# Supplementary material for: Single-cell RNA sequencing reveals distinct tumor microenvironmental patterns in lung adenocarcinoma
Source: Oncogene. 2021 Oct 18;40(50):6748–58. doi: 10.1038/s41388-021-02054-3 (PMC8677623; doi:10.1038/s41388-021-02054-3)
Supplement: Supplementary file 2 — Supplementary Table 1 [file 41388_2021_2054_MOESM2_ESM.xlsx]

## Sheet: S1 Endothelial cell counts
Cell cluster	Patient ID	Tissue type	Cell count
Endothelial1	p018	Tumor	1
Endothelial1	p019	Normal	2
Endothelial1	p023	Tumor	2
Endothelial1	p024	Tumor	7
Endothelial1	p027	Normal	111
Endothelial1	p028	Normal	30
Endothelial1	p029	Normal	2
Endothelial1	p030	Tumor	3
Endothelial1	p030	Normal	79
Endothelial1	p031	Tumor	11
Endothelial1	p031	Normal	143
Endothelial1	p032	Tumor	3
Endothelial1	p032	Normal	5
Endothelial1	p033	Normal	5
Endothelial1	p034	Normal	24
Endothelial2	p018	Tumor	46
Endothelial2	p018	Normal	3
Endothelial2	p019	Tumor	8
Endothelial2	p023	Tumor	8
Endothelial2	p024	Tumor	35
Endothelial2	p027	Tumor	38
Endothelial2	p027	Normal	39
Endothelial2	p028	Normal	2
Endothelial2	p029	Normal	3
Endothelial2	p030	Tumor	11
Endothelial2	p031	Tumor	30
Endothelial2	p031	Normal	5
Endothelial2	p032	Tumor	122
Endothelial2	p032	Normal	5
Endothelial2	p033	Tumor	5
Endothelial2	p033	Normal	14
Endothelial2	p034	Tumor	5
Endothelial2	p034	Normal	5
Endothelial3	p018	Tumor	9
Endothelial3	p018	Normal	6
Endothelial3	p019	Tumor	2
Endothelial3	p019	Normal	4
Endothelial3	p024	Tumor	9
Endothelial3	p027	Tumor	3
Endothelial3	p027	Normal	119
Endothelial3	p028	Normal	47
Endothelial3	p030	Tumor	2
Endothelial3	p030	Normal	21
Endothelial3	p031	Tumor	14
Endothelial3	p031	Normal	40
Endothelial3	p032	Tumor	21
Endothelial3	p032	Normal	10
Endothelial3	p033	Tumor	1
Endothelial3	p033	Normal	19
Endothelial3	p034	Normal	17
Endothelial4	p018	Tumor	4
Endothelial4	p019	Tumor	2
Endothelial4	p023	Tumor	1
Endothelial4	p024	Tumor	5
Endothelial4	p027	Tumor	1
Endothelial4	p027	Normal	56
Endothelial4	p028	Normal	4
Endothelial4	p029	Normal	3
Endothelial4	p030	Tumor	13
Endothelial4	p030	Normal	2
Endothelial4	p031	Tumor	67
Endothelial4	p031	Normal	14
Endothelial4	p032	Tumor	19
Endothelial4	p032	Normal	16
Endothelial4	p033	Tumor	9
Endothelial4	p033	Normal	22
Endothelial4	p034	Tumor	5
Endothelial4	p034	Normal	22
Endothelial5	p018	Tumor	2
Endothelial5	p018	Normal	11
Endothelial5	p019	Normal	5
Endothelial5	p024	Tumor	4
Endothelial5	p027	Normal	93
Endothelial5	p028	Normal	37
Endothelial5	p029	Normal	2
Endothelial5	p030	Normal	18
Endothelial5	p031	Tumor	3
Endothelial5	p031	Normal	12
Endothelial5	p032	Tumor	2
Endothelial5	p032	Normal	4
Endothelial5	p033	Normal	19
Endothelial5	p034	Normal	1
Endothelial6	p024	Tumor	6
Endothelial6	p027	Normal	89
Endothelial6	p028	Normal	20
Endothelial6	p030	Normal	26
Endothelial6	p031	Normal	8
Endothelial6	p032	Tumor	8
Endothelial6	p032	Normal	1
Endothelial6	p033	Normal	4
Endothelial7	p028	Normal	1
Endothelial7	p029	Normal	142
Lymphaticendothelial	p018	Tumor	8
Lymphaticendothelial	p023	Tumor	2
Lymphaticendothelial	p024	Tumor	2
Lymphaticendothelial	p027	Tumor	5
Lymphaticendothelial	p027	Normal	103
Lymphaticendothelial	p028	Normal	9
Lymphaticendothelial	p029	Normal	1
Lymphaticendothelial	p030	Tumor	9
Lymphaticendothelial	p030	Normal	14
Lymphaticendothelial	p031	Tumor	12
Lymphaticendothelial	p031	Normal	20
Lymphaticendothelial	p032	Tumor	10
Lymphaticendothelial	p032	Normal	1
Lymphaticendothelial	p033	Tumor	2
Lymphaticendothelial	p034	Tumor	4
Lymphaticendothelial	p034	Normal	7
