# Supplementary material for: Single-cell RNA sequencing reveals distinct tumor microenvironmental patterns in lung adenocarcinoma
Source: Oncogene. 2021 Oct 18;40(50):6748–58. doi: 10.1038/s41388-021-02054-3 (PMC8677623; doi:10.1038/s41388-021-02054-3)
Supplement: Supplementary file 3 — Supplementary Table 2 [file 41388_2021_2054_MOESM3_ESM.xlsx]

## Sheet: S2 Fibroblastic cell counts
Cell cluster	Patient ID	Tissue type	Cell count
Fibroblast1	p018	Tumor	14
Fibroblast1	p019	Tumor	1
Fibroblast1	p019	Normal	9
Fibroblast1	p024	Tumor	3
Fibroblast1	p027	Tumor	1
Fibroblast1	p027	Normal	297
Fibroblast1	p028	Normal	5
Fibroblast1	p029	Normal	18
Fibroblast1	p030	Tumor	1
Fibroblast1	p030	Normal	6
Fibroblast1	p031	Tumor	3
Fibroblast1	p031	Normal	19
Fibroblast1	p033	Normal	3
Fibroblast1	p034	Normal	1
Fibroblast2	p028	Normal	1
Fibroblast2	p029	Normal	27
Fibroblast2	p031	Tumor	26
Fibroblast2	p031	Normal	41
Fibroblast2	p032	Normal	5
Fibroblast2	p033	Tumor	1
Fibroblast2	p033	Normal	14
Fibroblast2	p034	Normal	17
Myofibroblast1	p018	Tumor	21
Myofibroblast1	p019	Tumor	38
Myofibroblast1	p019	Normal	1
Myofibroblast1	p023	Tumor	10
Myofibroblast1	p024	Tumor	17
Myofibroblast1	p027	Tumor	6
Myofibroblast1	p027	Normal	137
Myofibroblast1	p029	Normal	1
Myofibroblast1	p030	Tumor	13
Myofibroblast1	p030	Normal	6
Myofibroblast1	p031	Tumor	35
Myofibroblast1	p031	Normal	29
Myofibroblast1	p032	Tumor	41
Myofibroblast1	p032	Normal	3
Myofibroblast1	p033	Tumor	8
Myofibroblast1	p033	Normal	2
Myofibroblast1	p034	Tumor	8
Myofibroblast1	p034	Normal	5
Myofibroblast2	p019	Tumor	7
Myofibroblast2	p023	Tumor	77
Myofibroblast2	p024	Tumor	3
Myofibroblast2	p027	Tumor	50
Myofibroblast2	p027	Normal	13
Myofibroblast2	p030	Tumor	33
Myofibroblast2	p031	Tumor	15
Myofibroblast2	p033	Tumor	22
Myofibroblast2	p034	Tumor	26
Smoothmuscle1	p018	Tumor	1
Smoothmuscle1	p019	Tumor	2
Smoothmuscle1	p023	Tumor	4
Smoothmuscle1	p024	Tumor	29
Smoothmuscle1	p027	Tumor	2
Smoothmuscle1	p027	Normal	93
Smoothmuscle1	p028	Normal	2
Smoothmuscle1	p029	Normal	13
Smoothmuscle1	p030	Tumor	9
Smoothmuscle1	p030	Normal	8
Smoothmuscle1	p031	Tumor	33
Smoothmuscle1	p031	Normal	47
Smoothmuscle1	p032	Tumor	3
Smoothmuscle1	p032	Normal	8
Smoothmuscle1	p033	Tumor	14
Smoothmuscle1	p033	Normal	4
Smoothmuscle1	p034	Normal	9
Smoothmuscle2	p019	Tumor	1
Smoothmuscle2	p023	Tumor	11
Smoothmuscle2	p024	Tumor	11
Smoothmuscle2	p027	Tumor	31
Smoothmuscle2	p027	Normal	23
Smoothmuscle2	p028	Normal	3
Smoothmuscle2	p029	Normal	23
Smoothmuscle2	p030	Tumor	13
Smoothmuscle2	p030	Normal	7
Smoothmuscle2	p031	Tumor	14
Smoothmuscle2	p031	Normal	36
Smoothmuscle2	p032	Tumor	13
Smoothmuscle2	p033	Tumor	4
Smoothmuscle2	p033	Normal	1
Smoothmuscle2	p034	Tumor	9
Smoothmuscle2	p034	Normal	1
Mesothelial	p028	Normal	3
Mesothelial	p031	Tumor	34
Mesothelial	p032	Normal	4
Mesothelial	p033	Tumor	4
Mesothelial	p033	Normal	84
