# Supplementary material for: Single-cell RNA sequencing reveals distinct tumor microenvironmental patterns in lung adenocarcinoma
Source: Oncogene. 2021 Oct 18;40(50):6748–58. doi: 10.1038/s41388-021-02054-3 (PMC8677623; doi:10.1038/s41388-021-02054-3)
Supplement: Supplementary file 4 — Supplementary Table 3 [file 41388_2021_2054_MOESM4_ESM.xlsx]

## Sheet: S3 Myeloid cell counts
Cell cluster	Patient ID	Tissue type	Cell count
Alveolar_Macrophages1	p018	Tumor	1529
Alveolar_Macrophages1	p018	Normal	9494
Alveolar_Macrophages1	p019	Tumor	3
Alveolar_Macrophages1	p019	Normal	15
Alveolar_Macrophages1	p023	Tumor	2
Alveolar_Macrophages1	p024	Tumor	154
Alveolar_Macrophages1	p027	Tumor	5
Alveolar_Macrophages1	p027	Normal	129
Alveolar_Macrophages1	p028	Normal	18
Alveolar_Macrophages1	p029	Normal	104
Alveolar_Macrophages1	p030	Normal	2
Alveolar_Macrophages1	p031	Tumor	20
Alveolar_Macrophages1	p031	Normal	6
Alveolar_Macrophages1	p032	Tumor	17
Alveolar_Macrophages1	p032	Normal	2
Alveolar_Macrophages1	p033	Tumor	3
Alveolar_Macrophages1	p033	Normal	24
Alveolar_Macrophages1	p034	Tumor	1
Alveolar_Macrophages1	p034	Normal	7
Alveolar_Macrophages2	p018	Tumor	13
Alveolar_Macrophages2	p018	Normal	28
Alveolar_Macrophages2	p019	Tumor	26
Alveolar_Macrophages2	p019	Normal	458
Alveolar_Macrophages2	p023	Tumor	44
Alveolar_Macrophages2	p024	Tumor	528
Alveolar_Macrophages2	p027	Tumor	41
Alveolar_Macrophages2	p027	Normal	1801
Alveolar_Macrophages2	p028	Normal	771
Alveolar_Macrophages2	p029	Normal	246
Alveolar_Macrophages2	p030	Tumor	2
Alveolar_Macrophages2	p030	Normal	439
Alveolar_Macrophages2	p031	Tumor	101
Alveolar_Macrophages2	p031	Normal	684
Alveolar_Macrophages2	p032	Tumor	18
Alveolar_Macrophages2	p032	Normal	123
Alveolar_Macrophages2	p033	Tumor	11
Alveolar_Macrophages2	p033	Normal	1826
Alveolar_Macrophages2	p034	Normal	16
Alveolar_Macrophages3	p018	Tumor	2
Alveolar_Macrophages3	p018	Normal	1
Alveolar_Macrophages3	p019	Tumor	1
Alveolar_Macrophages3	p027	Tumor	2
Alveolar_Macrophages3	p027	Normal	1
Alveolar_Macrophages3	p030	Normal	1
Alveolar_Macrophages3	p033	Normal	736
Alveolar_Macrophages3	p034	Normal	1
CD14_Macrophages1	p018	Tumor	3295
CD14_Macrophages1	p018	Normal	128
CD14_Macrophages1	p019	Tumor	128
CD14_Macrophages1	p019	Normal	26
CD14_Macrophages1	p023	Tumor	163
CD14_Macrophages1	p024	Tumor	298
CD14_Macrophages1	p027	Tumor	109
CD14_Macrophages1	p027	Normal	315
CD14_Macrophages1	p028	Normal	48
CD14_Macrophages1	p029	Normal	36
CD14_Macrophages1	p030	Tumor	70
CD14_Macrophages1	p030	Normal	16
CD14_Macrophages1	p031	Tumor	1213
CD14_Macrophages1	p031	Normal	149
CD14_Macrophages1	p032	Tumor	154
CD14_Macrophages1	p032	Normal	86
CD14_Macrophages1	p033	Tumor	175
CD14_Macrophages1	p033	Normal	19
CD14_Macrophages1	p034	Tumor	113
CD14_Macrophages1	p034	Normal	181
CD14_Macrophages2	p018	Tumor	13
CD14_Macrophages2	p018	Normal	1
CD14_Macrophages2	p019	Tumor	39
CD14_Macrophages2	p019	Normal	23
CD14_Macrophages2	p023	Tumor	1617
CD14_Macrophages2	p024	Tumor	41
CD14_Macrophages2	p027	Tumor	513
CD14_Macrophages2	p027	Normal	109
CD14_Macrophages2	p028	Normal	1
CD14_Macrophages2	p029	Normal	1
CD14_Macrophages2	p030	Tumor	81
CD14_Macrophages2	p030	Normal	6
CD14_Macrophages2	p031	Tumor	56
CD14_Macrophages2	p031	Normal	16
CD14_Macrophages2	p032	Tumor	26
CD14_Macrophages2	p032	Normal	60
CD14_Macrophages2	p033	Tumor	70
CD14_Macrophages2	p033	Normal	18
CD14_Macrophages2	p034	Tumor	1106
CD14_Macrophages2	p034	Normal	31
CD14_Macrophages3	p018	Normal	1
CD14_Macrophages3	p019	Tumor	13
CD14_Macrophages3	p019	Normal	1
CD14_Macrophages3	p023	Tumor	6
CD14_Macrophages3	p024	Tumor	8
CD14_Macrophages3	p027	Normal	17
CD14_Macrophages3	p028	Normal	3
CD14_Macrophages3	p029	Normal	29
CD14_Macrophages3	p030	Tumor	6
CD14_Macrophages3	p030	Normal	2
CD14_Macrophages3	p031	Tumor	6
CD14_Macrophages3	p031	Normal	20
CD14_Macrophages3	p032	Tumor	1
CD14_Macrophages3	p032	Normal	11
CD14_Macrophages3	p033	Tumor	4
CD14_Macrophages3	p033	Normal	12
CD14_Macrophages3	p034	Tumor	21
CD14_Macrophages3	p034	Normal	1791
CD14_Macrophages4	p019	Tumor	3
CD14_Macrophages4	p019	Normal	2
CD14_Macrophages4	p023	Tumor	20
CD14_Macrophages4	p024	Tumor	34
CD14_Macrophages4	p027	Tumor	8
CD14_Macrophages4	p027	Normal	15
CD14_Macrophages4	p028	Normal	5
CD14_Macrophages4	p030	Tumor	6
CD14_Macrophages4	p031	Tumor	7
CD14_Macrophages4	p032	Tumor	26
CD14_Macrophages4	p032	Normal	568
CD14_Macrophages4	p033	Tumor	14
CD14_Macrophages4	p034	Normal	48
CD14_Macrophages5	p018	Tumor	1
CD14_Macrophages5	p019	Tumor	1
CD14_Macrophages5	p019	Normal	3
CD14_Macrophages5	p027	Normal	13
CD14_Macrophages5	p028	Normal	3
CD14_Macrophages5	p029	Normal	2
CD14_Macrophages5	p031	Tumor	1
CD14_Macrophages5	p031	Normal	3
CD14_Macrophages5	p032	Tumor	1
CD14_Macrophages5	p032	Normal	12
CD14_Macrophages5	p033	Normal	613
CD14_Macrophages5	p034	Tumor	1
CD14_Macrophages5	p034	Normal	2
Macrophages_Proliferating	p018	Tumor	181
Macrophages_Proliferating	p018	Normal	77
Macrophages_Proliferating	p019	Tumor	4
Macrophages_Proliferating	p019	Normal	16
Macrophages_Proliferating	p023	Tumor	136
Macrophages_Proliferating	p024	Tumor	27
Macrophages_Proliferating	p027	Tumor	15
Macrophages_Proliferating	p027	Normal	68
Macrophages_Proliferating	p028	Normal	17
Macrophages_Proliferating	p029	Normal	2
Macrophages_Proliferating	p030	Tumor	10
Macrophages_Proliferating	p030	Normal	21
Macrophages_Proliferating	p031	Tumor	71
Macrophages_Proliferating	p031	Normal	30
Macrophages_Proliferating	p032	Tumor	23
Macrophages_Proliferating	p032	Normal	11
Macrophages_Proliferating	p033	Tumor	26
Macrophages_Proliferating	p033	Normal	39
Macrophages_Proliferating	p034	Tumor	111
Macrophages_Proliferating	p034	Normal	9
Monocytes	p018	Tumor	109
Monocytes	p018	Normal	316
Monocytes	p019	Tumor	15
Monocytes	p019	Normal	82
Monocytes	p023	Tumor	51
Monocytes	p024	Tumor	118
Monocytes	p027	Tumor	20
Monocytes	p027	Normal	472
Monocytes	p028	Normal	630
Monocytes	p029	Normal	364
Monocytes	p030	Tumor	9
Monocytes	p030	Normal	148
Monocytes	p031	Tumor	71
Monocytes	p031	Normal	618
Monocytes	p032	Tumor	44
Monocytes	p032	Normal	494
Monocytes	p033	Tumor	13
Monocytes	p033	Normal	74
Monocytes	p034	Tumor	50
Monocytes	p034	Normal	420
Myeloid_Dendritic	p018	Tumor	536
Myeloid_Dendritic	p018	Normal	341
Myeloid_Dendritic	p019	Tumor	35
Myeloid_Dendritic	p019	Normal	23
Myeloid_Dendritic	p023	Tumor	50
Myeloid_Dendritic	p024	Tumor	209
Myeloid_Dendritic	p027	Tumor	43
Myeloid_Dendritic	p027	Normal	122
Myeloid_Dendritic	p028	Normal	187
Myeloid_Dendritic	p029	Normal	78
Myeloid_Dendritic	p030	Tumor	84
Myeloid_Dendritic	p030	Normal	43
Myeloid_Dendritic	p031	Tumor	517
Myeloid_Dendritic	p031	Normal	146
Myeloid_Dendritic	p032	Tumor	572
Myeloid_Dendritic	p032	Normal	145
Myeloid_Dendritic	p033	Tumor	109
Myeloid_Dendritic	p033	Normal	25
Myeloid_Dendritic	p034	Tumor	37
Myeloid_Dendritic	p034	Normal	223
Plasmacytoid_Dendritic	p018	Tumor	14
Plasmacytoid_Dendritic	p018	Normal	13
Plasmacytoid_Dendritic	p019	Tumor	3
Plasmacytoid_Dendritic	p019	Normal	2
Plasmacytoid_Dendritic	p023	Tumor	86
Plasmacytoid_Dendritic	p024	Tumor	11
Plasmacytoid_Dendritic	p027	Tumor	35
Plasmacytoid_Dendritic	p027	Normal	35
Plasmacytoid_Dendritic	p028	Normal	15
Plasmacytoid_Dendritic	p029	Normal	25
Plasmacytoid_Dendritic	p030	Tumor	15
Plasmacytoid_Dendritic	p030	Normal	6
Plasmacytoid_Dendritic	p031	Tumor	8
Plasmacytoid_Dendritic	p031	Normal	25
Plasmacytoid_Dendritic	p032	Tumor	5
Plasmacytoid_Dendritic	p032	Normal	13
Plasmacytoid_Dendritic	p033	Tumor	12
Plasmacytoid_Dendritic	p033	Normal	2
Plasmacytoid_Dendritic	p034	Tumor	35
Plasmacytoid_Dendritic	p034	Normal	54
Mast	p018	Tumor	149
Mast	p018	Normal	11
Mast	p019	Tumor	22
Mast	p019	Normal	26
Mast	p023	Tumor	173
Mast	p024	Tumor	205
Mast	p027	Tumor	17
Mast	p027	Normal	313
Mast	p028	Normal	91
Mast	p029	Normal	202
Mast	p030	Tumor	44
Mast	p030	Normal	6
Mast	p031	Tumor	94
Mast	p031	Normal	83
Mast	p032	Tumor	126
Mast	p032	Normal	177
Mast	p033	Tumor	114
Mast	p033	Normal	49
Mast	p034	Tumor	44
Mast	p034	Normal	106
