# Supplementary material for: Single-cell RNA sequencing reveals distinct tumor microenvironmental patterns in lung adenocarcinoma
Source: Oncogene. 2021 Oct 18;40(50):6748–58. doi: 10.1038/s41388-021-02054-3 (PMC8677623; doi:10.1038/s41388-021-02054-3)
Supplement: Supplementary file 5 — Supplementary Table 4 [file 41388_2021_2054_MOESM5_ESM.xlsx]

## Sheet: S4 Lymphoid cell counts
Cell cluster	Patient ID	Tissue type	Cell count
T_conv1	p018	Tumor	70
T_conv1	p018	Normal	11
T_conv1	p019	Tumor	199
T_conv1	p019	Normal	191
T_conv1	p023	Tumor	1162
T_conv1	p024	Tumor	1700
T_conv1	p027	Tumor	583
T_conv1	p027	Normal	1270
T_conv1	p028	Normal	1926
T_conv1	p029	Normal	1175
T_conv1	p030	Tumor	158
T_conv1	p030	Normal	399
T_conv1	p031	Tumor	297
T_conv1	p031	Normal	1842
T_conv1	p032	Tumor	77
T_conv1	p032	Normal	1127
T_conv1	p033	Tumor	1547
T_conv1	p033	Normal	390
T_conv1	p034	Tumor	75
T_conv1	p034	Normal	648
T_conv2	p018	Tumor	12
T_conv2	p018	Normal	1
T_conv2	p023	Tumor	9
T_conv2	p024	Tumor	28
T_conv2	p027	Tumor	2
T_conv2	p027	Normal	2
T_conv2	p028	Normal	2
T_conv2	p029	Normal	1
T_conv2	p031	Tumor	36
T_conv2	p031	Normal	6
T_conv2	p032	Tumor	3509
T_conv2	p032	Normal	4
T_conv2	p033	Tumor	17
T_reg	p018	Tumor	14
T_reg	p018	Normal	1
T_reg	p019	Tumor	54
T_reg	p019	Normal	10
T_reg	p023	Tumor	498
T_reg	p024	Tumor	228
T_reg	p027	Tumor	842
T_reg	p027	Normal	70
T_reg	p028	Normal	22
T_reg	p029	Normal	51
T_reg	p030	Tumor	1503
T_reg	p030	Normal	17
T_reg	p031	Tumor	164
T_reg	p031	Normal	79
T_reg	p032	Tumor	41
T_reg	p032	Normal	14
T_reg	p033	Tumor	365
T_reg	p033	Normal	13
T_reg	p034	Tumor	367
T_reg	p034	Normal	27
T_CD8_1	p018	Tumor	1
T_CD8_1	p019	Tumor	20
T_CD8_1	p019	Normal	2
T_CD8_1	p023	Tumor	721
T_CD8_1	p024	Tumor	6
T_CD8_1	p027	Tumor	71
T_CD8_1	p027	Normal	22
T_CD8_1	p029	Normal	10
T_CD8_1	p030	Tumor	642
T_CD8_1	p030	Normal	6
T_CD8_1	p031	Tumor	37
T_CD8_1	p031	Normal	1
T_CD8_1	p032	Tumor	1
T_CD8_1	p032	Normal	3
T_CD8_1	p033	Tumor	237
T_CD8_1	p033	Normal	11
T_CD8_1	p034	Tumor	1775
T_CD8_1	p034	Normal	6
T_CD8_2	p019	Tumor	5
T_CD8_2	p019	Normal	3
T_CD8_2	p023	Tumor	46
T_CD8_2	p024	Tumor	1
T_CD8_2	p027	Tumor	2739
T_CD8_2	p027	Normal	62
T_CD8_2	p028	Normal	28
T_CD8_2	p029	Normal	11
T_CD8_2	p030	Tumor	4
T_CD8_2	p030	Normal	1
T_CD8_2	p031	Tumor	8
T_CD8_2	p031	Normal	19
T_CD8_2	p032	Normal	6
T_CD8_2	p033	Tumor	12
T_CD8_2	p033	Normal	12
T_CD8_2	p034	Tumor	33
T_CD8_2	p034	Normal	24
T_CD8_3	p018	Normal	2
T_CD8_3	p019	Tumor	35
T_CD8_3	p019	Normal	46
T_CD8_3	p023	Tumor	26
T_CD8_3	p024	Tumor	423
T_CD8_3	p027	Tumor	25
T_CD8_3	p027	Normal	103
T_CD8_3	p028	Normal	189
T_CD8_3	p029	Normal	548
T_CD8_3	p030	Tumor	29
T_CD8_3	p030	Normal	507
T_CD8_3	p031	Tumor	13
T_CD8_3	p031	Normal	65
T_CD8_3	p032	Tumor	13
T_CD8_3	p032	Normal	702
T_CD8_3	p033	Tumor	25
T_CD8_3	p033	Normal	100
T_CD8_3	p034	Tumor	1
T_CD8_3	p034	Normal	20
T_CD8_Proliferating	p018	Tumor	31
T_CD8_Proliferating	p018	Normal	5
T_CD8_Proliferating	p019	Tumor	9
T_CD8_Proliferating	p019	Normal	5
T_CD8_Proliferating	p023	Tumor	208
T_CD8_Proliferating	p024	Tumor	7
T_CD8_Proliferating	p027	Tumor	336
T_CD8_Proliferating	p027	Normal	57
T_CD8_Proliferating	p028	Normal	15
T_CD8_Proliferating	p029	Normal	13
T_CD8_Proliferating	p030	Tumor	49
T_CD8_Proliferating	p030	Normal	7
T_CD8_Proliferating	p031	Tumor	16
T_CD8_Proliferating	p031	Normal	15
T_CD8_Proliferating	p032	Tumor	11
T_CD8_Proliferating	p032	Normal	24
T_CD8_Proliferating	p033	Tumor	18
T_CD8_Proliferating	p033	Normal	19
T_CD8_Proliferating	p034	Tumor	143
T_CD8_Proliferating	p034	Normal	21
NK_cells	p018	Tumor	1
NK_cells	p018	Normal	2
NK_cells	p019	Tumor	24
NK_cells	p019	Normal	68
NK_cells	p023	Tumor	31
NK_cells	p024	Tumor	78
NK_cells	p027	Tumor	58
NK_cells	p027	Normal	894
NK_cells	p028	Normal	1390
NK_cells	p029	Normal	307
NK_cells	p030	Tumor	20
NK_cells	p030	Normal	666
NK_cells	p031	Tumor	31
NK_cells	p031	Normal	125
NK_cells	p032	Tumor	104
NK_cells	p032	Normal	1219
NK_cells	p033	Tumor	28
NK_cells	p033	Normal	256
NK_cells	p034	Tumor	24
NK_cells	p034	Normal	162
B_cells	p018	Tumor	65
B_cells	p018	Normal	2
B_cells	p019	Tumor	30
B_cells	p019	Normal	6
B_cells	p023	Tumor	98
B_cells	p024	Tumor	156
B_cells	p027	Tumor	596
B_cells	p027	Normal	63
B_cells	p028	Normal	19
B_cells	p029	Normal	278
B_cells	p030	Tumor	1204
B_cells	p030	Normal	13
B_cells	p031	Tumor	75
B_cells	p031	Normal	160
B_cells	p032	Tumor	53
B_cells	p032	Normal	42
B_cells	p033	Tumor	300
B_cells	p033	Normal	23
B_cells	p034	Tumor	14
B_cells	p034	Normal	27
Plasma	p018	Tumor	20
Plasma	p019	Tumor	7
Plasma	p023	Tumor	80
Plasma	p024	Tumor	109
Plasma	p027	Tumor	1836
Plasma	p027	Normal	80
Plasma	p028	Normal	4
Plasma	p029	Normal	14
Plasma	p030	Tumor	63
Plasma	p030	Normal	3
Plasma	p031	Tumor	43
Plasma	p031	Normal	31
Plasma	p032	Tumor	72
Plasma	p032	Normal	2
Plasma	p033	Tumor	165
Plasma	p033	Normal	12
Plasma	p034	Tumor	5
Plasma	p034	Normal	2
