# Supplementary material for: Single-cell RNA sequencing reveals distinct tumor microenvironmental patterns in lung adenocarcinoma
Source: Oncogene. 2021 Oct 18;40(50):6748–58. doi: 10.1038/s41388-021-02054-3 (PMC8677623; doi:10.1038/s41388-021-02054-3)
Supplement: Supplementary file 6 — Supplementary Table 5 [file 41388_2021_2054_MOESM6_ESM.xlsx]

## Sheet: CellphoneDB_interactions
id	id_cp_interaction	interacting_pair	partner_a	partner_b	gene_a	gene_b	secreted	receptor_a	receptor_b	annotation_strategy	is_integrin	rank	celltype_a	celltype_b	pvalue	occurrance	celltypes	avg_expression	TME_pattern
CD14_Macrophages1.CD14_Macrophages1	CPI-SS041751A4D	CCR1_CCL18	simple:P32246	simple:P55774	CCR1	CCL18	True	True	False	guidetopharmacology.org	False	0.043	CD14_Macrophages1	CD14_Macrophages1	0	unique	CD14_Macrophages1.CD14_Macrophages1	15.402	N3MC
CD14_Macrophages1.CD14_Macrophages1	CPI-SS0B887F7AC	CCR1_CCL13	simple:P32246	simple:Q99616	CCR1	CCL13	True	True	False	guidetopharmacology.org	False	0.062	CD14_Macrophages1	CD14_Macrophages1	0	unique	CD14_Macrophages1.CD14_Macrophages1	2.029	N3MC
CD14_Macrophages1.CD14_Macrophages1	CPI-SS04F3A1E5C	COPA_SORT1	simple:P53621	simple:Q99523	COPA	SORT1	True	False	True	IMEx,InnateDB-All,IntAct,MatrixDB	False	0.066	CD14_Macrophages1	CD14_Macrophages1	0	unique	CD14_Macrophages1.CD14_Macrophages1	0.818	N3MC
CD14_Macrophages1.CD14_Macrophages1	CPI-SS044C72D0D	SEMA4A_PLXND1	simple:Q9H3S1	simple:Q9Y4D7	SEMA4A	PLXND1	False	False	True	curated	False	0.072	CD14_Macrophages1	CD14_Macrophages1	0	unique	CD14_Macrophages1.CD14_Macrophages1	0.639	N3MC
CD14_Macrophages1.CD14_Macrophages1	CPI-SS03E48EFEA	C3_C3AR1	simple:P01024	simple:Q16581	C3	C3AR1	True	False	True	guidetopharmacology.org	False	0.076	CD14_Macrophages1	CD14_Macrophages1	0	unique	CD14_Macrophages1.CD14_Macrophages1	1.194	N3MC
CD14_Macrophages1.CD14_Macrophages1	CPI-SS0817CE2B3	CCL3L1_CCR1	simple:P16619	simple:P32246	CCL3L1	CCR1	True	False	True	curated	False	0.079	CD14_Macrophages1	CD14_Macrophages1	0	unique	CD14_Macrophages1.CD14_Macrophages1	1.508	N3MC
CD14_Macrophages1.CD14_Macrophages1	CPI-SC0527EEE7A	C3_aMb2complex	simple:P01024	complex:aMb2 complex	C3	aMb2 complex	True	False	False	curated	True	0.085	CD14_Macrophages1	CD14_Macrophages1	0	unique	CD14_Macrophages1.CD14_Macrophages1	1.115	N3MC
CD14_Macrophages1.CD14_Macrophages1	CPI-SC0527EEE7A	C3_aMb2complex	simple:P01024	complex:aMb2 complex	C3	aMb2 complex	True	False	False	curated	True	0.085	CD14_Macrophages1	CD14_Macrophages1	0	unique	CD14_Macrophages1.CD14_Macrophages1	1.115	N3MC
CD14_Macrophages1.CD14_Macrophages1	CPI-SS02A170A99	SPN_SIGLEC1	simple:P16150	simple:Q9BZZ2	SPN	SIGLEC1	True	False	False	curated	False	0.114	CD14_Macrophages1	CD14_Macrophages1	0	unique	CD14_Macrophages1.CD14_Macrophages1	0.921	N3MC
CD14_Macrophages1.CD14_Macrophages1	CPI-SS08DA48A5A	CCL3_CCR1	simple:P10147	simple:P32246	CCL3	CCR1	True	False	True	curated	False	0.116	CD14_Macrophages1	CD14_Macrophages1	0	unique	CD14_Macrophages1.CD14_Macrophages1	4.52	N3MC
CD14_Macrophages1.CD14_Macrophages1	CPI-SC0B6D68FD5	ICAM1_aMb2complex	simple:P05362	complex:aMb2 complex	ICAM1	aMb2 complex	False	True	False	curated	True	0.122	CD14_Macrophages1	CD14_Macrophages1	0	unique	CD14_Macrophages1.CD14_Macrophages1	1.654	N3MC
CD14_Macrophages1.CD14_Macrophages1	CPI-SC0B6D68FD5	ICAM1_aMb2complex	simple:P05362	complex:aMb2 complex	ICAM1	aMb2 complex	False	True	False	curated	True	0.122	CD14_Macrophages1	CD14_Macrophages1	0	unique	CD14_Macrophages1.CD14_Macrophages1	1.654	N3MC
CD14_Macrophages1.CD14_Macrophages1	CPI-SS0339AE950	SIRPA_CD47	simple:P78324	simple:Q08722	SIRPA	CD47	False	True	True	curated	False	0.124	CD14_Macrophages1	CD14_Macrophages1	0	unique	CD14_Macrophages1.CD14_Macrophages1	1.444	N3MC
CD14_Macrophages1.CD14_Macrophages1	CPI-SC0A9458008	ICAM1_aXb2complex	simple:P05362	complex:aXb2 complex	ICAM1	aXb2 complex	False	True	False	curated	True	0.136	CD14_Macrophages1	CD14_Macrophages1	0	unique	CD14_Macrophages1.CD14_Macrophages1	1.892	N3MC
CD14_Macrophages1.CD14_Macrophages1	CPI-SC0A9458008	ICAM1_aXb2complex	simple:P05362	complex:aXb2 complex	ICAM1	aXb2 complex	False	True	False	curated	True	0.136	CD14_Macrophages1	CD14_Macrophages1	0	unique	CD14_Macrophages1.CD14_Macrophages1	1.892	N3MC
CD14_Macrophages1.CD14_Macrophages1	CPI-SS067BA9202	LAIR1_LILRB4	simple:Q6GTX8	simple:Q8NHJ6	LAIR1	LILRB4	False	True	True	curated	False	0.136	CD14_Macrophages1	CD14_Macrophages1	0	unique	CD14_Macrophages1.CD14_Macrophages1	1.671	N3MC
CD14_Macrophages1.CD14_Macrophages1	CPI-SS07CCAD9BF	GRN_SORT1	simple:P28799	simple:Q99523	GRN	SORT1	True	False	True	IMEx,InnateDB-All,MINT	False	0.136	CD14_Macrophages1	CD14_Macrophages1	0	unique	CD14_Macrophages1.CD14_Macrophages1	6.778	N3MC
CD14_Macrophages1.CD14_Macrophages1	CPI-SS0D2539AEB	FPR3_HEBP1	simple:P25089	simple:Q9NRV9	FPR3	HEBP1	False	True	False	guidetopharmacology.org	False	0.14	CD14_Macrophages1	CD14_Macrophages1	0	unique	CD14_Macrophages1.CD14_Macrophages1	1.511	N3MC
CD14_Macrophages1.CD14_Macrophages1	CPI-SS080611C5B	ALOX5_ALOX5AP	simple:P09917	simple:P20292	ALOX5	ALOX5AP	False	False	False	guidetopharmacology.org	False	0.149	CD14_Macrophages1	CD14_Macrophages1	0	unique	CD14_Macrophages1.CD14_Macrophages1	3.78	N3MC
CD14_Macrophages1.CD14_Macrophages1	CPI-SS014958F32	LGALS9_CD47	simple:O00182	simple:Q08722	LGALS9	CD47	True	False	True	InnateDB-All	False	0.151	CD14_Macrophages1	CD14_Macrophages1	0	unique	CD14_Macrophages1.CD14_Macrophages1	1.502	N3MC
CD14_Macrophages1.CD14_Macrophages1	CPI-SS08877A081	LGALS9_COLEC12	simple:O00182	simple:Q5KU26	LGALS9	COLEC12	True	False	True	InnateDB-All	False	0.157	CD14_Macrophages1	CD14_Macrophages1	0	unique	CD14_Macrophages1.CD14_Macrophages1	1.292	N3MC
CD14_Macrophages1.CD14_Macrophages1	CPI-SS0C1BD22BC	SPP1_PTGER4	simple:P10451	simple:P35408	SPP1	PTGER4	True	False	True	IMEx,MINT	False	0.165	CD14_Macrophages1	CD14_Macrophages1	0	unique	CD14_Macrophages1.CD14_Macrophages1	24.921	N3MC
CD14_Macrophages1.CD14_Macrophages1	CPI-SS0822AEF5F	PTPRC_MRC1	simple:P08575	simple:P22897	PTPRC	MRC1	False	False	True	curated	False	0.169	CD14_Macrophages1	CD14_Macrophages1	0	unique	CD14_Macrophages1.CD14_Macrophages1	7.233	N3MC
CD14_Macrophages1.CD14_Macrophages1	CPI-SS05D23BCE8	HLA-DPB1_TNFSF13B	simple:HLADPB1	simple:Q9Y275	HLA-DPB1	TNFSF13B	True	True	False	InnateDB-All	False	0.174	CD14_Macrophages1	CD14_Macrophages1	0	unique	CD14_Macrophages1.CD14_Macrophages1	12.74	N3MC
CD14_Macrophages1.CD14_Macrophages1	CPI-SS055E061C9	LAMP1_FAM3C	simple:P11279	simple:Q92520	LAMP1	FAM3C	True	True	False	InnateDB-All	False	0.18	CD14_Macrophages1	CD14_Macrophages1	0	unique	CD14_Macrophages1.CD14_Macrophages1	2.467	N3MC
CD14_Macrophages1.CD14_Macrophages1	CPI-SS02AB0C3E0	SPP1_CD44	simple:P10451	simple:P16070	SPP1	CD44	True	False	True	I2D,IMEx,InnateDB-All,IntAct	False	0.182	CD14_Macrophages1	CD14_Macrophages1	0	unique	CD14_Macrophages1.CD14_Macrophages1	27.346	N3MC
CD14_Macrophages1.CD14_Macrophages1	CPI-SS0DA033F03	TNFRSF1A_GRN	simple:P19438	simple:P28799	TNFRSF1A	GRN	True	True	False	IMEx,InnateDB-All,MINT	False	0.184	CD14_Macrophages1	CD14_Macrophages1	0	unique	CD14_Macrophages1.CD14_Macrophages1	6.851	N3MC
CD14_Macrophages1.CD14_Macrophages1	CPI-SC0847A64D2	FN1_aVb5complex	simple:P02751	complex:aVb5 complex	FN1	aVb5 complex	True	False	False	curated	True	0.186	CD14_Macrophages1	CD14_Macrophages1	0	unique	CD14_Macrophages1.CD14_Macrophages1	10.409	N3MC
CD14_Macrophages1.CD14_Macrophages1	CPI-SC0847A64D2	FN1_aVb5complex	simple:P02751	complex:aVb5 complex	FN1	aVb5 complex	True	False	False	curated	True	0.186	CD14_Macrophages1	CD14_Macrophages1	0	unique	CD14_Macrophages1.CD14_Macrophages1	10.409	N3MC
CD14_Macrophages1.CD14_Macrophages1	CPI-SS0632A027A	CD44_HBEGF	simple:P16070	simple:Q99075	CD44	HBEGF	True	True	True	I2D,InnateDB-All	False	0.19	CD14_Macrophages1	CD14_Macrophages1	0	unique	CD14_Macrophages1.CD14_Macrophages1	4.19	N3MC
CD14_Macrophages1.CD14_Macrophages1	CPI-SS0703338F5	LGALS9_CD44	simple:O00182	simple:P16070	LGALS9	CD44	True	False	True	InnateDB	False	0.194	CD14_Macrophages1	CD14_Macrophages1	0	unique	CD14_Macrophages1.CD14_Macrophages1	3.718	N3MC
CD14_Macrophages1.CD14_Macrophages1	CPI-SS0241A1F57	NRP2_SEMA3C	simple:O60462	simple:Q99985	NRP2	SEMA3C	True	True	False	curated	False	0.207	CD14_Macrophages1	CD14_Macrophages1	0	unique	CD14_Macrophages1.CD14_Macrophages1	0.813	N3MC
CD14_Macrophages1.CD14_Macrophages1	CPI-SS03133B4F2	TFRC_TNFSF13B	simple:P02786	simple:Q9Y275	TFRC	TNFSF13B	True	True	False	IMEx,IntAct	False	0.207	CD14_Macrophages1	CD14_Macrophages1	0	unique	CD14_Macrophages1.CD14_Macrophages1	3.655	N3MC
CD14_Macrophages1.CD14_Macrophages1	CPI-SS01560CA22	CD99_PILRA	simple:P14209	simple:Q9UKJ1	CD99	PILRA	True	False	True	curated	False	0.211	CD14_Macrophages1	CD14_Macrophages1	0	unique	CD14_Macrophages1.CD14_Macrophages1	1.193	N3MC
CD14_Macrophages1.CD14_Macrophages1	CPI-SS09C52F54E	LGALS9_SORL1	simple:O00182	simple:Q92673	LGALS9	SORL1	True	False	True	InnateDB-All	False	0.213	CD14_Macrophages1	CD14_Macrophages1	0	unique	CD14_Macrophages1.CD14_Macrophages1	1.352	N3MC
CD14_Macrophages1.CD14_Macrophages1	CPI-SS0E00478B4	NRP2_VEGFA	simple:O60462	simple:P15692	NRP2	VEGFA	True	True	False	curated	False	0.215	CD14_Macrophages1	CD14_Macrophages1	0	unique	CD14_Macrophages1.CD14_Macrophages1	1.195	N3MC
CD14_Macrophages1.CD14_Macrophages1	CPI-SS0F3D40856	PGRMC2_CCL4L2	simple:O15173	simple:Q8NHW4	PGRMC2	CCL4L2	True	True	False	IMEx,IntAct	False	0.223	CD14_Macrophages1	CD14_Macrophages1	0	unique	CD14_Macrophages1.CD14_Macrophages1	1.71	N3MC
CD14_Macrophages1.CD14_Macrophages1	CPI-SC096929DB0	FN1_aVb1complex	simple:P02751	complex:aVb1 complex	FN1	aVb1 complex	True	False	False	curated	True	0.223	CD14_Macrophages1	CD14_Macrophages1	0	unique	CD14_Macrophages1.CD14_Macrophages1	10.552	N3MC
CD14_Macrophages1.CD14_Macrophages1	CPI-SC096929DB0	FN1_aVb1complex	simple:P02751	complex:aVb1 complex	FN1	aVb1 complex	True	False	False	curated	True	0.223	CD14_Macrophages1	CD14_Macrophages1	0	unique	CD14_Macrophages1.CD14_Macrophages1	10.552	N3MC
CD14_Macrophages1.CD14_Macrophages1	CPI-SC08B2AD7C6	FN1_a5b1complex	simple:P02751	complex:a5b1 complex	FN1	a5b1 complex	True	False	False	curated	True	0.223	CD14_Macrophages1	CD14_Macrophages1	0	unique	CD14_Macrophages1.CD14_Macrophages1	10.386	N3MC
CD14_Macrophages1.CD14_Macrophages1	CPI-SC08B2AD7C6	FN1_a5b1complex	simple:P02751	complex:a5b1 complex	FN1	a5b1 complex	True	False	False	curated	True	0.223	CD14_Macrophages1	CD14_Macrophages1	0	unique	CD14_Macrophages1.CD14_Macrophages1	10.386	N3MC
CD14_Macrophages1.CD14_Macrophages1	CPI-SS0419B80C4	LGALS9_LRP1	simple:O00182	simple:Q07954	LGALS9	LRP1	True	False	True	InnateDB-All	False	0.229	CD14_Macrophages1	CD14_Macrophages1	0	unique	CD14_Macrophages1.CD14_Macrophages1	1.653	N3MC
CD14_Macrophages1.CD14_Macrophages1	CPI-SS09808DEAE	CD74_APP	simple:P04233	simple:P05067	CD74	APP	False	True	False	curated	False	0.231	CD14_Macrophages1	CD14_Macrophages1	0	unique	CD14_Macrophages1.CD14_Macrophages1	34.137	N3MC
CD14_Macrophages1.CD14_Macrophages1	CPI-SS0DE0A486F	NRP1_VEGFA	simple:O14786	simple:P15692	NRP1	VEGFA	True	True	False	curated	False	0.231	CD14_Macrophages1	CD14_Macrophages1	0	unique	CD14_Macrophages1.CD14_Macrophages1	1.384	N3MC
CD14_Macrophages1.CD14_Macrophages1	CPI-SS0E23CEB91	LGALS9_HAVCR2	simple:O00182	simple:Q8TDQ0	LGALS9	HAVCR2	True	False	True	curated	False	0.233	CD14_Macrophages1	CD14_Macrophages1	0	unique	CD14_Macrophages1.CD14_Macrophages1	1.455	N3MC
CD14_Macrophages1.CD14_Macrophages1	CPI-SS0C4E86714	TNFRSF1B_GRN	simple:P20333	simple:P28799	TNFRSF1B	GRN	True	True	False	IMEx,InnateDB-All,MINT	False	0.254	CD14_Macrophages1	CD14_Macrophages1	0	unique	CD14_Macrophages1.CD14_Macrophages1	7.091	N3MC
CD14_Macrophages1.CD14_Macrophages1	CPI-SS09C4FCB90	ICAM1_SPN	simple:P05362	simple:P16150	ICAM1	SPN	False	True	False	curated	False	0.264	CD14_Macrophages1	CD14_Macrophages1	0	unique	CD14_Macrophages1.CD14_Macrophages1	1.332	N3MC
CD14_Macrophages1.CD14_Macrophages1	CPI-SS0F00D756A	CD40_TNFSF13B	simple:P25942	simple:Q9Y275	CD40	TNFSF13B	True	True	False	I2D,InnateDB	False	0.293	CD14_Macrophages1	CD14_Macrophages1	0	unique	CD14_Macrophages1.CD14_Macrophages1	1.322	N3MC
CD14_Macrophages1.CD14_Macrophages1	CPI-SS033E6DE7E	NRP1_VEGFB	simple:O14786	simple:P49765	NRP1	VEGFB	True	True	False	curated	False	0.335	CD14_Macrophages1	CD14_Macrophages1	0	unique	CD14_Macrophages1.CD14_Macrophages1	1.269	N3MC
CD14_Macrophages1.CD14_Macrophages1	CPI-SS0A42A3690	CCL4L2_VSIR	simple:Q8NHW4	simple:Q9H7M9	CCL4L2	VSIR	True	False	True	IMEx,IntAct	False	0.343	CD14_Macrophages1	CD14_Macrophages1	0	unique	CD14_Macrophages1.CD14_Macrophages1	1.953	N3MC
CD14_Macrophages1.CD14_Macrophages1	CPI-SS0ABC5C1B8	CD74_MIF	simple:P04233	simple:P14174	CD74	MIF	True	True	False	I2D,InnateDB-All	False	0.347	CD14_Macrophages1	CD14_Macrophages1	0	unique	CD14_Macrophages1.CD14_Macrophages1	34.135	N3MC
CD14_Macrophages1.CD14_Macrophages1	CPI-SS0302E8E8F	CD74_COPA	simple:P04233	simple:P53621	CD74	COPA	True	True	False	IMEx,IntAct	False	0.364	CD14_Macrophages1	CD14_Macrophages1	0	unique	CD14_Macrophages1.CD14_Macrophages1	34.257	N3MC
CD14_Macrophages1.CD14_Macrophages1	CPI-SC098C06330	TGFB1_TGFbetareceptor1	simple:P01137	complex:TGFbeta receptor1	TGFB1	TGFbeta receptor1	True	False	True	curated	False	0.469	CD14_Macrophages1	CD14_Macrophages1	0	unique	CD14_Macrophages1.CD14_Macrophages1	1.105	N3MC
CD14_Macrophages1.CD14_Macrophages1	CPI-SC098C06330	TGFB1_TGFbetareceptor1	simple:P01137	complex:TGFbeta receptor1	TGFB1	TGFbeta receptor1	True	False	True	curated	False	0.469	CD14_Macrophages1	CD14_Macrophages1	0	unique	CD14_Macrophages1.CD14_Macrophages1	1.105	N3MC
CD14_Macrophages1.CD14_Macrophages1	CPI-SS0DFAF1FE2	CCR5_CCL8	simple:P51681	simple:P80075	CCR5	CCL8	True	True	False	curated	False	0.025	CD14_Macrophages1	CD14_Macrophages1	0	unique	CD14_Macrophages1.CD14_Macrophages1	0.545	N3MC
CD14_Macrophages1.CD14_Macrophages1	CPI-SS0F8C2FA91	CCR1_CCL8	simple:P32246	simple:P80075	CCR1	CCL8	True	True	False	curated	False	0.029	CD14_Macrophages1	CD14_Macrophages1	0	unique	CD14_Macrophages1.CD14_Macrophages1	0.9	N3MC
CD14_Macrophages1.CD14_Macrophages1	CPI-SS041751A4D	CCR1_CCL18	simple:P32246	simple:P55774	CCR1	CCL18	True	True	False	guidetopharmacology.org	False	0.043	CD14_Macrophages1	CD14_Macrophages1	0	unique	CD14_Macrophages1.CD14_Macrophages1	11.019	N3MC
CD14_Macrophages1.CD14_Macrophages1	CPI-SS0B887F7AC	CCR1_CCL13	simple:P32246	simple:Q99616	CCR1	CCL13	True	True	False	guidetopharmacology.org	False	0.062	CD14_Macrophages1	CD14_Macrophages1	0	unique	CD14_Macrophages1.CD14_Macrophages1	2.942	N3MC
CD14_Macrophages1.CD14_Macrophages1	CPI-SS0817CE2B3	CCL3L1_CCR1	simple:P16619	simple:P32246	CCL3L1	CCR1	True	False	True	curated	False	0.079	CD14_Macrophages1	CD14_Macrophages1	0	unique	CD14_Macrophages1.CD14_Macrophages1	1.161	N3MC
CD14_Macrophages1.CD14_Macrophages1	CPI-SS0EAB03260	CD1D_LILRB2	simple:P15813	simple:Q8N423	CD1D	LILRB2	False	False	True	curated	False	0.081	CD14_Macrophages1	CD14_Macrophages1	0	unique	CD14_Macrophages1.CD14_Macrophages1	0.399	N3MC
CD14_Macrophages1.CD14_Macrophages1	CPI-SS0C090A257	CCL3_CCR5	simple:P10147	simple:P51681	CCL3	CCR5	True	False	True	curated	False	0.099	CD14_Macrophages1	CD14_Macrophages1	0	unique	CD14_Macrophages1.CD14_Macrophages1	4.015	N3MC
CD14_Macrophages1.CD14_Macrophages1	CPI-SS0C17BB772	FCGR2A_CXCL9	simple:P12318	simple:Q07325	FCGR2A	CXCL9	True	True	False	IMEx,IntAct	False	0.107	CD14_Macrophages1	CD14_Macrophages1	0	unique	CD14_Macrophages1.CD14_Macrophages1	6.344	N3MC
CD14_Macrophages1.CD14_Macrophages1	CPI-CS063AE1C91	IL6receptor_IL6	complex:IL6 receptor	simple:P05231	IL6 receptor	IL6	True	True	False	curated	False	0.112	CD14_Macrophages1	CD14_Macrophages1	0	unique	CD14_Macrophages1.CD14_Macrophages1	0.537	N3MC
CD14_Macrophages1.CD14_Macrophages1	CPI-CS063AE1C91	IL6receptor_IL6	complex:IL6 receptor	simple:P05231	IL6 receptor	IL6	True	True	False	curated	False	0.112	CD14_Macrophages1	CD14_Macrophages1	0	unique	CD14_Macrophages1.CD14_Macrophages1	0.537	N3MC
CD14_Macrophages1.CD14_Macrophages1	CPI-SS08DA48A5A	CCL3_CCR1	simple:P10147	simple:P32246	CCL3	CCR1	True	False	True	curated	False	0.116	CD14_Macrophages1	CD14_Macrophages1	0	unique	CD14_Macrophages1.CD14_Macrophages1	4.37	N3MC
CD14_Macrophages1.CD14_Macrophages1	CPI-SC0B6D68FD5	ICAM1_aMb2complex	simple:P05362	complex:aMb2 complex	ICAM1	aMb2 complex	False	True	False	curated	True	0.122	CD14_Macrophages1	CD14_Macrophages1	0	unique	CD14_Macrophages1.CD14_Macrophages1	1.434	N3MC
CD14_Macrophages1.CD14_Macrophages1	CPI-SC0B6D68FD5	ICAM1_aMb2complex	simple:P05362	complex:aMb2 complex	ICAM1	aMb2 complex	False	True	False	curated	True	0.122	CD14_Macrophages1	CD14_Macrophages1	0	unique	CD14_Macrophages1.CD14_Macrophages1	1.434	N3MC
CD14_Macrophages1.CD14_Macrophages1	CPI-SS0415CC75D	MERTK_GAS6	simple:Q12866	simple:Q14393	MERTK	GAS6	True	True	False	guidetopharmacology.org	False	0.13	CD14_Macrophages1	CD14_Macrophages1	0	unique	CD14_Macrophages1.CD14_Macrophages1	0.363	N3MC
CD14_Macrophages1.CD14_Macrophages1	CPI-SC0A9458008	ICAM1_aXb2complex	simple:P05362	complex:aXb2 complex	ICAM1	aXb2 complex	False	True	False	curated	True	0.136	CD14_Macrophages1	CD14_Macrophages1	0.004	unique	CD14_Macrophages1.CD14_Macrophages1	1.434	N3MC
CD14_Macrophages1.CD14_Macrophages1	CPI-SC0A9458008	ICAM1_aXb2complex	simple:P05362	complex:aXb2 complex	ICAM1	aXb2 complex	False	True	False	curated	True	0.136	CD14_Macrophages1	CD14_Macrophages1	0.004	unique	CD14_Macrophages1.CD14_Macrophages1	1.434	N3MC
CD14_Macrophages1.CD14_Macrophages1	CPI-SS067BA9202	LAIR1_LILRB4	simple:Q6GTX8	simple:Q8NHJ6	LAIR1	LILRB4	False	True	True	curated	False	0.136	CD14_Macrophages1	CD14_Macrophages1	0	unique	CD14_Macrophages1.CD14_Macrophages1	1.793	N3MC
CD14_Macrophages1.CD14_Macrophages1	CPI-SS07CCAD9BF	GRN_SORT1	simple:P28799	simple:Q99523	GRN	SORT1	True	False	True	IMEx,InnateDB-All,MINT	False	0.136	CD14_Macrophages1	CD14_Macrophages1	0	unique	CD14_Macrophages1.CD14_Macrophages1	4.319	N3MC
CD14_Macrophages1.CD14_Macrophages1	CPI-SS0D2539AEB	FPR3_HEBP1	simple:P25089	simple:Q9NRV9	FPR3	HEBP1	False	True	False	guidetopharmacology.org	False	0.14	CD14_Macrophages1	CD14_Macrophages1	0	unique	CD14_Macrophages1.CD14_Macrophages1	1.176	N3MC
CD14_Macrophages1.CD14_Macrophages1	CPI-SC07BE7830D	SPP1_a4b1complex	simple:P10451	complex:a4b1 complex	SPP1	a4b1 complex	True	False	False	curated	True	0.14	CD14_Macrophages1	CD14_Macrophages1	0	unique	CD14_Macrophages1.CD14_Macrophages1	26.921	N3MC
CD14_Macrophages1.CD14_Macrophages1	CPI-SC07BE7830D	SPP1_a4b1complex	simple:P10451	complex:a4b1 complex	SPP1	a4b1 complex	True	False	False	curated	True	0.14	CD14_Macrophages1	CD14_Macrophages1	0	unique	CD14_Macrophages1.CD14_Macrophages1	26.921	N3MC
CD14_Macrophages1.CD14_Macrophages1	CPI-SS080611C5B	ALOX5_ALOX5AP	simple:P09917	simple:P20292	ALOX5	ALOX5AP	False	False	False	guidetopharmacology.org	False	0.149	CD14_Macrophages1	CD14_Macrophages1	0.008	unique	CD14_Macrophages1.CD14_Macrophages1	2.257	N3MC
CD14_Macrophages1.CD14_Macrophages1	CPI-SS09A3FA737	NAMPT_P2RY6	simple:P43490	simple:Q15077	NAMPT	P2RY6	True	False	True	IMEx,IntAct	False	0.149	CD14_Macrophages1	CD14_Macrophages1	0	unique	CD14_Macrophages1.CD14_Macrophages1	3.432	N3MC
CD14_Macrophages1.CD14_Macrophages1	CPI-SS08877A081	LGALS9_COLEC12	simple:O00182	simple:Q5KU26	LGALS9	COLEC12	True	False	True	InnateDB-All	False	0.157	CD14_Macrophages1	CD14_Macrophages1	0	unique	CD14_Macrophages1.CD14_Macrophages1	1.06	N3MC
CD14_Macrophages1.CD14_Macrophages1	CPI-SS0C1BD22BC	SPP1_PTGER4	simple:P10451	simple:P35408	SPP1	PTGER4	True	False	True	IMEx,MINT	False	0.165	CD14_Macrophages1	CD14_Macrophages1	0	unique	CD14_Macrophages1.CD14_Macrophages1	27.341	N3MC
CD14_Macrophages1.CD14_Macrophages1	CPI-SS05D23BCE8	HLA-DPB1_TNFSF13B	simple:HLADPB1	simple:Q9Y275	HLA-DPB1	TNFSF13B	True	True	False	InnateDB-All	False	0.174	CD14_Macrophages1	CD14_Macrophages1	0	unique	CD14_Macrophages1.CD14_Macrophages1	16.352	N3MC
CD14_Macrophages1.CD14_Macrophages1	CPI-SS055E061C9	LAMP1_FAM3C	simple:P11279	simple:Q92520	LAMP1	FAM3C	True	True	False	InnateDB-All	False	0.18	CD14_Macrophages1	CD14_Macrophages1	0	unique	CD14_Macrophages1.CD14_Macrophages1	2.086	N3MC
CD14_Macrophages1.CD14_Macrophages1	CPI-SS02AB0C3E0	SPP1_CD44	simple:P10451	simple:P16070	SPP1	CD44	True	False	True	I2D,IMEx,InnateDB-All,IntAct	False	0.182	CD14_Macrophages1	CD14_Macrophages1	0	unique	CD14_Macrophages1.CD14_Macrophages1	29.654	N3MC
CD14_Macrophages1.CD14_Macrophages1	CPI-SS0DA033F03	TNFRSF1A_GRN	simple:P19438	simple:P28799	TNFRSF1A	GRN	True	True	False	IMEx,InnateDB-All,MINT	False	0.184	CD14_Macrophages1	CD14_Macrophages1	0	unique	CD14_Macrophages1.CD14_Macrophages1	4.682	N3MC
CD14_Macrophages1.CD14_Macrophages1	CPI-SC0847A64D2	FN1_aVb5complex	simple:P02751	complex:aVb5 complex	FN1	aVb5 complex	True	False	False	curated	True	0.186	CD14_Macrophages1	CD14_Macrophages1	0.012	unique	CD14_Macrophages1.CD14_Macrophages1	4.401	N3MC
CD14_Macrophages1.CD14_Macrophages1	CPI-SC0847A64D2	FN1_aVb5complex	simple:P02751	complex:aVb5 complex	FN1	aVb5 complex	True	False	False	curated	True	0.186	CD14_Macrophages1	CD14_Macrophages1	0.012	unique	CD14_Macrophages1.CD14_Macrophages1	4.401	N3MC
CD14_Macrophages1.CD14_Macrophages1	CPI-SS0E0DEA7D5	PECAM1_CD38	simple:P16284	simple:P28907	PECAM1	CD38	False	True	True	curated	False	0.19	CD14_Macrophages1	CD14_Macrophages1	0	unique	CD14_Macrophages1.CD14_Macrophages1	0.711	N3MC
CD14_Macrophages1.CD14_Macrophages1	CPI-SS0632A027A	CD44_HBEGF	simple:P16070	simple:Q99075	CD44	HBEGF	True	True	True	I2D,InnateDB-All	False	0.19	CD14_Macrophages1	CD14_Macrophages1	0	unique	CD14_Macrophages1.CD14_Macrophages1	3.723	N3MC
CD14_Macrophages1.CD14_Macrophages1	CPI-SS0703338F5	LGALS9_CD44	simple:O00182	simple:P16070	LGALS9	CD44	True	False	True	InnateDB	False	0.194	CD14_Macrophages1	CD14_Macrophages1	0	unique	CD14_Macrophages1.CD14_Macrophages1	3.603	N3MC
CD14_Macrophages1.CD14_Macrophages1	CPI-SC0E9C058EB	PLAUR_a4b1complex	simple:Q03405	complex:a4b1 complex	PLAUR	a4b1 complex	True	True	False	curated	True	0.2	CD14_Macrophages1	CD14_Macrophages1	0	unique	CD14_Macrophages1.CD14_Macrophages1	2.828	N3MC
CD14_Macrophages1.CD14_Macrophages1	CPI-SC0E9C058EB	PLAUR_a4b1complex	simple:Q03405	complex:a4b1 complex	PLAUR	a4b1 complex	True	True	False	curated	True	0.2	CD14_Macrophages1	CD14_Macrophages1	0	unique	CD14_Macrophages1.CD14_Macrophages1	2.828	N3MC
CD14_Macrophages1.CD14_Macrophages1	CPI-SS0241A1F57	NRP2_SEMA3C	simple:O60462	simple:Q99985	NRP2	SEMA3C	True	True	False	curated	False	0.207	CD14_Macrophages1	CD14_Macrophages1	0	unique	CD14_Macrophages1.CD14_Macrophages1	0.734	N3MC
CD14_Macrophages1.CD14_Macrophages1	CPI-SS03133B4F2	TFRC_TNFSF13B	simple:P02786	simple:Q9Y275	TFRC	TNFSF13B	True	True	False	IMEx,IntAct	False	0.207	CD14_Macrophages1	CD14_Macrophages1	0	unique	CD14_Macrophages1.CD14_Macrophages1	2.65	N3MC
CD14_Macrophages1.CD14_Macrophages1	CPI-SS01560CA22	CD99_PILRA	simple:P14209	simple:Q9UKJ1	CD99	PILRA	True	False	True	curated	False	0.211	CD14_Macrophages1	CD14_Macrophages1	0	unique	CD14_Macrophages1.CD14_Macrophages1	1.3	N3MC
CD14_Macrophages1.CD14_Macrophages1	CPI-SS09C52F54E	LGALS9_SORL1	simple:O00182	simple:Q92673	LGALS9	SORL1	True	False	True	InnateDB-All	False	0.213	CD14_Macrophages1	CD14_Macrophages1	0	unique	CD14_Macrophages1.CD14_Macrophages1	1.11	N3MC
CD14_Macrophages1.CD14_Macrophages1	CPI-SS0E00478B4	NRP2_VEGFA	simple:O60462	simple:P15692	NRP2	VEGFA	True	True	False	curated	False	0.215	CD14_Macrophages1	CD14_Macrophages1	0	unique	CD14_Macrophages1.CD14_Macrophages1	1.323	N3MC
CD14_Macrophages1.CD14_Macrophages1	CPI-SS0A76A8E97	HLA-F_LILRB2	simple:P30511	simple:Q8N423	HLA-F	LILRB2	False	False	True	curated	False	0.221	CD14_Macrophages1	CD14_Macrophages1	0.028	unique	CD14_Macrophages1.CD14_Macrophages1	0.836	N3MC
CD14_Macrophages1.CD14_Macrophages1	CPI-SS002DF6C31	LGALS9_SLC1A5	simple:O00182	simple:Q15758	LGALS9	SLC1A5	True	False	True	I2D,InnateDB-All	False	0.221	CD14_Macrophages1	CD14_Macrophages1	0	unique	CD14_Macrophages1.CD14_Macrophages1	0.844	N3MC
CD14_Macrophages1.CD14_Macrophages1	CPI-SC096929DB0	FN1_aVb1complex	simple:P02751	complex:aVb1 complex	FN1	aVb1 complex	True	False	False	curated	True	0.223	CD14_Macrophages1	CD14_Macrophages1	0.012	unique	CD14_Macrophages1.CD14_Macrophages1	4.609	N3MC
CD14_Macrophages1.CD14_Macrophages1	CPI-SC096929DB0	FN1_aVb1complex	simple:P02751	complex:aVb1 complex	FN1	aVb1 complex	True	False	False	curated	True	0.223	CD14_Macrophages1	CD14_Macrophages1	0.012	unique	CD14_Macrophages1.CD14_Macrophages1	4.609	N3MC
CD14_Macrophages1.CD14_Macrophages1	CPI-SC08B2AD7C6	FN1_a5b1complex	simple:P02751	complex:a5b1 complex	FN1	a5b1 complex	True	False	False	curated	True	0.223	CD14_Macrophages1	CD14_Macrophages1	0.012	unique	CD14_Macrophages1.CD14_Macrophages1	4.475	N3MC
CD14_Macrophages1.CD14_Macrophages1	CPI-SC08B2AD7C6	FN1_a5b1complex	simple:P02751	complex:a5b1 complex	FN1	a5b1 complex	True	False	False	curated	True	0.223	CD14_Macrophages1	CD14_Macrophages1	0.012	unique	CD14_Macrophages1.CD14_Macrophages1	4.475	N3MC
CD14_Macrophages1.CD14_Macrophages1	CPI-SS0419B80C4	LGALS9_LRP1	simple:O00182	simple:Q07954	LGALS9	LRP1	True	False	True	InnateDB-All	False	0.229	CD14_Macrophages1	CD14_Macrophages1	0	unique	CD14_Macrophages1.CD14_Macrophages1	1.308	N3MC
CD14_Macrophages1.CD14_Macrophages1	CPI-SS09808DEAE	CD74_APP	simple:P04233	simple:P05067	CD74	APP	False	True	False	curated	False	0.231	CD14_Macrophages1	CD14_Macrophages1	0	unique	CD14_Macrophages1.CD14_Macrophages1	26.363	N3MC
CD14_Macrophages1.CD14_Macrophages1	CPI-SS0DE0A486F	NRP1_VEGFA	simple:O14786	simple:P15692	NRP1	VEGFA	True	True	False	curated	False	0.231	CD14_Macrophages1	CD14_Macrophages1	0.004	unique	CD14_Macrophages1.CD14_Macrophages1	1.362	N3MC
CD14_Macrophages1.CD14_Macrophages1	CPI-SS0E23CEB91	LGALS9_HAVCR2	simple:O00182	simple:Q8TDQ0	LGALS9	HAVCR2	True	False	True	curated	False	0.233	CD14_Macrophages1	CD14_Macrophages1	0	unique	CD14_Macrophages1.CD14_Macrophages1	1.359	N3MC
CD14_Macrophages1.CD14_Macrophages1	CPI-SS0C4E86714	TNFRSF1B_GRN	simple:P20333	simple:P28799	TNFRSF1B	GRN	True	True	False	IMEx,InnateDB-All,MINT	False	0.254	CD14_Macrophages1	CD14_Macrophages1	0	unique	CD14_Macrophages1.CD14_Macrophages1	4.813	N3MC
CD14_Macrophages1.CD14_Macrophages1	CPI-SS02ACCF1F7	MIF_TNFRSF14	simple:P14174	simple:Q92956	MIF	TNFRSF14	True	False	True	I2D,IntAct	False	0.285	CD14_Macrophages1	CD14_Macrophages1	0	unique	CD14_Macrophages1.CD14_Macrophages1	1.092	N3MC
CD14_Macrophages1.CD14_Macrophages1	CPI-SS0F00D756A	CD40_TNFSF13B	simple:P25942	simple:Q9Y275	CD40	TNFSF13B	True	True	False	I2D,InnateDB	False	0.293	CD14_Macrophages1	CD14_Macrophages1	0	unique	CD14_Macrophages1.CD14_Macrophages1	1.758	N3MC
CD14_Macrophages1.CD14_Macrophages1	CPI-SS04B4619D0	TNF_TNFRSF1A	simple:P01375	simple:P19438	TNF	TNFRSF1A	True	False	True	curated	False	0.298	CD14_Macrophages1	CD14_Macrophages1	0.028	unique	CD14_Macrophages1.CD14_Macrophages1	0.844	N3MC
CD14_Macrophages1.CD14_Macrophages1	CPI-SC06364D669	FN1_a4b1complex	simple:P02751	complex:a4b1 complex	FN1	a4b1 complex	True	False	False	curated	True	0.316	CD14_Macrophages1	CD14_Macrophages1	0.023	unique	CD14_Macrophages1.CD14_Macrophages1	4.441	N3MC
CD14_Macrophages1.CD14_Macrophages1	CPI-SC06364D669	FN1_a4b1complex	simple:P02751	complex:a4b1 complex	FN1	a4b1 complex	True	False	False	curated	True	0.316	CD14_Macrophages1	CD14_Macrophages1	0.023	unique	CD14_Macrophages1.CD14_Macrophages1	4.441	N3MC
CD14_Macrophages1.CD14_Macrophages1	CPI-SS033E6DE7E	NRP1_VEGFB	simple:O14786	simple:P49765	NRP1	VEGFB	True	True	False	curated	False	0.335	CD14_Macrophages1	CD14_Macrophages1	0	unique	CD14_Macrophages1.CD14_Macrophages1	1.057	N3MC
CD14_Macrophages1.CD14_Macrophages1	CPI-SS0ABC5C1B8	CD74_MIF	simple:P04233	simple:P14174	CD74	MIF	True	True	False	I2D,InnateDB-All	False	0.347	CD14_Macrophages1	CD14_Macrophages1	0	unique	CD14_Macrophages1.CD14_Macrophages1	26.745	N3MC
CD14_Macrophages1.CD14_Macrophages1	CPI-SS0302E8E8F	CD74_COPA	simple:P04233	simple:P53621	CD74	COPA	True	True	False	IMEx,IntAct	False	0.364	CD14_Macrophages1	CD14_Macrophages1	0	unique	CD14_Macrophages1.CD14_Macrophages1	26.624	N3MC
CD14_Macrophages1.CD14_Macrophages1	CPI-SC098C06330	TGFB1_TGFbetareceptor1	simple:P01137	complex:TGFbeta receptor1	TGFB1	TGFbeta receptor1	True	False	True	curated	False	0.469	CD14_Macrophages1	CD14_Macrophages1	0.035	unique	CD14_Macrophages1.CD14_Macrophages1	0.864	N3MC
CD14_Macrophages1.CD14_Macrophages1	CPI-SC098C06330	TGFB1_TGFbetareceptor1	simple:P01137	complex:TGFbeta receptor1	TGFB1	TGFbeta receptor1	True	False	True	curated	False	0.469	CD14_Macrophages1	CD14_Macrophages1	0.035	unique	CD14_Macrophages1.CD14_Macrophages1	0.864	N3MC
CD14_Macrophages1.Myeloid_Dendritic	CPI-SS0CF0E4DE9	CCL2_CCR2	simple:P13500	simple:P41597	CCL2	CCR2	True	False	True	curated	False	0.072	CD14_Macrophages1	Myeloid_Dendritic	0	unique	CD14_Macrophages1.Myeloid_Dendritic	2.216	N3MC
CD14_Macrophages1.Myeloid_Dendritic	CPI-SS0B9B3870A	VEGFA_FLT1	simple:P15692	simple:P17948	VEGFA	FLT1	True	False	True	curated	False	0.076	CD14_Macrophages1	Myeloid_Dendritic	0	unique	CD14_Macrophages1.Myeloid_Dendritic	0.833	N3MC
CD14_Macrophages1.Myeloid_Dendritic	CPI-SS0817CE2B3	CCL3L1_CCR1	simple:P16619	simple:P32246	CCL3L1	CCR1	True	False	True	curated	False	0.079	CD14_Macrophages1	Myeloid_Dendritic	0	unique	CD14_Macrophages1.Myeloid_Dendritic	0.95	N3MC
CD14_Macrophages1.Myeloid_Dendritic	CPI-SS073C1B796	CD52_SIGLEC10	simple:P31358	simple:Q96LC7	CD52	SIGLEC10	True	False	False	curated	False	0.089	CD14_Macrophages1	Myeloid_Dendritic	0.043	unique	CD14_Macrophages1.Myeloid_Dendritic	2.262	N3MC
CD14_Macrophages1.Myeloid_Dendritic	CPI-SS06AA638A8	CD72_SEMA4D	simple:P21854	simple:Q92854	CD72	SEMA4D	False	False	True	curated	False	0.105	CD14_Macrophages1	Myeloid_Dendritic	0	unique	CD14_Macrophages1.Myeloid_Dendritic	0.523	N3MC
CD14_Macrophages1.Myeloid_Dendritic	CPI-SS065F7DA2A	COPA_P2RY6	simple:P53621	simple:Q15077	COPA	P2RY6	True	False	True	IMEx,IntAct	False	0.114	CD14_Macrophages1	Myeloid_Dendritic	0	unique	CD14_Macrophages1.Myeloid_Dendritic	0.638	N3MC
CD14_Macrophages1.Myeloid_Dendritic	CPI-SS08DA48A5A	CCL3_CCR1	simple:P10147	simple:P32246	CCL3	CCR1	True	False	True	curated	False	0.116	CD14_Macrophages1	Myeloid_Dendritic	0	unique	CD14_Macrophages1.Myeloid_Dendritic	3.963	N3MC
CD14_Macrophages1.Myeloid_Dendritic	CPI-SC0B6D68FD5	ICAM1_aMb2complex	simple:P05362	complex:aMb2 complex	ICAM1	aMb2 complex	False	True	False	curated	True	0.122	CD14_Macrophages1	Myeloid_Dendritic	0	unique	CD14_Macrophages1.Myeloid_Dendritic	1.26	N3MC
CD14_Macrophages1.Myeloid_Dendritic	CPI-SC0B6D68FD5	ICAM1_aMb2complex	simple:P05362	complex:aMb2 complex	ICAM1	aMb2 complex	False	True	False	curated	True	0.122	CD14_Macrophages1	Myeloid_Dendritic	0	unique	CD14_Macrophages1.Myeloid_Dendritic	1.26	N3MC
CD14_Macrophages1.Myeloid_Dendritic	CPI-SS0339AE950	SIRPA_CD47	simple:P78324	simple:Q08722	SIRPA	CD47	False	True	True	curated	False	0.124	CD14_Macrophages1	Myeloid_Dendritic	0.012	unique	CD14_Macrophages1.Myeloid_Dendritic	1.326	N3MC
CD14_Macrophages1.Myeloid_Dendritic	CPI-SS0415CC75D	MERTK_GAS6	simple:Q12866	simple:Q14393	MERTK	GAS6	True	True	False	guidetopharmacology.org	False	0.13	CD14_Macrophages1	Myeloid_Dendritic	0	unique	CD14_Macrophages1.Myeloid_Dendritic	0.496	N3MC
CD14_Macrophages1.Myeloid_Dendritic	CPI-SS01946BE5C	C5AR1_RPS19	simple:P21730	simple:P39019	C5AR1	RPS19	False	True	False	guidetopharmacology.org	False	0.134	CD14_Macrophages1	Myeloid_Dendritic	0	unique	CD14_Macrophages1.Myeloid_Dendritic	21.691	N3MC
CD14_Macrophages1.Myeloid_Dendritic	CPI-SC0A9458008	ICAM1_aXb2complex	simple:P05362	complex:aXb2 complex	ICAM1	aXb2 complex	False	True	False	curated	True	0.136	CD14_Macrophages1	Myeloid_Dendritic	0	unique	CD14_Macrophages1.Myeloid_Dendritic	1.729	N3MC
CD14_Macrophages1.Myeloid_Dendritic	CPI-SC0A9458008	ICAM1_aXb2complex	simple:P05362	complex:aXb2 complex	ICAM1	aXb2 complex	False	True	False	curated	True	0.136	CD14_Macrophages1	Myeloid_Dendritic	0	unique	CD14_Macrophages1.Myeloid_Dendritic	1.729	N3MC
CD14_Macrophages1.Myeloid_Dendritic	CPI-SS067BA9202	LAIR1_LILRB4	simple:Q6GTX8	simple:Q8NHJ6	LAIR1	LILRB4	False	True	True	curated	False	0.136	CD14_Macrophages1	Myeloid_Dendritic	0	unique	CD14_Macrophages1.Myeloid_Dendritic	1.039	N3MC
CD14_Macrophages1.Myeloid_Dendritic	CPI-SS07CCAD9BF	GRN_SORT1	simple:P28799	simple:Q99523	GRN	SORT1	True	False	True	IMEx,InnateDB-All,MINT	False	0.136	CD14_Macrophages1	Myeloid_Dendritic	0	unique	CD14_Macrophages1.Myeloid_Dendritic	6.656	N3MC
CD14_Macrophages1.Myeloid_Dendritic	CPI-SS0D2539AEB	FPR3_HEBP1	simple:P25089	simple:Q9NRV9	FPR3	HEBP1	False	True	False	guidetopharmacology.org	False	0.14	CD14_Macrophages1	Myeloid_Dendritic	0	unique	CD14_Macrophages1.Myeloid_Dendritic	1.474	N3MC
CD14_Macrophages1.Myeloid_Dendritic	CPI-SC07BE7830D	SPP1_a4b1complex	simple:P10451	complex:a4b1 complex	SPP1	a4b1 complex	True	False	False	curated	True	0.14	CD14_Macrophages1	Myeloid_Dendritic	0	unique	CD14_Macrophages1.Myeloid_Dendritic	24.795	N3MC
CD14_Macrophages1.Myeloid_Dendritic	CPI-SC07BE7830D	SPP1_a4b1complex	simple:P10451	complex:a4b1 complex	SPP1	a4b1 complex	True	False	False	curated	True	0.14	CD14_Macrophages1	Myeloid_Dendritic	0	unique	CD14_Macrophages1.Myeloid_Dendritic	24.795	N3MC
CD14_Macrophages1.Myeloid_Dendritic	CPI-SS080611C5B	ALOX5_ALOX5AP	simple:P09917	simple:P20292	ALOX5	ALOX5AP	False	False	False	guidetopharmacology.org	False	0.149	CD14_Macrophages1	Myeloid_Dendritic	0	unique	CD14_Macrophages1.Myeloid_Dendritic	4.899	N3MC
CD14_Macrophages1.Myeloid_Dendritic	CPI-SS09A3FA737	NAMPT_P2RY6	simple:P43490	simple:Q15077	NAMPT	P2RY6	True	False	True	IMEx,IntAct	False	0.149	CD14_Macrophages1	Myeloid_Dendritic	0	unique	CD14_Macrophages1.Myeloid_Dendritic	2.923	N3MC
CD14_Macrophages1.Myeloid_Dendritic	CPI-SS0C1BD22BC	SPP1_PTGER4	simple:P10451	simple:P35408	SPP1	PTGER4	True	False	True	IMEx,MINT	False	0.165	CD14_Macrophages1	Myeloid_Dendritic	0	unique	CD14_Macrophages1.Myeloid_Dendritic	24.944	N3MC
CD14_Macrophages1.Myeloid_Dendritic	CPI-SS05D23BCE8	HLA-DPB1_TNFSF13B	simple:HLADPB1	simple:Q9Y275	HLA-DPB1	TNFSF13B	True	True	False	InnateDB-All	False	0.174	CD14_Macrophages1	Myeloid_Dendritic	0	unique	CD14_Macrophages1.Myeloid_Dendritic	12.436	N3MC
CD14_Macrophages1.Myeloid_Dendritic	CPI-SS048346C2B	LGALS9_MRC2	simple:O00182	simple:Q9UBG0	LGALS9	MRC2	True	False	True	InnateDB-All	False	0.178	CD14_Macrophages1	Myeloid_Dendritic	0	unique	CD14_Macrophages1.Myeloid_Dendritic	0.926	N3MC
CD14_Macrophages1.Myeloid_Dendritic	CPI-SS06CBC985C	LTBR_LTB	simple:P36941	simple:Q06643	LTBR	LTB	False	True	False	curated	False	0.18	CD14_Macrophages1	Myeloid_Dendritic	0	unique	CD14_Macrophages1.Myeloid_Dendritic	2.548	N3MC
CD14_Macrophages1.Myeloid_Dendritic	CPI-SS055E061C9	LAMP1_FAM3C	simple:P11279	simple:Q92520	LAMP1	FAM3C	True	True	False	InnateDB-All	False	0.18	CD14_Macrophages1	Myeloid_Dendritic	0	unique	CD14_Macrophages1.Myeloid_Dendritic	2.419	N3MC
CD14_Macrophages1.Myeloid_Dendritic	CPI-SS02AB0C3E0	SPP1_CD44	simple:P10451	simple:P16070	SPP1	CD44	True	False	True	I2D,IMEx,InnateDB-All,IntAct	False	0.182	CD14_Macrophages1	Myeloid_Dendritic	0	unique	CD14_Macrophages1.Myeloid_Dendritic	26.147	N3MC
CD14_Macrophages1.Myeloid_Dendritic	CPI-SS0DA033F03	TNFRSF1A_GRN	simple:P19438	simple:P28799	TNFRSF1A	GRN	True	True	False	IMEx,InnateDB-All,MINT	False	0.184	CD14_Macrophages1	Myeloid_Dendritic	0	unique	CD14_Macrophages1.Myeloid_Dendritic	3.224	N3MC
CD14_Macrophages1.Myeloid_Dendritic	CPI-SS0632A027A	CD44_HBEGF	simple:P16070	simple:Q99075	CD44	HBEGF	True	True	True	I2D,InnateDB-All	False	0.19	CD14_Macrophages1	Myeloid_Dendritic	0	unique	CD14_Macrophages1.Myeloid_Dendritic	4.11	N3MC
CD14_Macrophages1.Myeloid_Dendritic	CPI-SS0703338F5	LGALS9_CD44	simple:O00182	simple:P16070	LGALS9	CD44	True	False	True	InnateDB	False	0.194	CD14_Macrophages1	Myeloid_Dendritic	0	unique	CD14_Macrophages1.Myeloid_Dendritic	2.519	N3MC
CD14_Macrophages1.Myeloid_Dendritic	CPI-SC0E9C058EB	PLAUR_a4b1complex	simple:Q03405	complex:a4b1 complex	PLAUR	a4b1 complex	True	True	False	curated	True	0.2	CD14_Macrophages1	Myeloid_Dendritic	0	unique	CD14_Macrophages1.Myeloid_Dendritic	2.547	N3MC
CD14_Macrophages1.Myeloid_Dendritic	CPI-SC0E9C058EB	PLAUR_a4b1complex	simple:Q03405	complex:a4b1 complex	PLAUR	a4b1 complex	True	True	False	curated	True	0.2	CD14_Macrophages1	Myeloid_Dendritic	0	unique	CD14_Macrophages1.Myeloid_Dendritic	2.547	N3MC
CD14_Macrophages1.Myeloid_Dendritic	CPI-SS03133B4F2	TFRC_TNFSF13B	simple:P02786	simple:Q9Y275	TFRC	TNFSF13B	True	True	False	IMEx,IntAct	False	0.207	CD14_Macrophages1	Myeloid_Dendritic	0	unique	CD14_Macrophages1.Myeloid_Dendritic	3.351	N3MC
CD14_Macrophages1.Myeloid_Dendritic	CPI-SS01560CA22	CD99_PILRA	simple:P14209	simple:Q9UKJ1	CD99	PILRA	True	False	True	curated	False	0.211	CD14_Macrophages1	Myeloid_Dendritic	0	unique	CD14_Macrophages1.Myeloid_Dendritic	1.096	N3MC
CD14_Macrophages1.Myeloid_Dendritic	CPI-SS09C52F54E	LGALS9_SORL1	simple:O00182	simple:Q92673	LGALS9	SORL1	True	False	True	InnateDB-All	False	0.213	CD14_Macrophages1	Myeloid_Dendritic	0	unique	CD14_Macrophages1.Myeloid_Dendritic	1.532	N3MC
CD14_Macrophages1.Myeloid_Dendritic	CPI-SS0E00478B4	NRP2_VEGFA	simple:O60462	simple:P15692	NRP2	VEGFA	True	True	False	curated	False	0.215	CD14_Macrophages1	Myeloid_Dendritic	0	unique	CD14_Macrophages1.Myeloid_Dendritic	1.607	N3MC
CD14_Macrophages1.Myeloid_Dendritic	CPI-SS002DF6C31	LGALS9_SLC1A5	simple:O00182	simple:Q15758	LGALS9	SLC1A5	True	False	True	I2D,InnateDB-All	False	0.221	CD14_Macrophages1	Myeloid_Dendritic	0	unique	CD14_Macrophages1.Myeloid_Dendritic	0.918	N3MC
CD14_Macrophages1.Myeloid_Dendritic	CPI-SS0F3D40856	PGRMC2_CCL4L2	simple:O15173	simple:Q8NHW4	PGRMC2	CCL4L2	True	True	False	IMEx,IntAct	False	0.223	CD14_Macrophages1	Myeloid_Dendritic	0	unique	CD14_Macrophages1.Myeloid_Dendritic	2.578	N3MC
CD14_Macrophages1.Myeloid_Dendritic	CPI-SC096929DB0	FN1_aVb1complex	simple:P02751	complex:aVb1 complex	FN1	aVb1 complex	True	False	False	curated	True	0.223	CD14_Macrophages1	Myeloid_Dendritic	0	unique	CD14_Macrophages1.Myeloid_Dendritic	10.42	N3MC
CD14_Macrophages1.Myeloid_Dendritic	CPI-SC096929DB0	FN1_aVb1complex	simple:P02751	complex:aVb1 complex	FN1	aVb1 complex	True	False	False	curated	True	0.223	CD14_Macrophages1	Myeloid_Dendritic	0	unique	CD14_Macrophages1.Myeloid_Dendritic	10.42	N3MC
CD14_Macrophages1.Myeloid_Dendritic	CPI-SC08B2AD7C6	FN1_a5b1complex	simple:P02751	complex:a5b1 complex	FN1	a5b1 complex	True	False	False	curated	True	0.223	CD14_Macrophages1	Myeloid_Dendritic	0	unique	CD14_Macrophages1.Myeloid_Dendritic	10.323	N3MC
CD14_Macrophages1.Myeloid_Dendritic	CPI-SC08B2AD7C6	FN1_a5b1complex	simple:P02751	complex:a5b1 complex	FN1	a5b1 complex	True	False	False	curated	True	0.223	CD14_Macrophages1	Myeloid_Dendritic	0	unique	CD14_Macrophages1.Myeloid_Dendritic	10.323	N3MC
CD14_Macrophages1.Myeloid_Dendritic	CPI-SS0419B80C4	LGALS9_LRP1	simple:O00182	simple:Q07954	LGALS9	LRP1	True	False	True	InnateDB-All	False	0.229	CD14_Macrophages1	Myeloid_Dendritic	0	unique	CD14_Macrophages1.Myeloid_Dendritic	1.002	N3MC
CD14_Macrophages1.Myeloid_Dendritic	CPI-SS09808DEAE	CD74_APP	simple:P04233	simple:P05067	CD74	APP	False	True	False	curated	False	0.231	CD14_Macrophages1	Myeloid_Dendritic	0	unique	CD14_Macrophages1.Myeloid_Dendritic	33.985	N3MC
CD14_Macrophages1.Myeloid_Dendritic	CPI-SS0DE0A486F	NRP1_VEGFA	simple:O14786	simple:P15692	NRP1	VEGFA	True	True	False	curated	False	0.231	CD14_Macrophages1	Myeloid_Dendritic	0	unique	CD14_Macrophages1.Myeloid_Dendritic	1.795	N3MC
CD14_Macrophages1.Myeloid_Dendritic	CPI-SS0E23CEB91	LGALS9_HAVCR2	simple:O00182	simple:Q8TDQ0	LGALS9	HAVCR2	True	False	True	curated	False	0.233	CD14_Macrophages1	Myeloid_Dendritic	0	unique	CD14_Macrophages1.Myeloid_Dendritic	1.422	N3MC
CD14_Macrophages1.Myeloid_Dendritic	CPI-SS0C4E86714	TNFRSF1B_GRN	simple:P20333	simple:P28799	TNFRSF1B	GRN	True	True	False	IMEx,InnateDB-All,MINT	False	0.254	CD14_Macrophages1	Myeloid_Dendritic	0	unique	CD14_Macrophages1.Myeloid_Dendritic	3.463	N3MC
CD14_Macrophages1.Myeloid_Dendritic	CPI-SS03A4F7DC8	AXL_GAS6	simple:P30530	simple:Q14393	AXL	GAS6	True	True	False	guidetopharmacology.org	False	0.26	CD14_Macrophages1	Myeloid_Dendritic	0	unique	CD14_Macrophages1.Myeloid_Dendritic	0.835	N3MC
CD14_Macrophages1.Myeloid_Dendritic	CPI-SS09C4FCB90	ICAM1_SPN	simple:P05362	simple:P16150	ICAM1	SPN	False	True	False	curated	False	0.264	CD14_Macrophages1	Myeloid_Dendritic	0	unique	CD14_Macrophages1.Myeloid_Dendritic	1.36	N3MC
CD14_Macrophages1.Myeloid_Dendritic	CPI-SS0D4C221B8	ICAM1_AREG	simple:P05362	simple:P15514	ICAM1	AREG	True	True	False	InnateDB-All	False	0.281	CD14_Macrophages1	Myeloid_Dendritic	0	unique	CD14_Macrophages1.Myeloid_Dendritic	5.332	N3MC
CD14_Macrophages1.Myeloid_Dendritic	CPI-SS0F00D756A	CD40_TNFSF13B	simple:P25942	simple:Q9Y275	CD40	TNFSF13B	True	True	False	I2D,InnateDB	False	0.293	CD14_Macrophages1	Myeloid_Dendritic	0	unique	CD14_Macrophages1.Myeloid_Dendritic	1.017	N3MC
CD14_Macrophages1.Myeloid_Dendritic	CPI-SC06364D669	FN1_a4b1complex	simple:P02751	complex:a4b1 complex	FN1	a4b1 complex	True	False	False	curated	True	0.316	CD14_Macrophages1	Myeloid_Dendritic	0	unique	CD14_Macrophages1.Myeloid_Dendritic	10.568	N3MC
CD14_Macrophages1.Myeloid_Dendritic	CPI-SC06364D669	FN1_a4b1complex	simple:P02751	complex:a4b1 complex	FN1	a4b1 complex	True	False	False	curated	True	0.316	CD14_Macrophages1	Myeloid_Dendritic	0	unique	CD14_Macrophages1.Myeloid_Dendritic	10.568	N3MC
CD14_Macrophages1.Myeloid_Dendritic	CPI-SS033E6DE7E	NRP1_VEGFB	simple:O14786	simple:P49765	NRP1	VEGFB	True	True	False	curated	False	0.335	CD14_Macrophages1	Myeloid_Dendritic	0	unique	CD14_Macrophages1.Myeloid_Dendritic	1.034	N3MC
CD14_Macrophages1.Myeloid_Dendritic	CPI-SS0A42A3690	CCL4L2_VSIR	simple:Q8NHW4	simple:Q9H7M9	CCL4L2	VSIR	True	False	True	IMEx,IntAct	False	0.343	CD14_Macrophages1	Myeloid_Dendritic	0	unique	CD14_Macrophages1.Myeloid_Dendritic	2.122	N3MC
CD14_Macrophages1.Myeloid_Dendritic	CPI-SS0ABC5C1B8	CD74_MIF	simple:P04233	simple:P14174	CD74	MIF	True	True	False	I2D,InnateDB-All	False	0.347	CD14_Macrophages1	Myeloid_Dendritic	0	unique	CD14_Macrophages1.Myeloid_Dendritic	34.212	N3MC
CD14_Macrophages1.Myeloid_Dendritic	CPI-SS0302E8E8F	CD74_COPA	simple:P04233	simple:P53621	CD74	COPA	True	True	False	IMEx,IntAct	False	0.364	CD14_Macrophages1	Myeloid_Dendritic	0	unique	CD14_Macrophages1.Myeloid_Dendritic	34.162	N3MC
CD14_Macrophages1.Myeloid_Dendritic	CPI-SS03FA58286	TNF_VSIR	simple:P01375	simple:Q9H7M9	TNF	VSIR	True	False	True	IMEx,IntAct	False	0.37	CD14_Macrophages1	Myeloid_Dendritic	0	unique	CD14_Macrophages1.Myeloid_Dendritic	0.837	N3MC
CD14_Macrophages1.Myeloid_Dendritic	CPI-SS0E7D5974D	TNF_TNFRSF1B	simple:P01375	simple:P20333	TNF	TNFRSF1B	True	False	True	curated	False	0.39	CD14_Macrophages1	Myeloid_Dendritic	0.008	unique	CD14_Macrophages1.Myeloid_Dendritic	1.022	N3MC
CD14_Macrophages1.Myeloid_Dendritic	CPI-SC098C06330	TGFB1_TGFbetareceptor1	simple:P01137	complex:TGFbeta receptor1	TGFB1	TGFbeta receptor1	True	False	True	curated	False	0.469	CD14_Macrophages1	Myeloid_Dendritic	0	unique	CD14_Macrophages1.Myeloid_Dendritic	0.989	N3MC
CD14_Macrophages1.Myeloid_Dendritic	CPI-SC098C06330	TGFB1_TGFbetareceptor1	simple:P01137	complex:TGFbeta receptor1	TGFB1	TGFbeta receptor1	True	False	True	curated	False	0.469	CD14_Macrophages1	Myeloid_Dendritic	0	unique	CD14_Macrophages1.Myeloid_Dendritic	0.989	N3MC
CD14_Macrophages1.Myeloid_Dendritic	CPI-SS0FF6CFDCA	ADORA3_ENTPD1	simple:P0DMS8	simple:P49961	ADORA3	ENTPD1	False	True	False	curated	False	0.025	CD14_Macrophages1	Myeloid_Dendritic	0	unique	CD14_Macrophages1.Myeloid_Dendritic	0.696	N3MC
CD14_Macrophages1.Myeloid_Dendritic	CPI-SS02B567BC7	PLXNC1_SEMA7A	simple:O60486	simple:O75326	PLXNC1	SEMA7A	False	True	False	curated	False	0.058	CD14_Macrophages1	Myeloid_Dendritic	0	unique	CD14_Macrophages1.Myeloid_Dendritic	0.575	N3MC
CD14_Macrophages1.Myeloid_Dendritic	CPI-SS056BE1011	CCRL2_CCL19	simple:O00421	simple:Q99731	CCRL2	CCL19	True	True	False	guidetopharmacology.org	False	0.058	CD14_Macrophages1	Myeloid_Dendritic	0	unique	CD14_Macrophages1.Myeloid_Dendritic	2.045	N3MC
CD14_Macrophages1.Myeloid_Dendritic	CPI-SS0B9B3870A	VEGFA_FLT1	simple:P15692	simple:P17948	VEGFA	FLT1	True	False	True	curated	False	0.076	CD14_Macrophages1	Myeloid_Dendritic	0	unique	CD14_Macrophages1.Myeloid_Dendritic	1.099	N3MC
CD14_Macrophages1.Myeloid_Dendritic	CPI-SS0EAB03260	CD1D_LILRB2	simple:P15813	simple:Q8N423	CD1D	LILRB2	False	False	True	curated	False	0.081	CD14_Macrophages1	Myeloid_Dendritic	0.044	unique	CD14_Macrophages1.Myeloid_Dendritic	0.217	N3MC
CD14_Macrophages1.Myeloid_Dendritic	CPI-SS059EEFDC6	MIF_TNFRSF10D	simple:P14174	simple:Q9UBN6	MIF	TNFRSF10D	True	False	True	I2D,IntAct	False	0.081	CD14_Macrophages1	Myeloid_Dendritic	0	unique	CD14_Macrophages1.Myeloid_Dendritic	0.71	N3MC
CD14_Macrophages1.Myeloid_Dendritic	CPI-SS0C6448B94	IL1B_ADRB2	simple:P01584	simple:P07550	IL1B	ADRB2	True	False	True	I2D	False	0.091	CD14_Macrophages1	Myeloid_Dendritic	0.004	unique	CD14_Macrophages1.Myeloid_Dendritic	2.473	N3MC
CD14_Macrophages1.Myeloid_Dendritic	CPI-SS0C090A257	CCL3_CCR5	simple:P10147	simple:P51681	CCL3	CCR5	True	False	True	curated	False	0.099	CD14_Macrophages1	Myeloid_Dendritic	0	unique	CD14_Macrophages1.Myeloid_Dendritic	3.946	N3MC
CD14_Macrophages1.Myeloid_Dendritic	CPI-SS076D8415B	CCL3_IDE	simple:P10147	simple:P14735	CCL3	IDE	True	False	True	IMEx,InnateDB-All,MINT	False	0.099	CD14_Macrophages1	Myeloid_Dendritic	0	unique	CD14_Macrophages1.Myeloid_Dendritic	3.958	N3MC
CD14_Macrophages1.Myeloid_Dendritic	CPI-SS0C17BB772	FCGR2A_CXCL9	simple:P12318	simple:Q07325	FCGR2A	CXCL9	True	True	False	IMEx,IntAct	False	0.107	CD14_Macrophages1	Myeloid_Dendritic	0	unique	CD14_Macrophages1.Myeloid_Dendritic	5.241	N3MC
CD14_Macrophages1.Myeloid_Dendritic	CPI-SS065F7DA2A	COPA_P2RY6	simple:P53621	simple:Q15077	COPA	P2RY6	True	False	True	IMEx,IntAct	False	0.114	CD14_Macrophages1	Myeloid_Dendritic	0	unique	CD14_Macrophages1.Myeloid_Dendritic	0.728	N3MC
CD14_Macrophages1.Myeloid_Dendritic	CPI-SS08DA48A5A	CCL3_CCR1	simple:P10147	simple:P32246	CCL3	CCR1	True	False	True	curated	False	0.116	CD14_Macrophages1	Myeloid_Dendritic	0	unique	CD14_Macrophages1.Myeloid_Dendritic	3.998	N3MC
CD14_Macrophages1.Myeloid_Dendritic	CPI-SS0415CC75D	MERTK_GAS6	simple:Q12866	simple:Q14393	MERTK	GAS6	True	True	False	guidetopharmacology.org	False	0.13	CD14_Macrophages1	Myeloid_Dendritic	0	unique	CD14_Macrophages1.Myeloid_Dendritic	0.484	N3MC
CD14_Macrophages1.Myeloid_Dendritic	CPI-SS01946BE5C	C5AR1_RPS19	simple:P21730	simple:P39019	C5AR1	RPS19	False	True	False	guidetopharmacology.org	False	0.134	CD14_Macrophages1	Myeloid_Dendritic	0	unique	CD14_Macrophages1.Myeloid_Dendritic	21.741	N3MC
CD14_Macrophages1.Myeloid_Dendritic	CPI-SS028784FC6	HLA-DPA1_TNFSF9	simple:HLADPA1	simple:P41273	HLA-DPA1	TNFSF9	True	True	False	InnateDB-All	False	0.136	CD14_Macrophages1	Myeloid_Dendritic	0	unique	CD14_Macrophages1.Myeloid_Dendritic	19.274	N3MC
CD14_Macrophages1.Myeloid_Dendritic	CPI-SC0A9458008	ICAM1_aXb2complex	simple:P05362	complex:aXb2 complex	ICAM1	aXb2 complex	False	True	False	curated	True	0.136	CD14_Macrophages1	Myeloid_Dendritic	0	unique	CD14_Macrophages1.Myeloid_Dendritic	1.73	N3MC
CD14_Macrophages1.Myeloid_Dendritic	CPI-SC0A9458008	ICAM1_aXb2complex	simple:P05362	complex:aXb2 complex	ICAM1	aXb2 complex	False	True	False	curated	True	0.136	CD14_Macrophages1	Myeloid_Dendritic	0	unique	CD14_Macrophages1.Myeloid_Dendritic	1.73	N3MC
CD14_Macrophages1.Myeloid_Dendritic	CPI-SS067BA9202	LAIR1_LILRB4	simple:Q6GTX8	simple:Q8NHJ6	LAIR1	LILRB4	False	True	True	curated	False	0.136	CD14_Macrophages1	Myeloid_Dendritic	0	unique	CD14_Macrophages1.Myeloid_Dendritic	1.103	N3MC
CD14_Macrophages1.Myeloid_Dendritic	CPI-SS07CCAD9BF	GRN_SORT1	simple:P28799	simple:Q99523	GRN	SORT1	True	False	True	IMEx,InnateDB-All,MINT	False	0.136	CD14_Macrophages1	Myeloid_Dendritic	0	unique	CD14_Macrophages1.Myeloid_Dendritic	4.31	N3MC
CD14_Macrophages1.Myeloid_Dendritic	CPI-SS0D2539AEB	FPR3_HEBP1	simple:P25089	simple:Q9NRV9	FPR3	HEBP1	False	True	False	guidetopharmacology.org	False	0.14	CD14_Macrophages1	Myeloid_Dendritic	0	unique	CD14_Macrophages1.Myeloid_Dendritic	1.011	N3MC
CD14_Macrophages1.Myeloid_Dendritic	CPI-SC07BE7830D	SPP1_a4b1complex	simple:P10451	complex:a4b1 complex	SPP1	a4b1 complex	True	False	False	curated	True	0.14	CD14_Macrophages1	Myeloid_Dendritic	0	unique	CD14_Macrophages1.Myeloid_Dendritic	27.242	N3MC
CD14_Macrophages1.Myeloid_Dendritic	CPI-SC07BE7830D	SPP1_a4b1complex	simple:P10451	complex:a4b1 complex	SPP1	a4b1 complex	True	False	False	curated	True	0.14	CD14_Macrophages1	Myeloid_Dendritic	0	unique	CD14_Macrophages1.Myeloid_Dendritic	27.242	N3MC
CD14_Macrophages1.Myeloid_Dendritic	CPI-SS080611C5B	ALOX5_ALOX5AP	simple:P09917	simple:P20292	ALOX5	ALOX5AP	False	False	False	guidetopharmacology.org	False	0.149	CD14_Macrophages1	Myeloid_Dendritic	0	unique	CD14_Macrophages1.Myeloid_Dendritic	2.599	N3MC
CD14_Macrophages1.Myeloid_Dendritic	CPI-SS09A3FA737	NAMPT_P2RY6	simple:P43490	simple:Q15077	NAMPT	P2RY6	True	False	True	IMEx,IntAct	False	0.149	CD14_Macrophages1	Myeloid_Dendritic	0	unique	CD14_Macrophages1.Myeloid_Dendritic	3.556	N3MC
CD14_Macrophages1.Myeloid_Dendritic	CPI-SS0C1BD22BC	SPP1_PTGER4	simple:P10451	simple:P35408	SPP1	PTGER4	True	False	True	IMEx,MINT	False	0.165	CD14_Macrophages1	Myeloid_Dendritic	0	unique	CD14_Macrophages1.Myeloid_Dendritic	27.428	N3MC
CD14_Macrophages1.Myeloid_Dendritic	CPI-SC0B4D7E0FF	FN1_a4b7complex	simple:P02751	complex:a4b7 complex	FN1	a4b7 complex	True	False	False	curated	True	0.167	CD14_Macrophages1	Myeloid_Dendritic	0.012	unique	CD14_Macrophages1.Myeloid_Dendritic	4.451	N3MC
CD14_Macrophages1.Myeloid_Dendritic	CPI-SC0B4D7E0FF	FN1_a4b7complex	simple:P02751	complex:a4b7 complex	FN1	a4b7 complex	True	False	False	curated	True	0.167	CD14_Macrophages1	Myeloid_Dendritic	0.012	unique	CD14_Macrophages1.Myeloid_Dendritic	4.451	N3MC
CD14_Macrophages1.Myeloid_Dendritic	CPI-SS05D23BCE8	HLA-DPB1_TNFSF13B	simple:HLADPB1	simple:Q9Y275	HLA-DPB1	TNFSF13B	True	True	False	InnateDB-All	False	0.174	CD14_Macrophages1	Myeloid_Dendritic	0	unique	CD14_Macrophages1.Myeloid_Dendritic	15.736	N3MC
CD14_Macrophages1.Myeloid_Dendritic	CPI-SS048346C2B	LGALS9_MRC2	simple:O00182	simple:Q9UBG0	LGALS9	MRC2	True	False	True	InnateDB-All	False	0.178	CD14_Macrophages1	Myeloid_Dendritic	0	unique	CD14_Macrophages1.Myeloid_Dendritic	0.816	N3MC
CD14_Macrophages1.Myeloid_Dendritic	CPI-SS06CBC985C	LTBR_LTB	simple:P36941	simple:Q06643	LTBR	LTB	False	True	False	curated	False	0.18	CD14_Macrophages1	Myeloid_Dendritic	0	unique	CD14_Macrophages1.Myeloid_Dendritic	4.783	N3MC
CD14_Macrophages1.Myeloid_Dendritic	CPI-SS055E061C9	LAMP1_FAM3C	simple:P11279	simple:Q92520	LAMP1	FAM3C	True	True	False	InnateDB-All	False	0.18	CD14_Macrophages1	Myeloid_Dendritic	0	unique	CD14_Macrophages1.Myeloid_Dendritic	2.009	N3MC
CD14_Macrophages1.Myeloid_Dendritic	CPI-SS02AB0C3E0	SPP1_CD44	simple:P10451	simple:P16070	SPP1	CD44	True	False	True	I2D,IMEx,InnateDB-All,IntAct	False	0.182	CD14_Macrophages1	Myeloid_Dendritic	0	unique	CD14_Macrophages1.Myeloid_Dendritic	28.04	N3MC
CD14_Macrophages1.Myeloid_Dendritic	CPI-SS0DA033F03	TNFRSF1A_GRN	simple:P19438	simple:P28799	TNFRSF1A	GRN	True	True	False	IMEx,InnateDB-All,MINT	False	0.184	CD14_Macrophages1	Myeloid_Dendritic	0.004	unique	CD14_Macrophages1.Myeloid_Dendritic	2.727	N3MC
CD14_Macrophages1.Myeloid_Dendritic	CPI-SS0E0DEA7D5	PECAM1_CD38	simple:P16284	simple:P28907	PECAM1	CD38	False	True	True	curated	False	0.19	CD14_Macrophages1	Myeloid_Dendritic	0	unique	CD14_Macrophages1.Myeloid_Dendritic	0.616	N3MC
CD14_Macrophages1.Myeloid_Dendritic	CPI-SS0632A027A	CD44_HBEGF	simple:P16070	simple:Q99075	CD44	HBEGF	True	True	True	I2D,InnateDB-All	False	0.19	CD14_Macrophages1	Myeloid_Dendritic	0	unique	CD14_Macrophages1.Myeloid_Dendritic	3.453	N3MC
CD14_Macrophages1.Myeloid_Dendritic	CPI-SC0E9C058EB	PLAUR_a4b1complex	simple:Q03405	complex:a4b1 complex	PLAUR	a4b1 complex	True	True	False	curated	True	0.2	CD14_Macrophages1	Myeloid_Dendritic	0	unique	CD14_Macrophages1.Myeloid_Dendritic	3.149	N3MC
CD14_Macrophages1.Myeloid_Dendritic	CPI-SC0E9C058EB	PLAUR_a4b1complex	simple:Q03405	complex:a4b1 complex	PLAUR	a4b1 complex	True	True	False	curated	True	0.2	CD14_Macrophages1	Myeloid_Dendritic	0	unique	CD14_Macrophages1.Myeloid_Dendritic	3.149	N3MC
CD14_Macrophages1.Myeloid_Dendritic	CPI-SS03133B4F2	TFRC_TNFSF13B	simple:P02786	simple:Q9Y275	TFRC	TNFSF13B	True	True	False	IMEx,IntAct	False	0.207	CD14_Macrophages1	Myeloid_Dendritic	0	unique	CD14_Macrophages1.Myeloid_Dendritic	2.034	N3MC
CD14_Macrophages1.Myeloid_Dendritic	CPI-SS09C52F54E	LGALS9_SORL1	simple:O00182	simple:Q92673	LGALS9	SORL1	True	False	True	InnateDB-All	False	0.213	CD14_Macrophages1	Myeloid_Dendritic	0.015	unique	CD14_Macrophages1.Myeloid_Dendritic	0.879	N3MC
CD14_Macrophages1.Myeloid_Dendritic	CPI-SS002DF6C31	LGALS9_SLC1A5	simple:O00182	simple:Q15758	LGALS9	SLC1A5	True	False	True	I2D,InnateDB-All	False	0.221	CD14_Macrophages1	Myeloid_Dendritic	0	unique	CD14_Macrophages1.Myeloid_Dendritic	0.927	N3MC
CD14_Macrophages1.Myeloid_Dendritic	CPI-SC096929DB0	FN1_aVb1complex	simple:P02751	complex:aVb1 complex	FN1	aVb1 complex	True	False	False	curated	True	0.223	CD14_Macrophages1	Myeloid_Dendritic	0.02	unique	CD14_Macrophages1.Myeloid_Dendritic	4.427	N3MC
CD14_Macrophages1.Myeloid_Dendritic	CPI-SC096929DB0	FN1_aVb1complex	simple:P02751	complex:aVb1 complex	FN1	aVb1 complex	True	False	False	curated	True	0.223	CD14_Macrophages1	Myeloid_Dendritic	0.02	unique	CD14_Macrophages1.Myeloid_Dendritic	4.427	N3MC
CD14_Macrophages1.Myeloid_Dendritic	CPI-SC08B2AD7C6	FN1_a5b1complex	simple:P02751	complex:a5b1 complex	FN1	a5b1 complex	True	False	False	curated	True	0.223	CD14_Macrophages1	Myeloid_Dendritic	0.012	unique	CD14_Macrophages1.Myeloid_Dendritic	4.426	N3MC
CD14_Macrophages1.Myeloid_Dendritic	CPI-SC08B2AD7C6	FN1_a5b1complex	simple:P02751	complex:a5b1 complex	FN1	a5b1 complex	True	False	False	curated	True	0.223	CD14_Macrophages1	Myeloid_Dendritic	0.012	unique	CD14_Macrophages1.Myeloid_Dendritic	4.426	N3MC
CD14_Macrophages1.Myeloid_Dendritic	CPI-SS0419B80C4	LGALS9_LRP1	simple:O00182	simple:Q07954	LGALS9	LRP1	True	False	True	InnateDB-All	False	0.229	CD14_Macrophages1	Myeloid_Dendritic	0	unique	CD14_Macrophages1.Myeloid_Dendritic	0.802	N3MC
CD14_Macrophages1.Myeloid_Dendritic	CPI-SS09808DEAE	CD74_APP	simple:P04233	simple:P05067	CD74	APP	False	True	False	curated	False	0.231	CD14_Macrophages1	Myeloid_Dendritic	0	unique	CD14_Macrophages1.Myeloid_Dendritic	26.309	N3MC
CD14_Macrophages1.Myeloid_Dendritic	CPI-SS0E23CEB91	LGALS9_HAVCR2	simple:O00182	simple:Q8TDQ0	LGALS9	HAVCR2	True	False	True	curated	False	0.233	CD14_Macrophages1	Myeloid_Dendritic	0	unique	CD14_Macrophages1.Myeloid_Dendritic	1.363	N3MC
CD14_Macrophages1.Myeloid_Dendritic	CPI-SS0C4E86714	TNFRSF1B_GRN	simple:P20333	simple:P28799	TNFRSF1B	GRN	True	True	False	IMEx,InnateDB-All,MINT	False	0.254	CD14_Macrophages1	Myeloid_Dendritic	0.032	unique	CD14_Macrophages1.Myeloid_Dendritic	2.859	N3MC
CD14_Macrophages1.Myeloid_Dendritic	CPI-SS03A4F7DC8	AXL_GAS6	simple:P30530	simple:Q14393	AXL	GAS6	True	True	False	guidetopharmacology.org	False	0.26	CD14_Macrophages1	Myeloid_Dendritic	0	unique	CD14_Macrophages1.Myeloid_Dendritic	0.529	N3MC
CD14_Macrophages1.Myeloid_Dendritic	CPI-SS02ACCF1F7	MIF_TNFRSF14	simple:P14174	simple:Q92956	MIF	TNFRSF14	True	False	True	I2D,IntAct	False	0.285	CD14_Macrophages1	Myeloid_Dendritic	0.004	unique	CD14_Macrophages1.Myeloid_Dendritic	1.016	N3MC
CD14_Macrophages1.Myeloid_Dendritic	CPI-SS0F00D756A	CD40_TNFSF13B	simple:P25942	simple:Q9Y275	CD40	TNFSF13B	True	True	False	I2D,InnateDB	False	0.293	CD14_Macrophages1	Myeloid_Dendritic	0	unique	CD14_Macrophages1.Myeloid_Dendritic	1.142	N3MC
CD14_Macrophages1.Myeloid_Dendritic	CPI-SC06364D669	FN1_a4b1complex	simple:P02751	complex:a4b1 complex	FN1	a4b1 complex	True	False	False	curated	True	0.316	CD14_Macrophages1	Myeloid_Dendritic	0.004	unique	CD14_Macrophages1.Myeloid_Dendritic	4.762	N3MC
CD14_Macrophages1.Myeloid_Dendritic	CPI-SC06364D669	FN1_a4b1complex	simple:P02751	complex:a4b1 complex	FN1	a4b1 complex	True	False	False	curated	True	0.316	CD14_Macrophages1	Myeloid_Dendritic	0.004	unique	CD14_Macrophages1.Myeloid_Dendritic	4.762	N3MC
CD14_Macrophages1.Myeloid_Dendritic	CPI-SS033E6DE7E	NRP1_VEGFB	simple:O14786	simple:P49765	NRP1	VEGFB	True	True	False	curated	False	0.335	CD14_Macrophages1	Myeloid_Dendritic	0	unique	CD14_Macrophages1.Myeloid_Dendritic	0.833	N3MC
CD14_Macrophages1.Myeloid_Dendritic	CPI-SS0ABC5C1B8	CD74_MIF	simple:P04233	simple:P14174	CD74	MIF	True	True	False	I2D,InnateDB-All	False	0.347	CD14_Macrophages1	Myeloid_Dendritic	0	unique	CD14_Macrophages1.Myeloid_Dendritic	26.619	N3MC
CD14_Macrophages1.Myeloid_Dendritic	CPI-SS0302E8E8F	CD74_COPA	simple:P04233	simple:P53621	CD74	COPA	True	True	False	IMEx,IntAct	False	0.364	CD14_Macrophages1	Myeloid_Dendritic	0	unique	CD14_Macrophages1.Myeloid_Dendritic	26.417	N3MC
CD14_Macrophages1.Myeloid_Dendritic	CPI-SS03FA58286	TNF_VSIR	simple:P01375	simple:Q9H7M9	TNF	VSIR	True	False	True	IMEx,IntAct	False	0.37	CD14_Macrophages1	Myeloid_Dendritic	0.012	unique	CD14_Macrophages1.Myeloid_Dendritic	0.887	N3MC
CD14_Macrophages1.Myofibroblast1	CPI-SS0DFA98A14	CSF1R_IL34	simple:P07333	simple:Q6ZMJ4	CSF1R	IL34	True	True	False	curated	False	0.025	CD14_Macrophages1	Myofibroblast1	0	unique	CD14_Macrophages1.Myofibroblast1	1.06	N3MC
CD14_Macrophages1.Myofibroblast1	CPI-SS0EF0750A7	HLA-DRB1_OGN	simple:HLADRB1	simple:P20774	HLA-DRB1	OGN	True	True	False	InnateDB-All	False	0.027	CD14_Macrophages1	Myofibroblast1	0	unique	CD14_Macrophages1.Myofibroblast1	23.434	N3MC
CD14_Macrophages1.Myofibroblast1	CPI-SS01A07768A	CD46_JAG1	simple:P15529	simple:P78504	CD46	JAG1	False	True	False	curated	False	0.041	CD14_Macrophages1	Myofibroblast1	0.04	unique	CD14_Macrophages1.Myofibroblast1	1.148	N3MC
CD14_Macrophages1.Myofibroblast1	CPI-SS07D56EB05	CMKLR1_RARRES2	simple:Q99788	simple:Q99969	CMKLR1	RARRES2	True	True	False	guidetopharmacology.org	False	0.056	CD14_Macrophages1	Myofibroblast1	0	unique	CD14_Macrophages1.Myofibroblast1	6.599	N3MC
CD14_Macrophages1.Myofibroblast1	CPI-SS056BE1011	CCRL2_CCL19	simple:O00421	simple:Q99731	CCRL2	CCL19	True	True	False	guidetopharmacology.org	False	0.058	CD14_Macrophages1	Myofibroblast1	0	unique	CD14_Macrophages1.Myofibroblast1	3.368	N3MC
CD14_Macrophages1.Myofibroblast1	CPI-SS0BFB29A42	PLXNB2_PTN	simple:O15031	simple:P21246	PLXNB2	PTN	True	True	False	I2D,IMEx,InnateDB-All,IntAct	False	0.06	CD14_Macrophages1	Myofibroblast1	0	unique	CD14_Macrophages1.Myofibroblast1	0.723	N3MC
CD14_Macrophages1.Myofibroblast1	CPI-SS0B887F7AC	CCR1_CCL13	simple:P32246	simple:Q99616	CCR1	CCL13	True	True	False	guidetopharmacology.org	False	0.062	CD14_Macrophages1	Myofibroblast1	0.032	unique	CD14_Macrophages1.Myofibroblast1	1.032	N3MC
CD14_Macrophages1.Myofibroblast1	CPI-SS0A9FB762A	LGALS9_PTPRK	simple:O00182	simple:Q15262	LGALS9	PTPRK	True	False	True	InnateDB-All	False	0.07	CD14_Macrophages1	Myofibroblast1	0	unique	CD14_Macrophages1.Myofibroblast1	0.878	N3MC
CD14_Macrophages1.Myofibroblast1	CPI-SC092C3E4DF	FN1_a8b1complex	simple:P02751	complex:a8b1 complex	FN1	a8b1 complex	True	False	False	curated	True	0.074	CD14_Macrophages1	Myofibroblast1	0	unique	CD14_Macrophages1.Myofibroblast1	10.967	N3MC
CD14_Macrophages1.Myofibroblast1	CPI-SC092C3E4DF	FN1_a8b1complex	simple:P02751	complex:a8b1 complex	FN1	a8b1 complex	True	False	False	curated	True	0.074	CD14_Macrophages1	Myofibroblast1	0	unique	CD14_Macrophages1.Myofibroblast1	10.967	N3MC
CD14_Macrophages1.Myofibroblast1	CPI-SS0855C0353	NRP1_PGF	simple:O14786	simple:P49763	NRP1	PGF	True	True	False	curated	False	0.079	CD14_Macrophages1	Myofibroblast1	0	unique	CD14_Macrophages1.Myofibroblast1	0.96	N3MC
CD14_Macrophages1.Myofibroblast1	CPI-SS0BD9F32BA	LGALS9_DAG1	simple:O00182	simple:Q14118	LGALS9	DAG1	True	False	True	InnateDB-All	False	0.081	CD14_Macrophages1	Myofibroblast1	0	unique	CD14_Macrophages1.Myofibroblast1	0.915	N3MC
CD14_Macrophages1.Myofibroblast1	CPI-SS0D22A09AD	NRP2_PGF	simple:O60462	simple:P49763	NRP2	PGF	True	True	False	curated	False	0.081	CD14_Macrophages1	Myofibroblast1	0	unique	CD14_Macrophages1.Myofibroblast1	0.772	N3MC
CD14_Macrophages1.Myofibroblast1	CPI-SS076D8415B	CCL3_IDE	simple:P10147	simple:P14735	CCL3	IDE	True	False	True	IMEx,InnateDB-All,MINT	False	0.099	CD14_Macrophages1	Myofibroblast1	0	unique	CD14_Macrophages1.Myofibroblast1	3.997	N3MC
CD14_Macrophages1.Myofibroblast1	CPI-SC04B354AE3	COL8A2_a2b1complex	simple:P25067	complex:a2b1 complex	COL8A2	a2b1 complex	True	False	False	curated	True	0.099	CD14_Macrophages1	Myofibroblast1	0	unique	CD14_Macrophages1.Myofibroblast1	0.598	N3MC
CD14_Macrophages1.Myofibroblast1	CPI-SC04B354AE3	COL8A2_a2b1complex	simple:P25067	complex:a2b1 complex	COL8A2	a2b1 complex	True	False	False	curated	True	0.099	CD14_Macrophages1	Myofibroblast1	0	unique	CD14_Macrophages1.Myofibroblast1	0.598	N3MC
CD14_Macrophages1.Myofibroblast1	CPI-SC01FFC9392	FN1_a2b1complex	simple:P02751	complex:a2b1 complex	FN1	a2b1 complex	True	False	False	curated	True	0.112	CD14_Macrophages1	Myofibroblast1	0	unique	CD14_Macrophages1.Myofibroblast1	10.617	N3MC
CD14_Macrophages1.Myofibroblast1	CPI-SC01FFC9392	FN1_a2b1complex	simple:P02751	complex:a2b1 complex	FN1	a2b1 complex	True	False	False	curated	True	0.112	CD14_Macrophages1	Myofibroblast1	0	unique	CD14_Macrophages1.Myofibroblast1	10.617	N3MC
CD14_Macrophages1.Myofibroblast1	CPI-SS0D0252D87	AXL_IL15RA	simple:P30530	simple:Q13261	AXL	IL15RA	True	True	True	I2D	False	0.128	CD14_Macrophages1	Myofibroblast1	0	unique	CD14_Macrophages1.Myofibroblast1	0.874	N3MC
CD14_Macrophages1.Myofibroblast1	CPI-SS0415CC75D	MERTK_GAS6	simple:Q12866	simple:Q14393	MERTK	GAS6	True	True	False	guidetopharmacology.org	False	0.13	CD14_Macrophages1	Myofibroblast1	0	unique	CD14_Macrophages1.Myofibroblast1	1.295	N3MC
CD14_Macrophages1.Myofibroblast1	CPI-SS0B01CF3AB	CSF1R_CSF1	simple:P07333	simple:P09603	CSF1R	CSF1	True	True	False	curated	False	0.134	CD14_Macrophages1	Myofibroblast1	0	unique	CD14_Macrophages1.Myofibroblast1	1.179	N3MC
CD14_Macrophages1.Myofibroblast1	CPI-SS02EF3E1BA	TNFSF12_TNFRSF12A	simple:O43508	simple:Q9NP84	TNFSF12	TNFRSF12A	True	False	True	curated	False	0.136	CD14_Macrophages1	Myofibroblast1	0.004	unique	CD14_Macrophages1.Myofibroblast1	0.714	N3MC
CD14_Macrophages1.Myofibroblast1	CPI-SS07CCAD9BF	GRN_SORT1	simple:P28799	simple:Q99523	GRN	SORT1	True	False	True	IMEx,InnateDB-All,MINT	False	0.136	CD14_Macrophages1	Myofibroblast1	0	unique	CD14_Macrophages1.Myofibroblast1	6.614	N3MC
CD14_Macrophages1.Myofibroblast1	CPI-SS0D2539AEB	FPR3_HEBP1	simple:P25089	simple:Q9NRV9	FPR3	HEBP1	False	True	False	guidetopharmacology.org	False	0.14	CD14_Macrophages1	Myofibroblast1	0	unique	CD14_Macrophages1.Myofibroblast1	1.59	N3MC
CD14_Macrophages1.Myofibroblast1	CPI-SC069F95780	COL8A2_a1b1complex	simple:P25067	complex:a1b1 complex	COL8A2	a1b1 complex	True	False	False	curated	True	0.153	CD14_Macrophages1	Myofibroblast1	0	unique	CD14_Macrophages1.Myofibroblast1	1.242	N3MC
CD14_Macrophages1.Myofibroblast1	CPI-SC069F95780	COL8A2_a1b1complex	simple:P25067	complex:a1b1 complex	COL8A2	a1b1 complex	True	False	False	curated	True	0.153	CD14_Macrophages1	Myofibroblast1	0	unique	CD14_Macrophages1.Myofibroblast1	1.242	N3MC
CD14_Macrophages1.Myofibroblast1	CPI-SS08877A081	LGALS9_COLEC12	simple:O00182	simple:Q5KU26	LGALS9	COLEC12	True	False	True	InnateDB-All	False	0.157	CD14_Macrophages1	Myofibroblast1	0	unique	CD14_Macrophages1.Myofibroblast1	1.846	N3MC
CD14_Macrophages1.Myofibroblast1	CPI-SS0C1BD22BC	SPP1_PTGER4	simple:P10451	simple:P35408	SPP1	PTGER4	True	False	True	IMEx,MINT	False	0.165	CD14_Macrophages1	Myofibroblast1	0	unique	CD14_Macrophages1.Myofibroblast1	24.796	N3MC
CD14_Macrophages1.Myofibroblast1	CPI-SS05D23BCE8	HLA-DPB1_TNFSF13B	simple:HLADPB1	simple:Q9Y275	HLA-DPB1	TNFSF13B	True	True	False	InnateDB-All	False	0.174	CD14_Macrophages1	Myofibroblast1	0	unique	CD14_Macrophages1.Myofibroblast1	12.556	N3MC
CD14_Macrophages1.Myofibroblast1	CPI-SS048346C2B	LGALS9_MRC2	simple:O00182	simple:Q9UBG0	LGALS9	MRC2	True	False	True	InnateDB-All	False	0.178	CD14_Macrophages1	Myofibroblast1	0	unique	CD14_Macrophages1.Myofibroblast1	1.409	N3MC
CD14_Macrophages1.Myofibroblast1	CPI-SS055E061C9	LAMP1_FAM3C	simple:P11279	simple:Q92520	LAMP1	FAM3C	True	True	False	InnateDB-All	False	0.18	CD14_Macrophages1	Myofibroblast1	0	unique	CD14_Macrophages1.Myofibroblast1	3.001	N3MC
CD14_Macrophages1.Myofibroblast1	CPI-SS02AB0C3E0	SPP1_CD44	simple:P10451	simple:P16070	SPP1	CD44	True	False	True	I2D,IMEx,InnateDB-All,IntAct	False	0.182	CD14_Macrophages1	Myofibroblast1	0	unique	CD14_Macrophages1.Myofibroblast1	25.476	N3MC
CD14_Macrophages1.Myofibroblast1	CPI-SC0847A64D2	FN1_aVb5complex	simple:P02751	complex:aVb5 complex	FN1	aVb5 complex	True	False	False	curated	True	0.186	CD14_Macrophages1	Myofibroblast1	0	unique	CD14_Macrophages1.Myofibroblast1	10.766	N3MC
CD14_Macrophages1.Myofibroblast1	CPI-SC0847A64D2	FN1_aVb5complex	simple:P02751	complex:aVb5 complex	FN1	aVb5 complex	True	False	False	curated	True	0.186	CD14_Macrophages1	Myofibroblast1	0	unique	CD14_Macrophages1.Myofibroblast1	10.766	N3MC
CD14_Macrophages1.Myofibroblast1	CPI-SS0241A1F57	NRP2_SEMA3C	simple:O60462	simple:Q99985	NRP2	SEMA3C	True	True	False	curated	False	0.207	CD14_Macrophages1	Myofibroblast1	0	unique	CD14_Macrophages1.Myofibroblast1	1.057	N3MC
CD14_Macrophages1.Myofibroblast1	CPI-SS03133B4F2	TFRC_TNFSF13B	simple:P02786	simple:Q9Y275	TFRC	TNFSF13B	True	True	False	IMEx,IntAct	False	0.207	CD14_Macrophages1	Myofibroblast1	0	unique	CD14_Macrophages1.Myofibroblast1	3.471	N3MC
CD14_Macrophages1.Myofibroblast1	CPI-SS0E00478B4	NRP2_VEGFA	simple:O60462	simple:P15692	NRP2	VEGFA	True	True	False	curated	False	0.215	CD14_Macrophages1	Myofibroblast1	0.004	unique	CD14_Macrophages1.Myofibroblast1	1.38	N3MC
CD14_Macrophages1.Myofibroblast1	CPI-SS08B7D54A3	TNF_FAS	simple:P01375	simple:P25445	TNF	FAS	True	False	True	InnateDB-All	False	0.219	CD14_Macrophages1	Myofibroblast1	0	unique	CD14_Macrophages1.Myofibroblast1	0.683	N3MC
CD14_Macrophages1.Myofibroblast1	CPI-SS002DF6C31	LGALS9_SLC1A5	simple:O00182	simple:Q15758	LGALS9	SLC1A5	True	False	True	I2D,InnateDB-All	False	0.221	CD14_Macrophages1	Myofibroblast1	0	unique	CD14_Macrophages1.Myofibroblast1	1.029	N3MC
CD14_Macrophages1.Myofibroblast1	CPI-SC096929DB0	FN1_aVb1complex	simple:P02751	complex:aVb1 complex	FN1	aVb1 complex	True	False	False	curated	True	0.223	CD14_Macrophages1	Myofibroblast1	0	unique	CD14_Macrophages1.Myofibroblast1	10.766	N3MC
CD14_Macrophages1.Myofibroblast1	CPI-SC096929DB0	FN1_aVb1complex	simple:P02751	complex:aVb1 complex	FN1	aVb1 complex	True	False	False	curated	True	0.223	CD14_Macrophages1	Myofibroblast1	0	unique	CD14_Macrophages1.Myofibroblast1	10.766	N3MC
CD14_Macrophages1.Myofibroblast1	CPI-SC08B2AD7C6	FN1_a5b1complex	simple:P02751	complex:a5b1 complex	FN1	a5b1 complex	True	False	False	curated	True	0.223	CD14_Macrophages1	Myofibroblast1	0	unique	CD14_Macrophages1.Myofibroblast1	10.266	N3MC
CD14_Macrophages1.Myofibroblast1	CPI-SC08B2AD7C6	FN1_a5b1complex	simple:P02751	complex:a5b1 complex	FN1	a5b1 complex	True	False	False	curated	True	0.223	CD14_Macrophages1	Myofibroblast1	0	unique	CD14_Macrophages1.Myofibroblast1	10.266	N3MC
CD14_Macrophages1.Myofibroblast1	CPI-SS0419B80C4	LGALS9_LRP1	simple:O00182	simple:Q07954	LGALS9	LRP1	True	False	True	InnateDB-All	False	0.229	CD14_Macrophages1	Myofibroblast1	0	unique	CD14_Macrophages1.Myofibroblast1	2.938	N3MC
CD14_Macrophages1.Myofibroblast1	CPI-SS09808DEAE	CD74_APP	simple:P04233	simple:P05067	CD74	APP	False	True	False	curated	False	0.231	CD14_Macrophages1	Myofibroblast1	0	unique	CD14_Macrophages1.Myofibroblast1	34.847	N3MC
CD14_Macrophages1.Myofibroblast1	CPI-SC0984894BC	TGFB1_TGFbetareceptor2	simple:P01137	complex:TGFbeta receptor2	TGFB1	TGFbeta receptor2	True	False	True	curated	False	0.231	CD14_Macrophages1	Myofibroblast1	0	unique	CD14_Macrophages1.Myofibroblast1	0.74	N3MC
CD14_Macrophages1.Myofibroblast1	CPI-SC0984894BC	TGFB1_TGFbetareceptor2	simple:P01137	complex:TGFbeta receptor2	TGFB1	TGFbeta receptor2	True	False	True	curated	False	0.231	CD14_Macrophages1	Myofibroblast1	0	unique	CD14_Macrophages1.Myofibroblast1	0.74	N3MC
CD14_Macrophages1.Myofibroblast1	CPI-SS0DE0A486F	NRP1_VEGFA	simple:O14786	simple:P15692	NRP1	VEGFA	True	True	False	curated	False	0.231	CD14_Macrophages1	Myofibroblast1	0	unique	CD14_Macrophages1.Myofibroblast1	1.568	N3MC
CD14_Macrophages1.Myofibroblast1	CPI-SS085EE60B1	TGFB1_TGFBR3	simple:P01137	simple:Q03167	TGFB1	TGFBR3	True	False	True	curated	False	0.238	CD14_Macrophages1	Myofibroblast1	0	unique	CD14_Macrophages1.Myofibroblast1	0.95	N3MC
CD14_Macrophages1.Myofibroblast1	CPI-SS03A4F7DC8	AXL_GAS6	simple:P30530	simple:Q14393	AXL	GAS6	True	True	False	guidetopharmacology.org	False	0.26	CD14_Macrophages1	Myofibroblast1	0	unique	CD14_Macrophages1.Myofibroblast1	1.634	N3MC
CD14_Macrophages1.Myofibroblast1	CPI-SS0F00D756A	CD40_TNFSF13B	simple:P25942	simple:Q9Y275	CD40	TNFSF13B	True	True	False	I2D,InnateDB	False	0.293	CD14_Macrophages1	Myofibroblast1	0	unique	CD14_Macrophages1.Myofibroblast1	1.138	N3MC
CD14_Macrophages1.Myofibroblast1	CPI-SS033E6DE7E	NRP1_VEGFB	simple:O14786	simple:P49765	NRP1	VEGFB	True	True	False	curated	False	0.335	CD14_Macrophages1	Myofibroblast1	0	unique	CD14_Macrophages1.Myofibroblast1	1.308	N3MC
CD14_Macrophages1.Myofibroblast1	CPI-SS0A42A3690	CCL4L2_VSIR	simple:Q8NHW4	simple:Q9H7M9	CCL4L2	VSIR	True	False	True	IMEx,IntAct	False	0.343	CD14_Macrophages1	Myofibroblast1	0	unique	CD14_Macrophages1.Myofibroblast1	1.831	N3MC
CD14_Macrophages1.Myofibroblast1	CPI-SS0ABC5C1B8	CD74_MIF	simple:P04233	simple:P14174	CD74	MIF	True	True	False	I2D,InnateDB-All	False	0.347	CD14_Macrophages1	Myofibroblast1	0	unique	CD14_Macrophages1.Myofibroblast1	34.316	N3MC
CD14_Macrophages1.Myofibroblast1	CPI-SS0302E8E8F	CD74_COPA	simple:P04233	simple:P53621	CD74	COPA	True	True	False	IMEx,IntAct	False	0.364	CD14_Macrophages1	Myofibroblast1	0	unique	CD14_Macrophages1.Myofibroblast1	34.223	N3MC
CD14_Macrophages1.Myofibroblast1	CPI-SC098C06330	TGFB1_TGFbetareceptor1	simple:P01137	complex:TGFbeta receptor1	TGFB1	TGFbeta receptor1	True	False	True	curated	False	0.469	CD14_Macrophages1	Myofibroblast1	0	unique	CD14_Macrophages1.Myofibroblast1	0.889	N3MC
CD14_Macrophages1.Myofibroblast1	CPI-SC098C06330	TGFB1_TGFbetareceptor1	simple:P01137	complex:TGFbeta receptor1	TGFB1	TGFbeta receptor1	True	False	True	curated	False	0.469	CD14_Macrophages1	Myofibroblast1	0	unique	CD14_Macrophages1.Myofibroblast1	0.889	N3MC
CD14_Macrophages1.Myofibroblast1	CPI-SS004C23DCE	EREG_EGFR	simple:O14944	simple:P00533	EREG	EGFR	True	False	True	curated	False	0.045	CD14_Macrophages1	Myofibroblast1	0.012	unique	CD14_Macrophages1.Myofibroblast1	1.651	N3MC
CD14_Macrophages1.Myofibroblast1	CPI-SC0CFF5E19D	FN1_a11b1complex	simple:P02751	complex:a11b1 complex	FN1	a11b1 complex	True	False	False	curated	True	0.056	CD14_Macrophages1	Myofibroblast1	0	unique	CD14_Macrophages1.Myofibroblast1	4.606	N3MC
CD14_Macrophages1.Myofibroblast1	CPI-SC0CFF5E19D	FN1_a11b1complex	simple:P02751	complex:a11b1 complex	FN1	a11b1 complex	True	False	False	curated	True	0.056	CD14_Macrophages1	Myofibroblast1	0	unique	CD14_Macrophages1.Myofibroblast1	4.606	N3MC
CD14_Macrophages1.Myofibroblast1	CPI-SS07D56EB05	CMKLR1_RARRES2	simple:Q99788	simple:Q99969	CMKLR1	RARRES2	True	True	False	guidetopharmacology.org	False	0.056	CD14_Macrophages1	Myofibroblast1	0	unique	CD14_Macrophages1.Myofibroblast1	11.013	N3MC
CD14_Macrophages1.Myofibroblast1	CPI-SS056BE1011	CCRL2_CCL19	simple:O00421	simple:Q99731	CCRL2	CCL19	True	True	False	guidetopharmacology.org	False	0.058	CD14_Macrophages1	Myofibroblast1	0	unique	CD14_Macrophages1.Myofibroblast1	9.171	N3MC
CD14_Macrophages1.Myofibroblast1	CPI-SS077B160B9	IL15_IL15RA	simple:P40933	simple:Q13261	IL15	IL15RA	True	False	True	guidetopharmacology.org	False	0.074	CD14_Macrophages1	Myofibroblast1	0	unique	CD14_Macrophages1.Myofibroblast1	0.399	N3MC
CD14_Macrophages1.Myofibroblast1	CPI-SC092C3E4DF	FN1_a8b1complex	simple:P02751	complex:a8b1 complex	FN1	a8b1 complex	True	False	False	curated	True	0.074	CD14_Macrophages1	Myofibroblast1	0.004	unique	CD14_Macrophages1.Myofibroblast1	4.42	N3MC
CD14_Macrophages1.Myofibroblast1	CPI-SC092C3E4DF	FN1_a8b1complex	simple:P02751	complex:a8b1 complex	FN1	a8b1 complex	True	False	False	curated	True	0.074	CD14_Macrophages1	Myofibroblast1	0.004	unique	CD14_Macrophages1.Myofibroblast1	4.42	N3MC
CD14_Macrophages1.Myofibroblast1	CPI-SS0BD9F32BA	LGALS9_DAG1	simple:O00182	simple:Q14118	LGALS9	DAG1	True	False	True	InnateDB-All	False	0.081	CD14_Macrophages1	Myofibroblast1	0	unique	CD14_Macrophages1.Myofibroblast1	0.863	N3MC
CD14_Macrophages1.Myofibroblast1	CPI-SS059EEFDC6	MIF_TNFRSF10D	simple:P14174	simple:Q9UBN6	MIF	TNFRSF10D	True	False	True	I2D,IntAct	False	0.081	CD14_Macrophages1	Myofibroblast1	0.008	unique	CD14_Macrophages1.Myofibroblast1	0.713	N3MC
CD14_Macrophages1.Myofibroblast1	CPI-SS08083B141	NRP1_SEMA3A	simple:O14786	simple:Q14563	NRP1	SEMA3A	True	True	False	curated	False	0.083	CD14_Macrophages1	Myofibroblast1	0	unique	CD14_Macrophages1.Myofibroblast1	0.572	N3MC
CD14_Macrophages1.Myofibroblast1	CPI-SC01FFC9392	FN1_a2b1complex	simple:P02751	complex:a2b1 complex	FN1	a2b1 complex	True	False	False	curated	True	0.112	CD14_Macrophages1	Myofibroblast1	0	unique	CD14_Macrophages1.Myofibroblast1	4.836	N3MC
CD14_Macrophages1.Myofibroblast1	CPI-SC01FFC9392	FN1_a2b1complex	simple:P02751	complex:a2b1 complex	FN1	a2b1 complex	True	False	False	curated	True	0.112	CD14_Macrophages1	Myofibroblast1	0	unique	CD14_Macrophages1.Myofibroblast1	4.836	N3MC
CD14_Macrophages1.Myofibroblast1	CPI-CS063AE1C91	IL6receptor_IL6	complex:IL6 receptor	simple:P05231	IL6 receptor	IL6	True	True	False	curated	False	0.112	CD14_Macrophages1	Myofibroblast1	0	unique	CD14_Macrophages1.Myofibroblast1	0.731	N3MC
CD14_Macrophages1.Myofibroblast1	CPI-CS063AE1C91	IL6receptor_IL6	complex:IL6 receptor	simple:P05231	IL6 receptor	IL6	True	True	False	curated	False	0.112	CD14_Macrophages1	Myofibroblast1	0	unique	CD14_Macrophages1.Myofibroblast1	0.731	N3MC
CD14_Macrophages1.Myofibroblast1	CPI-SS0D0252D87	AXL_IL15RA	simple:P30530	simple:Q13261	AXL	IL15RA	True	True	True	I2D	False	0.128	CD14_Macrophages1	Myofibroblast1	0	unique	CD14_Macrophages1.Myofibroblast1	0.588	N3MC
CD14_Macrophages1.Myofibroblast1	CPI-SS0415CC75D	MERTK_GAS6	simple:Q12866	simple:Q14393	MERTK	GAS6	True	True	False	guidetopharmacology.org	False	0.13	CD14_Macrophages1	Myofibroblast1	0	unique	CD14_Macrophages1.Myofibroblast1	0.813	N3MC
CD14_Macrophages1.Myofibroblast1	CPI-SS0B01CF3AB	CSF1R_CSF1	simple:P07333	simple:P09603	CSF1R	CSF1	True	True	False	curated	False	0.134	CD14_Macrophages1	Myofibroblast1	0.04	unique	CD14_Macrophages1.Myofibroblast1	0.853	N3MC
CD14_Macrophages1.Myofibroblast1	CPI-SS0D2539AEB	FPR3_HEBP1	simple:P25089	simple:Q9NRV9	FPR3	HEBP1	False	True	False	guidetopharmacology.org	False	0.14	CD14_Macrophages1	Myofibroblast1	0	unique	CD14_Macrophages1.Myofibroblast1	1.193	N3MC
CD14_Macrophages1.Myofibroblast1	CPI-SS08877A081	LGALS9_COLEC12	simple:O00182	simple:Q5KU26	LGALS9	COLEC12	True	False	True	InnateDB-All	False	0.157	CD14_Macrophages1	Myofibroblast1	0.008	unique	CD14_Macrophages1.Myofibroblast1	0.795	N3MC
CD14_Macrophages1.Myofibroblast1	CPI-SS0C1BD22BC	SPP1_PTGER4	simple:P10451	simple:P35408	SPP1	PTGER4	True	False	True	IMEx,MINT	False	0.165	CD14_Macrophages1	Myofibroblast1	0	unique	CD14_Macrophages1.Myofibroblast1	27.065	N3MC
CD14_Macrophages1.Myofibroblast1	CPI-SS05D23BCE8	HLA-DPB1_TNFSF13B	simple:HLADPB1	simple:Q9Y275	HLA-DPB1	TNFSF13B	True	True	False	InnateDB-All	False	0.174	CD14_Macrophages1	Myofibroblast1	0	unique	CD14_Macrophages1.Myofibroblast1	15.55	N3MC
CD14_Macrophages1.Myofibroblast1	CPI-SS048346C2B	LGALS9_MRC2	simple:O00182	simple:Q9UBG0	LGALS9	MRC2	True	False	True	InnateDB-All	False	0.178	CD14_Macrophages1	Myofibroblast1	0	unique	CD14_Macrophages1.Myofibroblast1	1.562	N3MC
CD14_Macrophages1.Myofibroblast1	CPI-SS055E061C9	LAMP1_FAM3C	simple:P11279	simple:Q92520	LAMP1	FAM3C	True	True	False	InnateDB-All	False	0.18	CD14_Macrophages1	Myofibroblast1	0	unique	CD14_Macrophages1.Myofibroblast1	2.551	N3MC
CD14_Macrophages1.Myofibroblast1	CPI-SS02AB0C3E0	SPP1_CD44	simple:P10451	simple:P16070	SPP1	CD44	True	False	True	I2D,IMEx,InnateDB-All,IntAct	False	0.182	CD14_Macrophages1	Myofibroblast1	0	unique	CD14_Macrophages1.Myofibroblast1	27.624	N3MC
CD14_Macrophages1.Myofibroblast1	CPI-SC0847A64D2	FN1_aVb5complex	simple:P02751	complex:aVb5 complex	FN1	aVb5 complex	True	False	False	curated	True	0.186	CD14_Macrophages1	Myofibroblast1	0	unique	CD14_Macrophages1.Myofibroblast1	4.778	N3MC
CD14_Macrophages1.Myofibroblast1	CPI-SC0847A64D2	FN1_aVb5complex	simple:P02751	complex:aVb5 complex	FN1	aVb5 complex	True	False	False	curated	True	0.186	CD14_Macrophages1	Myofibroblast1	0	unique	CD14_Macrophages1.Myofibroblast1	4.778	N3MC
CD14_Macrophages1.Myofibroblast1	CPI-SS0632A027A	CD44_HBEGF	simple:P16070	simple:Q99075	CD44	HBEGF	True	True	True	I2D,InnateDB-All	False	0.19	CD14_Macrophages1	Myofibroblast1	0.034	unique	CD14_Macrophages1.Myofibroblast1	2.919	N3MC
CD14_Macrophages1.Myofibroblast1	CPI-SS0241A1F57	NRP2_SEMA3C	simple:O60462	simple:Q99985	NRP2	SEMA3C	True	True	False	curated	False	0.207	CD14_Macrophages1	Myofibroblast1	0.048	unique	CD14_Macrophages1.Myofibroblast1	0.607	N3MC
CD14_Macrophages1.Myofibroblast1	CPI-SS03133B4F2	TFRC_TNFSF13B	simple:P02786	simple:Q9Y275	TFRC	TNFSF13B	True	True	False	IMEx,IntAct	False	0.207	CD14_Macrophages1	Myofibroblast1	0.004	unique	CD14_Macrophages1.Myofibroblast1	1.848	N3MC
CD14_Macrophages1.Myofibroblast1	CPI-SS0E00478B4	NRP2_VEGFA	simple:O60462	simple:P15692	NRP2	VEGFA	True	True	False	curated	False	0.215	CD14_Macrophages1	Myofibroblast1	0.008	unique	CD14_Macrophages1.Myofibroblast1	1.793	N3MC
CD14_Macrophages1.Myofibroblast1	CPI-SS002DF6C31	LGALS9_SLC1A5	simple:O00182	simple:Q15758	LGALS9	SLC1A5	True	False	True	I2D,InnateDB-All	False	0.221	CD14_Macrophages1	Myofibroblast1	0.032	unique	CD14_Macrophages1.Myofibroblast1	0.781	N3MC
CD14_Macrophages1.Myofibroblast1	CPI-SC096929DB0	FN1_aVb1complex	simple:P02751	complex:aVb1 complex	FN1	aVb1 complex	True	False	False	curated	True	0.223	CD14_Macrophages1	Myofibroblast1	0.008	unique	CD14_Macrophages1.Myofibroblast1	4.778	N3MC
CD14_Macrophages1.Myofibroblast1	CPI-SC096929DB0	FN1_aVb1complex	simple:P02751	complex:aVb1 complex	FN1	aVb1 complex	True	False	False	curated	True	0.223	CD14_Macrophages1	Myofibroblast1	0.008	unique	CD14_Macrophages1.Myofibroblast1	4.778	N3MC
CD14_Macrophages1.Myofibroblast1	CPI-SC08B2AD7C6	FN1_a5b1complex	simple:P02751	complex:a5b1 complex	FN1	a5b1 complex	True	False	False	curated	True	0.223	CD14_Macrophages1	Myofibroblast1	0.004	unique	CD14_Macrophages1.Myofibroblast1	4.645	N3MC
CD14_Macrophages1.Myofibroblast1	CPI-SC08B2AD7C6	FN1_a5b1complex	simple:P02751	complex:a5b1 complex	FN1	a5b1 complex	True	False	False	curated	True	0.223	CD14_Macrophages1	Myofibroblast1	0.004	unique	CD14_Macrophages1.Myofibroblast1	4.645	N3MC
CD14_Macrophages1.Myofibroblast1	CPI-SS0419B80C4	LGALS9_LRP1	simple:O00182	simple:Q07954	LGALS9	LRP1	True	False	True	InnateDB-All	False	0.229	CD14_Macrophages1	Myofibroblast1	0	unique	CD14_Macrophages1.Myofibroblast1	1.989	N3MC
CD14_Macrophages1.Myofibroblast1	CPI-SS09808DEAE	CD74_APP	simple:P04233	simple:P05067	CD74	APP	False	True	False	curated	False	0.231	CD14_Macrophages1	Myofibroblast1	0	unique	CD14_Macrophages1.Myofibroblast1	26.643	N3MC
CD14_Macrophages1.Myofibroblast1	CPI-SS0DE0A486F	NRP1_VEGFA	simple:O14786	simple:P15692	NRP1	VEGFA	True	True	False	curated	False	0.231	CD14_Macrophages1	Myofibroblast1	0.008	unique	CD14_Macrophages1.Myofibroblast1	1.832	N3MC
CD14_Macrophages1.Myofibroblast1	CPI-SS085EE60B1	TGFB1_TGFBR3	simple:P01137	simple:Q03167	TGFB1	TGFBR3	True	False	True	curated	False	0.238	CD14_Macrophages1	Myofibroblast1	0.032	unique	CD14_Macrophages1.Myofibroblast1	0.778	N3MC
CD14_Macrophages1.Myofibroblast1	CPI-SS03A4F7DC8	AXL_GAS6	simple:P30530	simple:Q14393	AXL	GAS6	True	True	False	guidetopharmacology.org	False	0.26	CD14_Macrophages1	Myofibroblast1	0	unique	CD14_Macrophages1.Myofibroblast1	0.859	N3MC
CD14_Macrophages1.Myofibroblast1	CPI-SS0F00D756A	CD40_TNFSF13B	simple:P25942	simple:Q9Y275	CD40	TNFSF13B	True	True	False	I2D,InnateDB	False	0.293	CD14_Macrophages1	Myofibroblast1	0.04	unique	CD14_Macrophages1.Myofibroblast1	0.955	N3MC
CD14_Macrophages1.Myofibroblast1	CPI-SS033E6DE7E	NRP1_VEGFB	simple:O14786	simple:P49765	NRP1	VEGFB	True	True	False	curated	False	0.335	CD14_Macrophages1	Myofibroblast1	0.008	unique	CD14_Macrophages1.Myofibroblast1	1.006	N3MC
CD14_Macrophages1.Myofibroblast1	CPI-SS0ABC5C1B8	CD74_MIF	simple:P04233	simple:P14174	CD74	MIF	True	True	False	I2D,InnateDB-All	False	0.347	CD14_Macrophages1	Myofibroblast1	0	unique	CD14_Macrophages1.Myofibroblast1	26.848	N3MC
CD14_Macrophages1.Myofibroblast1	CPI-SS0302E8E8F	CD74_COPA	simple:P04233	simple:P53621	CD74	COPA	True	True	False	IMEx,IntAct	False	0.364	CD14_Macrophages1	Myofibroblast1	0	unique	CD14_Macrophages1.Myofibroblast1	26.31	N3MC
CD14_Macrophages1.Myofibroblast1	CPI-SS034D36D2F	HLA-C_FAM3C	simple:HLAC	simple:Q92520	HLA-C	FAM3C	True	True	False	InnateDB-All	False	0.45	CD14_Macrophages1	Myofibroblast1	0.024	unique	CD14_Macrophages1.Myofibroblast1	8.143	N3MC
CD14_Macrophages1.NK_cells	CPI-SS0C6448B94	IL1B_ADRB2	simple:P01584	simple:P07550	IL1B	ADRB2	True	False	True	I2D	False	0.091	CD14_Macrophages1	NK_cells	0	unique	CD14_Macrophages1.NK_cells	2.214	N3MC
CD14_Macrophages1.NK_cells	CPI-SS025C8F785	CLEC2B_KLRF1	simple:Q92478	simple:Q9NZS2	CLEC2B	KLRF1	False	True	True	curated	False	0.091	CD14_Macrophages1	NK_cells	0	unique	CD14_Macrophages1.NK_cells	5.173	N3MC
CD14_Macrophages1.NK_cells	CPI-SS06AA638A8	CD72_SEMA4D	simple:P21854	simple:Q92854	CD72	SEMA4D	False	False	True	curated	False	0.105	CD14_Macrophages1	NK_cells	0	unique	CD14_Macrophages1.NK_cells	0.748	N3MC
CD14_Macrophages1.NK_cells	CPI-SC0B6D68FD5	ICAM1_aMb2complex	simple:P05362	complex:aMb2 complex	ICAM1	aMb2 complex	False	True	False	curated	True	0.122	CD14_Macrophages1	NK_cells	0	unique	CD14_Macrophages1.NK_cells	1.452	N3MC
CD14_Macrophages1.NK_cells	CPI-SC0B6D68FD5	ICAM1_aMb2complex	simple:P05362	complex:aMb2 complex	ICAM1	aMb2 complex	False	True	False	curated	True	0.122	CD14_Macrophages1	NK_cells	0	unique	CD14_Macrophages1.NK_cells	1.452	N3MC
CD14_Macrophages1.NK_cells	CPI-SS0339AE950	SIRPA_CD47	simple:P78324	simple:Q08722	SIRPA	CD47	False	True	True	curated	False	0.124	CD14_Macrophages1	NK_cells	0	unique	CD14_Macrophages1.NK_cells	2.611	N3MC
CD14_Macrophages1.NK_cells	CPI-SS01946BE5C	C5AR1_RPS19	simple:P21730	simple:P39019	C5AR1	RPS19	False	True	False	guidetopharmacology.org	False	0.134	CD14_Macrophages1	NK_cells	0.028	unique	CD14_Macrophages1.NK_cells	16.595	N3MC
CD14_Macrophages1.NK_cells	CPI-SC08923F7F7	F11R_aLb2complex	simple:Q9Y624	complex:aLb2 complex	F11R	aLb2 complex	False	True	False	curated	True	0.138	CD14_Macrophages1	NK_cells	0	unique	CD14_Macrophages1.NK_cells	1.339	N3MC
CD14_Macrophages1.NK_cells	CPI-SC08923F7F7	F11R_aLb2complex	simple:Q9Y624	complex:aLb2 complex	F11R	aLb2 complex	False	True	False	curated	True	0.138	CD14_Macrophages1	NK_cells	0	unique	CD14_Macrophages1.NK_cells	1.339	N3MC
CD14_Macrophages1.NK_cells	CPI-SC07BE7830D	SPP1_a4b1complex	simple:P10451	complex:a4b1 complex	SPP1	a4b1 complex	True	False	False	curated	True	0.14	CD14_Macrophages1	NK_cells	0	unique	CD14_Macrophages1.NK_cells	25.017	N3MC
CD14_Macrophages1.NK_cells	CPI-SC07BE7830D	SPP1_a4b1complex	simple:P10451	complex:a4b1 complex	SPP1	a4b1 complex	True	False	False	curated	True	0.14	CD14_Macrophages1	NK_cells	0	unique	CD14_Macrophages1.NK_cells	25.017	N3MC
CD14_Macrophages1.NK_cells	CPI-SS014958F32	LGALS9_CD47	simple:O00182	simple:Q08722	LGALS9	CD47	True	False	True	InnateDB-All	False	0.151	CD14_Macrophages1	NK_cells	0	unique	CD14_Macrophages1.NK_cells	2.67	N3MC
CD14_Macrophages1.NK_cells	CPI-SS03EF699C7	HLA-E_KLRC1	simple:P13747	simple:P26715	HLA-E	KLRC1	False	False	True	curated	False	0.153	CD14_Macrophages1	NK_cells	0	unique	CD14_Macrophages1.NK_cells	4.767	N3MC
CD14_Macrophages1.NK_cells	CPI-SS0C1BD22BC	SPP1_PTGER4	simple:P10451	simple:P35408	SPP1	PTGER4	True	False	True	IMEx,MINT	False	0.165	CD14_Macrophages1	NK_cells	0	unique	CD14_Macrophages1.NK_cells	25.327	N3MC
CD14_Macrophages1.NK_cells	CPI-SC0B4D7E0FF	FN1_a4b7complex	simple:P02751	complex:a4b7 complex	FN1	a4b7 complex	True	False	False	curated	True	0.167	CD14_Macrophages1	NK_cells	0	unique	CD14_Macrophages1.NK_cells	10.453	N3MC
CD14_Macrophages1.NK_cells	CPI-SC0B4D7E0FF	FN1_a4b7complex	simple:P02751	complex:a4b7 complex	FN1	a4b7 complex	True	False	False	curated	True	0.167	CD14_Macrophages1	NK_cells	0	unique	CD14_Macrophages1.NK_cells	10.453	N3MC
CD14_Macrophages1.NK_cells	CPI-SS08FAC0A55	PLXNB2_SEMA4D	simple:O15031	simple:Q92854	PLXNB2	SEMA4D	False	True	True	curated	False	0.171	CD14_Macrophages1	NK_cells	0	unique	CD14_Macrophages1.NK_cells	0.858	N3MC
CD14_Macrophages1.NK_cells	CPI-SS02AB0C3E0	SPP1_CD44	simple:P10451	simple:P16070	SPP1	CD44	True	False	True	I2D,IMEx,InnateDB-All,IntAct	False	0.182	CD14_Macrophages1	NK_cells	0	unique	CD14_Macrophages1.NK_cells	25.267	N3MC
CD14_Macrophages1.NK_cells	CPI-SS0A4F27388	TNFRSF1A_FASLG	simple:P19438	simple:P48023	TNFRSF1A	FASLG	True	True	False	I2D,InnateDB-All	False	0.184	CD14_Macrophages1	NK_cells	0	unique	CD14_Macrophages1.NK_cells	0.744	N3MC
CD14_Macrophages1.NK_cells	CPI-SS0E0DEA7D5	PECAM1_CD38	simple:P16284	simple:P28907	PECAM1	CD38	False	True	True	curated	False	0.19	CD14_Macrophages1	NK_cells	0	unique	CD14_Macrophages1.NK_cells	1.261	N3MC
CD14_Macrophages1.NK_cells	CPI-SC0E9C058EB	PLAUR_a4b1complex	simple:Q03405	complex:a4b1 complex	PLAUR	a4b1 complex	True	True	False	curated	True	0.2	CD14_Macrophages1	NK_cells	0	unique	CD14_Macrophages1.NK_cells	2.769	N3MC
CD14_Macrophages1.NK_cells	CPI-SC0E9C058EB	PLAUR_a4b1complex	simple:Q03405	complex:a4b1 complex	PLAUR	a4b1 complex	True	True	False	curated	True	0.2	CD14_Macrophages1	NK_cells	0	unique	CD14_Macrophages1.NK_cells	2.769	N3MC
CD14_Macrophages1.NK_cells	CPI-SC0F4AC5AA2	ICAM1_aLb2complex	simple:P05362	complex:aLb2 complex	ICAM1	aLb2 complex	False	True	False	curated	True	0.205	CD14_Macrophages1	NK_cells	0	unique	CD14_Macrophages1.NK_cells	2.07	N3MC
CD14_Macrophages1.NK_cells	CPI-SC0F4AC5AA2	ICAM1_aLb2complex	simple:P05362	complex:aLb2 complex	ICAM1	aLb2 complex	False	True	False	curated	True	0.205	CD14_Macrophages1	NK_cells	0	unique	CD14_Macrophages1.NK_cells	2.07	N3MC
CD14_Macrophages1.NK_cells	CPI-SS0E9A581F8	ICAM1_ITGAL	simple:P05362	simple:P20701	ICAM1	ITGAL	False	True	True	curated	False	0.205	CD14_Macrophages1	NK_cells	0	unique	CD14_Macrophages1.NK_cells	2.07	N3MC
CD14_Macrophages1.NK_cells	CPI-SS09C52F54E	LGALS9_SORL1	simple:O00182	simple:Q92673	LGALS9	SORL1	True	False	True	InnateDB-All	False	0.213	CD14_Macrophages1	NK_cells	0	unique	CD14_Macrophages1.NK_cells	1.507	N3MC
CD14_Macrophages1.NK_cells	CPI-SS0F3D40856	PGRMC2_CCL4L2	simple:O15173	simple:Q8NHW4	PGRMC2	CCL4L2	True	True	False	IMEx,IntAct	False	0.223	CD14_Macrophages1	NK_cells	0	unique	CD14_Macrophages1.NK_cells	5.386	N3MC
CD14_Macrophages1.NK_cells	CPI-SS0E23CEB91	LGALS9_HAVCR2	simple:O00182	simple:Q8TDQ0	LGALS9	HAVCR2	True	False	True	curated	False	0.233	CD14_Macrophages1	NK_cells	0	unique	CD14_Macrophages1.NK_cells	1.316	N3MC
CD14_Macrophages1.NK_cells	CPI-SS085EE60B1	TGFB1_TGFBR3	simple:P01137	simple:Q03167	TGFB1	TGFBR3	True	False	True	curated	False	0.238	CD14_Macrophages1	NK_cells	0	unique	CD14_Macrophages1.NK_cells	1.25	N3MC
CD14_Macrophages1.NK_cells	CPI-SS09C4FCB90	ICAM1_SPN	simple:P05362	simple:P16150	ICAM1	SPN	False	True	False	curated	False	0.264	CD14_Macrophages1	NK_cells	0	unique	CD14_Macrophages1.NK_cells	2.33	N3MC
CD14_Macrophages1.NK_cells	CPI-SS0D4C221B8	ICAM1_AREG	simple:P05362	simple:P15514	ICAM1	AREG	True	True	False	InnateDB-All	False	0.281	CD14_Macrophages1	NK_cells	0	unique	CD14_Macrophages1.NK_cells	7.071	N3MC
CD14_Macrophages1.NK_cells	CPI-SC06364D669	FN1_a4b1complex	simple:P02751	complex:a4b1 complex	FN1	a4b1 complex	True	False	False	curated	True	0.316	CD14_Macrophages1	NK_cells	0	unique	CD14_Macrophages1.NK_cells	10.79	N3MC
CD14_Macrophages1.NK_cells	CPI-SC06364D669	FN1_a4b1complex	simple:P02751	complex:a4b1 complex	FN1	a4b1 complex	True	False	False	curated	True	0.316	CD14_Macrophages1	NK_cells	0	unique	CD14_Macrophages1.NK_cells	10.79	N3MC
CD14_Macrophages1.NK_cells	CPI-SS0A42A3690	CCL4L2_VSIR	simple:Q8NHW4	simple:Q9H7M9	CCL4L2	VSIR	True	False	True	IMEx,IntAct	False	0.343	CD14_Macrophages1	NK_cells	0	unique	CD14_Macrophages1.NK_cells	1.929	N3MC
CD14_Macrophages1.NK_cells	CPI-SS0302E8E8F	CD74_COPA	simple:P04233	simple:P53621	CD74	COPA	True	True	False	IMEx,IntAct	False	0.364	CD14_Macrophages1	NK_cells	0	unique	CD14_Macrophages1.NK_cells	34.179	N3MC
CD14_Macrophages1.NK_cells	CPI-SS0E7D5974D	TNF_TNFRSF1B	simple:P01375	simple:P20333	TNF	TNFRSF1B	True	False	True	curated	False	0.39	CD14_Macrophages1	NK_cells	0	unique	CD14_Macrophages1.NK_cells	1.642	N3MC
CD14_Macrophages1.NK_cells	CPI-SC098C06330	TGFB1_TGFbetareceptor1	simple:P01137	complex:TGFbeta receptor1	TGFB1	TGFbeta receptor1	True	False	True	curated	False	0.469	CD14_Macrophages1	NK_cells	0	unique	CD14_Macrophages1.NK_cells	0.912	N3MC
CD14_Macrophages1.NK_cells	CPI-SC098C06330	TGFB1_TGFbetareceptor1	simple:P01137	complex:TGFbeta receptor1	TGFB1	TGFbeta receptor1	True	False	True	curated	False	0.469	CD14_Macrophages1	NK_cells	0	unique	CD14_Macrophages1.NK_cells	0.912	N3MC
CD14_Macrophages1.NK_cells	CPI-SS0CBAA9BCC	HLA-A_KIR3DL1	simple:HLAA	simple:P43629	HLA-A	KIR3DL1	False	True	True	curated	False	0.025	CD14_Macrophages1	NK_cells	0	unique	CD14_Macrophages1.NK_cells	12.565	N3MC
CD14_Macrophages1.NK_cells	CPI-SS0987A89AE	HLA-B_KIR3DL2	simple:HLAB	simple:P43630	HLA-B	KIR3DL2	False	True	True	curated	False	0.027	CD14_Macrophages1	NK_cells	0	unique	CD14_Macrophages1.NK_cells	17.384	N3MC
CD14_Macrophages1.NK_cells	CPI-SS0BDD10277	HLA-F_KIR3DL2	simple:P30511	simple:P43630	HLA-F	KIR3DL2	False	False	True	curated	False	0.031	CD14_Macrophages1	NK_cells	0	unique	CD14_Macrophages1.NK_cells	0.801	N3MC
CD14_Macrophages1.NK_cells	CPI-SS048242083	HLA-F_KIR3DL1	simple:P30511	simple:P43629	HLA-F	KIR3DL1	False	False	True	curated	False	0.035	CD14_Macrophages1	NK_cells	0	unique	CD14_Macrophages1.NK_cells	0.829	N3MC
CD14_Macrophages1.NK_cells	CPI-SS0C6448B94	IL1B_ADRB2	simple:P01584	simple:P07550	IL1B	ADRB2	True	False	True	I2D	False	0.091	CD14_Macrophages1	NK_cells	0	unique	CD14_Macrophages1.NK_cells	2.878	N3MC
CD14_Macrophages1.NK_cells	CPI-SS025C8F785	CLEC2B_KLRF1	simple:Q92478	simple:Q9NZS2	CLEC2B	KLRF1	False	True	True	curated	False	0.091	CD14_Macrophages1	NK_cells	0	unique	CD14_Macrophages1.NK_cells	4.344	N3MC
CD14_Macrophages1.NK_cells	CPI-SS06AA638A8	CD72_SEMA4D	simple:P21854	simple:Q92854	CD72	SEMA4D	False	False	True	curated	False	0.105	CD14_Macrophages1	NK_cells	0.02	unique	CD14_Macrophages1.NK_cells	0.57	N3MC
CD14_Macrophages1.NK_cells	CPI-SC0B6D68FD5	ICAM1_aMb2complex	simple:P05362	complex:aMb2 complex	ICAM1	aMb2 complex	False	True	False	curated	True	0.122	CD14_Macrophages1	NK_cells	0	unique	CD14_Macrophages1.NK_cells	1.401	N3MC
CD14_Macrophages1.NK_cells	CPI-SC0B6D68FD5	ICAM1_aMb2complex	simple:P05362	complex:aMb2 complex	ICAM1	aMb2 complex	False	True	False	curated	True	0.122	CD14_Macrophages1	NK_cells	0	unique	CD14_Macrophages1.NK_cells	1.401	N3MC
CD14_Macrophages1.NK_cells	CPI-SS0339AE950	SIRPA_CD47	simple:P78324	simple:Q08722	SIRPA	CD47	False	True	True	curated	False	0.124	CD14_Macrophages1	NK_cells	0	unique	CD14_Macrophages1.NK_cells	2.536	N3MC
CD14_Macrophages1.NK_cells	CPI-SS028784FC6	HLA-DPA1_TNFSF9	simple:HLADPA1	simple:P41273	HLA-DPA1	TNFSF9	True	True	False	InnateDB-All	False	0.136	CD14_Macrophages1	NK_cells	0	unique	CD14_Macrophages1.NK_cells	19.356	N3MC
CD14_Macrophages1.NK_cells	CPI-SS0049FD74F	TNFRSF10B_FASLG	simple:O14763	simple:P48023	TNFRSF10B	FASLG	True	True	False	I2D,InnateDB-All	False	0.136	CD14_Macrophages1	NK_cells	0	unique	CD14_Macrophages1.NK_cells	0.577	N3MC
CD14_Macrophages1.NK_cells	CPI-SC08923F7F7	F11R_aLb2complex	simple:Q9Y624	complex:aLb2 complex	F11R	aLb2 complex	False	True	False	curated	True	0.138	CD14_Macrophages1	NK_cells	0	unique	CD14_Macrophages1.NK_cells	0.974	N3MC
CD14_Macrophages1.NK_cells	CPI-SC08923F7F7	F11R_aLb2complex	simple:Q9Y624	complex:aLb2 complex	F11R	aLb2 complex	False	True	False	curated	True	0.138	CD14_Macrophages1	NK_cells	0	unique	CD14_Macrophages1.NK_cells	0.974	N3MC
CD14_Macrophages1.NK_cells	CPI-SC07BE7830D	SPP1_a4b1complex	simple:P10451	complex:a4b1 complex	SPP1	a4b1 complex	True	False	False	curated	True	0.14	CD14_Macrophages1	NK_cells	0	unique	CD14_Macrophages1.NK_cells	27.444	N3MC
CD14_Macrophages1.NK_cells	CPI-SC07BE7830D	SPP1_a4b1complex	simple:P10451	complex:a4b1 complex	SPP1	a4b1 complex	True	False	False	curated	True	0.14	CD14_Macrophages1	NK_cells	0	unique	CD14_Macrophages1.NK_cells	27.444	N3MC
CD14_Macrophages1.NK_cells	CPI-SS014958F32	LGALS9_CD47	simple:O00182	simple:Q08722	LGALS9	CD47	True	False	True	InnateDB-All	False	0.151	CD14_Macrophages1	NK_cells	0	unique	CD14_Macrophages1.NK_cells	2.702	N3MC
CD14_Macrophages1.NK_cells	CPI-SS03EF699C7	HLA-E_KLRC1	simple:P13747	simple:P26715	HLA-E	KLRC1	False	False	True	curated	False	0.153	CD14_Macrophages1	NK_cells	0	unique	CD14_Macrophages1.NK_cells	5.295	N3MC
CD14_Macrophages1.NK_cells	CPI-SS0C1BD22BC	SPP1_PTGER4	simple:P10451	simple:P35408	SPP1	PTGER4	True	False	True	IMEx,MINT	False	0.165	CD14_Macrophages1	NK_cells	0	unique	CD14_Macrophages1.NK_cells	27.971	N3MC
CD14_Macrophages1.NK_cells	CPI-SC0B4D7E0FF	FN1_a4b7complex	simple:P02751	complex:a4b7 complex	FN1	a4b7 complex	True	False	False	curated	True	0.167	CD14_Macrophages1	NK_cells	0	unique	CD14_Macrophages1.NK_cells	4.914	N3MC
CD14_Macrophages1.NK_cells	CPI-SC0B4D7E0FF	FN1_a4b7complex	simple:P02751	complex:a4b7 complex	FN1	a4b7 complex	True	False	False	curated	True	0.167	CD14_Macrophages1	NK_cells	0	unique	CD14_Macrophages1.NK_cells	4.914	N3MC
CD14_Macrophages1.NK_cells	CPI-SS055E061C9	LAMP1_FAM3C	simple:P11279	simple:Q92520	LAMP1	FAM3C	True	True	False	InnateDB-All	False	0.18	CD14_Macrophages1	NK_cells	0	unique	CD14_Macrophages1.NK_cells	2.134	N3MC
CD14_Macrophages1.NK_cells	CPI-SS02AB0C3E0	SPP1_CD44	simple:P10451	simple:P16070	SPP1	CD44	True	False	True	I2D,IMEx,InnateDB-All,IntAct	False	0.182	CD14_Macrophages1	NK_cells	0	unique	CD14_Macrophages1.NK_cells	27.385	N3MC
CD14_Macrophages1.NK_cells	CPI-SS0A4F27388	TNFRSF1A_FASLG	simple:P19438	simple:P48023	TNFRSF1A	FASLG	True	True	False	I2D,InnateDB-All	False	0.184	CD14_Macrophages1	NK_cells	0	unique	CD14_Macrophages1.NK_cells	0.947	N3MC
CD14_Macrophages1.NK_cells	CPI-SS0E0DEA7D5	PECAM1_CD38	simple:P16284	simple:P28907	PECAM1	CD38	False	True	True	curated	False	0.19	CD14_Macrophages1	NK_cells	0	unique	CD14_Macrophages1.NK_cells	1.424	N3MC
CD14_Macrophages1.NK_cells	CPI-SC0E9C058EB	PLAUR_a4b1complex	simple:Q03405	complex:a4b1 complex	PLAUR	a4b1 complex	True	True	False	curated	True	0.2	CD14_Macrophages1	NK_cells	0	unique	CD14_Macrophages1.NK_cells	3.351	N3MC
CD14_Macrophages1.NK_cells	CPI-SC0E9C058EB	PLAUR_a4b1complex	simple:Q03405	complex:a4b1 complex	PLAUR	a4b1 complex	True	True	False	curated	True	0.2	CD14_Macrophages1	NK_cells	0	unique	CD14_Macrophages1.NK_cells	3.351	N3MC
CD14_Macrophages1.NK_cells	CPI-SC0F4AC5AA2	ICAM1_aLb2complex	simple:P05362	complex:aLb2 complex	ICAM1	aLb2 complex	False	True	False	curated	True	0.205	CD14_Macrophages1	NK_cells	0	unique	CD14_Macrophages1.NK_cells	1.753	N3MC
CD14_Macrophages1.NK_cells	CPI-SC0F4AC5AA2	ICAM1_aLb2complex	simple:P05362	complex:aLb2 complex	ICAM1	aLb2 complex	False	True	False	curated	True	0.205	CD14_Macrophages1	NK_cells	0	unique	CD14_Macrophages1.NK_cells	1.753	N3MC
CD14_Macrophages1.NK_cells	CPI-SS0E9A581F8	ICAM1_ITGAL	simple:P05362	simple:P20701	ICAM1	ITGAL	False	True	True	curated	False	0.205	CD14_Macrophages1	NK_cells	0	unique	CD14_Macrophages1.NK_cells	1.753	N3MC
CD14_Macrophages1.NK_cells	CPI-SS09C52F54E	LGALS9_SORL1	simple:O00182	simple:Q92673	LGALS9	SORL1	True	False	True	InnateDB-All	False	0.213	CD14_Macrophages1	NK_cells	0	unique	CD14_Macrophages1.NK_cells	1.415	N3MC
CD14_Macrophages1.NK_cells	CPI-SS002DF6C31	LGALS9_SLC1A5	simple:O00182	simple:Q15758	LGALS9	SLC1A5	True	False	True	I2D,InnateDB-All	False	0.221	CD14_Macrophages1	NK_cells	0	unique	CD14_Macrophages1.NK_cells	1.146	N3MC
CD14_Macrophages1.NK_cells	CPI-SS0F3D40856	PGRMC2_CCL4L2	simple:O15173	simple:Q8NHW4	PGRMC2	CCL4L2	True	True	False	IMEx,IntAct	False	0.223	CD14_Macrophages1	NK_cells	0	unique	CD14_Macrophages1.NK_cells	5.171	N3MC
CD14_Macrophages1.NK_cells	CPI-SC08B2AD7C6	FN1_a5b1complex	simple:P02751	complex:a5b1 complex	FN1	a5b1 complex	True	False	False	curated	True	0.223	CD14_Macrophages1	NK_cells	0	unique	CD14_Macrophages1.NK_cells	4.611	N3MC
CD14_Macrophages1.NK_cells	CPI-SC08B2AD7C6	FN1_a5b1complex	simple:P02751	complex:a5b1 complex	FN1	a5b1 complex	True	False	False	curated	True	0.223	CD14_Macrophages1	NK_cells	0	unique	CD14_Macrophages1.NK_cells	4.611	N3MC
CD14_Macrophages1.NK_cells	CPI-SS0E23CEB91	LGALS9_HAVCR2	simple:O00182	simple:Q8TDQ0	LGALS9	HAVCR2	True	False	True	curated	False	0.233	CD14_Macrophages1	NK_cells	0	unique	CD14_Macrophages1.NK_cells	1.525	N3MC
CD14_Macrophages1.NK_cells	CPI-SS085EE60B1	TGFB1_TGFBR3	simple:P01137	simple:Q03167	TGFB1	TGFBR3	True	False	True	curated	False	0.238	CD14_Macrophages1	NK_cells	0	unique	CD14_Macrophages1.NK_cells	1.058	N3MC
CD14_Macrophages1.NK_cells	CPI-SS09C4FCB90	ICAM1_SPN	simple:P05362	simple:P16150	ICAM1	SPN	False	True	False	curated	False	0.264	CD14_Macrophages1	NK_cells	0	unique	CD14_Macrophages1.NK_cells	2.32	N3MC
CD14_Macrophages1.NK_cells	CPI-SS0D4C221B8	ICAM1_AREG	simple:P05362	simple:P15514	ICAM1	AREG	True	True	False	InnateDB-All	False	0.281	CD14_Macrophages1	NK_cells	0	unique	CD14_Macrophages1.NK_cells	5.28	N3MC
CD14_Macrophages1.NK_cells	CPI-SS02ACCF1F7	MIF_TNFRSF14	simple:P14174	simple:Q92956	MIF	TNFRSF14	True	False	True	I2D,IntAct	False	0.285	CD14_Macrophages1	NK_cells	0	unique	CD14_Macrophages1.NK_cells	1.203	N3MC
CD14_Macrophages1.NK_cells	CPI-SC06364D669	FN1_a4b1complex	simple:P02751	complex:a4b1 complex	FN1	a4b1 complex	True	False	False	curated	True	0.316	CD14_Macrophages1	NK_cells	0	unique	CD14_Macrophages1.NK_cells	4.964	N3MC
CD14_Macrophages1.NK_cells	CPI-SC06364D669	FN1_a4b1complex	simple:P02751	complex:a4b1 complex	FN1	a4b1 complex	True	False	False	curated	True	0.316	CD14_Macrophages1	NK_cells	0	unique	CD14_Macrophages1.NK_cells	4.964	N3MC
CD14_Macrophages1.NK_cells	CPI-SS0ABC5C1B8	CD74_MIF	simple:P04233	simple:P14174	CD74	MIF	True	True	False	I2D,InnateDB-All	False	0.347	CD14_Macrophages1	NK_cells	0	unique	CD14_Macrophages1.NK_cells	26.301	N3MC
CD14_Macrophages1.NK_cells	CPI-SS0302E8E8F	CD74_COPA	simple:P04233	simple:P53621	CD74	COPA	True	True	False	IMEx,IntAct	False	0.364	CD14_Macrophages1	NK_cells	0	unique	CD14_Macrophages1.NK_cells	26.455	N3MC
CD14_Macrophages1.NK_cells	CPI-SS03FA58286	TNF_VSIR	simple:P01375	simple:Q9H7M9	TNF	VSIR	True	False	True	IMEx,IntAct	False	0.37	CD14_Macrophages1	NK_cells	0.044	unique	CD14_Macrophages1.NK_cells	0.854	N3MC
CD14_Macrophages1.NK_cells	CPI-SS0E7D5974D	TNF_TNFRSF1B	simple:P01375	simple:P20333	TNF	TNFRSF1B	True	False	True	curated	False	0.39	CD14_Macrophages1	NK_cells	0	unique	CD14_Macrophages1.NK_cells	1.865	N3MC
CD14_Macrophages1.NK_cells	CPI-SC098C06330	TGFB1_TGFbetareceptor1	simple:P01137	complex:TGFbeta receptor1	TGFB1	TGFbeta receptor1	True	False	True	curated	False	0.469	CD14_Macrophages1	NK_cells	0.008	unique	CD14_Macrophages1.NK_cells	0.948	N3MC
CD14_Macrophages1.NK_cells	CPI-SC098C06330	TGFB1_TGFbetareceptor1	simple:P01137	complex:TGFbeta receptor1	TGFB1	TGFbeta receptor1	True	False	True	curated	False	0.469	CD14_Macrophages1	NK_cells	0.008	unique	CD14_Macrophages1.NK_cells	0.948	N3MC
CD14_Macrophages1.T_conv1	CPI-SS083296041	CD40_CD40LG	simple:P25942	simple:P29965	CD40	CD40LG	True	True	False	curated	False	0.058	CD14_Macrophages1	T_conv1	0	unique	CD14_Macrophages1.T_conv1	0.768	N3MC
CD14_Macrophages1.T_conv1	CPI-SS079DDF890	TNFSF12_TNFRSF25	simple:O43508	simple:Q93038	TNFSF12	TNFRSF25	True	False	True	I2D	False	0.097	CD14_Macrophages1	T_conv1	0	unique	CD14_Macrophages1.T_conv1	0.65	N3MC
CD14_Macrophages1.T_conv1	CPI-SS06AA638A8	CD72_SEMA4D	simple:P21854	simple:Q92854	CD72	SEMA4D	False	False	True	curated	False	0.105	CD14_Macrophages1	T_conv1	0	unique	CD14_Macrophages1.T_conv1	0.72	N3MC
CD14_Macrophages1.T_conv1	CPI-SS0339AE950	SIRPA_CD47	simple:P78324	simple:Q08722	SIRPA	CD47	False	True	True	curated	False	0.124	CD14_Macrophages1	T_conv1	0	unique	CD14_Macrophages1.T_conv1	1.723	N3MC
CD14_Macrophages1.T_conv1	CPI-SS01946BE5C	C5AR1_RPS19	simple:P21730	simple:P39019	C5AR1	RPS19	False	True	False	guidetopharmacology.org	False	0.134	CD14_Macrophages1	T_conv1	0	unique	CD14_Macrophages1.T_conv1	24.923	N3MC
CD14_Macrophages1.T_conv1	CPI-SC08923F7F7	F11R_aLb2complex	simple:Q9Y624	complex:aLb2 complex	F11R	aLb2 complex	False	True	False	curated	True	0.138	CD14_Macrophages1	T_conv1	0	unique	CD14_Macrophages1.T_conv1	0.656	N3MC
CD14_Macrophages1.T_conv1	CPI-SC08923F7F7	F11R_aLb2complex	simple:Q9Y624	complex:aLb2 complex	F11R	aLb2 complex	False	True	False	curated	True	0.138	CD14_Macrophages1	T_conv1	0	unique	CD14_Macrophages1.T_conv1	0.656	N3MC
CD14_Macrophages1.T_conv1	CPI-SC07BE7830D	SPP1_a4b1complex	simple:P10451	complex:a4b1 complex	SPP1	a4b1 complex	True	False	False	curated	True	0.14	CD14_Macrophages1	T_conv1	0	unique	CD14_Macrophages1.T_conv1	25.056	N3MC
CD14_Macrophages1.T_conv1	CPI-SC07BE7830D	SPP1_a4b1complex	simple:P10451	complex:a4b1 complex	SPP1	a4b1 complex	True	False	False	curated	True	0.14	CD14_Macrophages1	T_conv1	0	unique	CD14_Macrophages1.T_conv1	25.056	N3MC
CD14_Macrophages1.T_conv1	CPI-SS03B8E2D7A	TNF_ICOS	simple:P01375	simple:Q9Y6W8	TNF	ICOS	True	False	True	InnateDB-All	False	0.14	CD14_Macrophages1	T_conv1	0	unique	CD14_Macrophages1.T_conv1	0.984	N3MC
CD14_Macrophages1.T_conv1	CPI-SS014958F32	LGALS9_CD47	simple:O00182	simple:Q08722	LGALS9	CD47	True	False	True	InnateDB-All	False	0.151	CD14_Macrophages1	T_conv1	0	unique	CD14_Macrophages1.T_conv1	1.781	N3MC
CD14_Macrophages1.T_conv1	CPI-SC069F95780	COL8A2_a1b1complex	simple:P25067	complex:a1b1 complex	COL8A2	a1b1 complex	True	False	False	curated	True	0.153	CD14_Macrophages1	T_conv1	0	unique	CD14_Macrophages1.T_conv1	0.561	N3MC
CD14_Macrophages1.T_conv1	CPI-SC069F95780	COL8A2_a1b1complex	simple:P25067	complex:a1b1 complex	COL8A2	a1b1 complex	True	False	False	curated	True	0.153	CD14_Macrophages1	T_conv1	0	unique	CD14_Macrophages1.T_conv1	0.561	N3MC
CD14_Macrophages1.T_conv1	CPI-SS0C1BD22BC	SPP1_PTGER4	simple:P10451	simple:P35408	SPP1	PTGER4	True	False	True	IMEx,MINT	False	0.165	CD14_Macrophages1	T_conv1	0	unique	CD14_Macrophages1.T_conv1	25.381	N3MC
CD14_Macrophages1.T_conv1	CPI-SS08FAC0A55	PLXNB2_SEMA4D	simple:O15031	simple:Q92854	PLXNB2	SEMA4D	False	True	True	curated	False	0.171	CD14_Macrophages1	T_conv1	0	unique	CD14_Macrophages1.T_conv1	0.83	N3MC
CD14_Macrophages1.T_conv1	CPI-SS06CBC985C	LTBR_LTB	simple:P36941	simple:Q06643	LTBR	LTB	False	True	False	curated	False	0.18	CD14_Macrophages1	T_conv1	0	unique	CD14_Macrophages1.T_conv1	2.818	N3MC
CD14_Macrophages1.T_conv1	CPI-SS02AB0C3E0	SPP1_CD44	simple:P10451	simple:P16070	SPP1	CD44	True	False	True	I2D,IMEx,InnateDB-All,IntAct	False	0.182	CD14_Macrophages1	T_conv1	0	unique	CD14_Macrophages1.T_conv1	26.828	N3MC
CD14_Macrophages1.T_conv1	CPI-SS0703338F5	LGALS9_CD44	simple:O00182	simple:P16070	LGALS9	CD44	True	False	True	InnateDB	False	0.194	CD14_Macrophages1	T_conv1	0	unique	CD14_Macrophages1.T_conv1	3.2	N3MC
CD14_Macrophages1.T_conv1	CPI-SC0E9C058EB	PLAUR_a4b1complex	simple:Q03405	complex:a4b1 complex	PLAUR	a4b1 complex	True	True	False	curated	True	0.2	CD14_Macrophages1	T_conv1	0	unique	CD14_Macrophages1.T_conv1	2.808	N3MC
CD14_Macrophages1.T_conv1	CPI-SC0E9C058EB	PLAUR_a4b1complex	simple:Q03405	complex:a4b1 complex	PLAUR	a4b1 complex	True	True	False	curated	True	0.2	CD14_Macrophages1	T_conv1	0	unique	CD14_Macrophages1.T_conv1	2.808	N3MC
CD14_Macrophages1.T_conv1	CPI-SC0F4AC5AA2	ICAM1_aLb2complex	simple:P05362	complex:aLb2 complex	ICAM1	aLb2 complex	False	True	False	curated	True	0.205	CD14_Macrophages1	T_conv1	0	unique	CD14_Macrophages1.T_conv1	1.387	N3MC
CD14_Macrophages1.T_conv1	CPI-SC0F4AC5AA2	ICAM1_aLb2complex	simple:P05362	complex:aLb2 complex	ICAM1	aLb2 complex	False	True	False	curated	True	0.205	CD14_Macrophages1	T_conv1	0	unique	CD14_Macrophages1.T_conv1	1.387	N3MC
CD14_Macrophages1.T_conv1	CPI-SS0E9A581F8	ICAM1_ITGAL	simple:P05362	simple:P20701	ICAM1	ITGAL	False	True	True	curated	False	0.205	CD14_Macrophages1	T_conv1	0	unique	CD14_Macrophages1.T_conv1	1.387	N3MC
CD14_Macrophages1.T_conv1	CPI-SS09C52F54E	LGALS9_SORL1	simple:O00182	simple:Q92673	LGALS9	SORL1	True	False	True	InnateDB-All	False	0.213	CD14_Macrophages1	T_conv1	0	unique	CD14_Macrophages1.T_conv1	1.22	N3MC
CD14_Macrophages1.T_conv1	CPI-SS02A0FF87F	FAM3C_CLEC2D	simple:Q92520	simple:Q9UHP7	FAM3C	CLEC2D	True	False	True	IMEx,InnateDB-All,IntAct	False	0.219	CD14_Macrophages1	T_conv1	0	unique	CD14_Macrophages1.T_conv1	1.662	N3MC
CD14_Macrophages1.T_conv1	CPI-SS002DF6C31	LGALS9_SLC1A5	simple:O00182	simple:Q15758	LGALS9	SLC1A5	True	False	True	I2D,InnateDB-All	False	0.221	CD14_Macrophages1	T_conv1	0	unique	CD14_Macrophages1.T_conv1	1.008	N3MC
CD14_Macrophages1.T_conv1	CPI-SS09C4FCB90	ICAM1_SPN	simple:P05362	simple:P16150	ICAM1	SPN	False	True	False	curated	False	0.264	CD14_Macrophages1	T_conv1	0	unique	CD14_Macrophages1.T_conv1	1.325	N3MC
CD14_Macrophages1.T_conv1	CPI-SS0D4C221B8	ICAM1_AREG	simple:P05362	simple:P15514	ICAM1	AREG	True	True	False	InnateDB-All	False	0.281	CD14_Macrophages1	T_conv1	0	unique	CD14_Macrophages1.T_conv1	3.562	N3MC
CD14_Macrophages1.T_conv1	CPI-SC06364D669	FN1_a4b1complex	simple:P02751	complex:a4b1 complex	FN1	a4b1 complex	True	False	False	curated	True	0.316	CD14_Macrophages1	T_conv1	0	unique	CD14_Macrophages1.T_conv1	10.83	N3MC
CD14_Macrophages1.T_conv1	CPI-SC06364D669	FN1_a4b1complex	simple:P02751	complex:a4b1 complex	FN1	a4b1 complex	True	False	False	curated	True	0.316	CD14_Macrophages1	T_conv1	0	unique	CD14_Macrophages1.T_conv1	10.83	N3MC
CD14_Macrophages1.T_conv1	CPI-SS0A42A3690	CCL4L2_VSIR	simple:Q8NHW4	simple:Q9H7M9	CCL4L2	VSIR	True	False	True	IMEx,IntAct	False	0.343	CD14_Macrophages1	T_conv1	0	unique	CD14_Macrophages1.T_conv1	1.874	N3MC
CD14_Macrophages1.T_conv1	CPI-SS0ABC5C1B8	CD74_MIF	simple:P04233	simple:P14174	CD74	MIF	True	True	False	I2D,InnateDB-All	False	0.347	CD14_Macrophages1	T_conv1	0	unique	CD14_Macrophages1.T_conv1	34.108	N3MC
CD14_Macrophages1.T_conv1	CPI-SS0302E8E8F	CD74_COPA	simple:P04233	simple:P53621	CD74	COPA	True	True	False	IMEx,IntAct	False	0.364	CD14_Macrophages1	T_conv1	0	unique	CD14_Macrophages1.T_conv1	34.196	N3MC
CD14_Macrophages1.T_conv1	CPI-SS0E7D5974D	TNF_TNFRSF1B	simple:P01375	simple:P20333	TNF	TNFRSF1B	True	False	True	curated	False	0.39	CD14_Macrophages1	T_conv1	0	unique	CD14_Macrophages1.T_conv1	1.035	N3MC
CD14_Macrophages1.T_conv1	CPI-SS083296041	CD40_CD40LG	simple:P25942	simple:P29965	CD40	CD40LG	True	True	False	curated	False	0.058	CD14_Macrophages1	T_conv1	0	unique	CD14_Macrophages1.T_conv1	0.832	N3MC
CD14_Macrophages1.T_conv1	CPI-SS079DDF890	TNFSF12_TNFRSF25	simple:O43508	simple:Q93038	TNFSF12	TNFRSF25	True	False	True	I2D	False	0.097	CD14_Macrophages1	T_conv1	0	unique	CD14_Macrophages1.T_conv1	0.88	N3MC
CD14_Macrophages1.T_conv1	CPI-SS06AA638A8	CD72_SEMA4D	simple:P21854	simple:Q92854	CD72	SEMA4D	False	False	True	curated	False	0.105	CD14_Macrophages1	T_conv1	0	unique	CD14_Macrophages1.T_conv1	0.782	N3MC
CD14_Macrophages1.T_conv1	CPI-SS0C17BB772	FCGR2A_CXCL9	simple:P12318	simple:Q07325	FCGR2A	CXCL9	True	True	False	IMEx,IntAct	False	0.107	CD14_Macrophages1	T_conv1	0	unique	CD14_Macrophages1.T_conv1	2.999	N3MC
CD14_Macrophages1.T_conv1	CPI-SS0339AE950	SIRPA_CD47	simple:P78324	simple:Q08722	SIRPA	CD47	False	True	True	curated	False	0.124	CD14_Macrophages1	T_conv1	0	unique	CD14_Macrophages1.T_conv1	1.493	N3MC
CD14_Macrophages1.T_conv1	CPI-SS01946BE5C	C5AR1_RPS19	simple:P21730	simple:P39019	C5AR1	RPS19	False	True	False	guidetopharmacology.org	False	0.134	CD14_Macrophages1	T_conv1	0	unique	CD14_Macrophages1.T_conv1	24.184	N3MC
CD14_Macrophages1.T_conv1	CPI-SC07BE7830D	SPP1_a4b1complex	simple:P10451	complex:a4b1 complex	SPP1	a4b1 complex	True	False	False	curated	True	0.14	CD14_Macrophages1	T_conv1	0	unique	CD14_Macrophages1.T_conv1	27.302	N3MC
CD14_Macrophages1.T_conv1	CPI-SC07BE7830D	SPP1_a4b1complex	simple:P10451	complex:a4b1 complex	SPP1	a4b1 complex	True	False	False	curated	True	0.14	CD14_Macrophages1	T_conv1	0	unique	CD14_Macrophages1.T_conv1	27.302	N3MC
CD14_Macrophages1.T_conv1	CPI-SS03B8E2D7A	TNF_ICOS	simple:P01375	simple:Q9Y6W8	TNF	ICOS	True	False	True	InnateDB-All	False	0.14	CD14_Macrophages1	T_conv1	0	unique	CD14_Macrophages1.T_conv1	1.193	N3MC
CD14_Macrophages1.T_conv1	CPI-SS014958F32	LGALS9_CD47	simple:O00182	simple:Q08722	LGALS9	CD47	True	False	True	InnateDB-All	False	0.151	CD14_Macrophages1	T_conv1	0	unique	CD14_Macrophages1.T_conv1	1.66	N3MC
CD14_Macrophages1.T_conv1	CPI-SS0C1BD22BC	SPP1_PTGER4	simple:P10451	simple:P35408	SPP1	PTGER4	True	False	True	IMEx,MINT	False	0.165	CD14_Macrophages1	T_conv1	0	unique	CD14_Macrophages1.T_conv1	27.944	N3MC
CD14_Macrophages1.T_conv1	CPI-SS08FAC0A55	PLXNB2_SEMA4D	simple:O15031	simple:Q92854	PLXNB2	SEMA4D	False	True	True	curated	False	0.171	CD14_Macrophages1	T_conv1	0	unique	CD14_Macrophages1.T_conv1	0.826	N3MC
CD14_Macrophages1.T_conv1	CPI-SS05D23BCE8	HLA-DPB1_TNFSF13B	simple:HLADPB1	simple:Q9Y275	HLA-DPB1	TNFSF13B	True	True	False	InnateDB-All	False	0.174	CD14_Macrophages1	T_conv1	0	unique	CD14_Macrophages1.T_conv1	15.374	N3MC
CD14_Macrophages1.T_conv1	CPI-SS06CBC985C	LTBR_LTB	simple:P36941	simple:Q06643	LTBR	LTB	False	True	False	curated	False	0.18	CD14_Macrophages1	T_conv1	0	unique	CD14_Macrophages1.T_conv1	5.186	N3MC
CD14_Macrophages1.T_conv1	CPI-SS02AB0C3E0	SPP1_CD44	simple:P10451	simple:P16070	SPP1	CD44	True	False	True	I2D,IMEx,InnateDB-All,IntAct	False	0.182	CD14_Macrophages1	T_conv1	0	unique	CD14_Macrophages1.T_conv1	29.057	N3MC
CD14_Macrophages1.T_conv1	CPI-SS0703338F5	LGALS9_CD44	simple:O00182	simple:P16070	LGALS9	CD44	True	False	True	InnateDB	False	0.194	CD14_Macrophages1	T_conv1	0	unique	CD14_Macrophages1.T_conv1	3.005	N3MC
CD14_Macrophages1.T_conv1	CPI-SC0E9C058EB	PLAUR_a4b1complex	simple:Q03405	complex:a4b1 complex	PLAUR	a4b1 complex	True	True	False	curated	True	0.2	CD14_Macrophages1	T_conv1	0	unique	CD14_Macrophages1.T_conv1	3.209	N3MC
CD14_Macrophages1.T_conv1	CPI-SC0E9C058EB	PLAUR_a4b1complex	simple:Q03405	complex:a4b1 complex	PLAUR	a4b1 complex	True	True	False	curated	True	0.2	CD14_Macrophages1	T_conv1	0	unique	CD14_Macrophages1.T_conv1	3.209	N3MC
CD14_Macrophages1.T_conv1	CPI-SC0F4AC5AA2	ICAM1_aLb2complex	simple:P05362	complex:aLb2 complex	ICAM1	aLb2 complex	False	True	False	curated	True	0.205	CD14_Macrophages1	T_conv1	0.004	unique	CD14_Macrophages1.T_conv1	1.363	N3MC
CD14_Macrophages1.T_conv1	CPI-SC0F4AC5AA2	ICAM1_aLb2complex	simple:P05362	complex:aLb2 complex	ICAM1	aLb2 complex	False	True	False	curated	True	0.205	CD14_Macrophages1	T_conv1	0.004	unique	CD14_Macrophages1.T_conv1	1.363	N3MC
CD14_Macrophages1.T_conv1	CPI-SS0E9A581F8	ICAM1_ITGAL	simple:P05362	simple:P20701	ICAM1	ITGAL	False	True	True	curated	False	0.205	CD14_Macrophages1	T_conv1	0.004	unique	CD14_Macrophages1.T_conv1	1.363	N3MC
CD14_Macrophages1.T_conv1	CPI-SS03133B4F2	TFRC_TNFSF13B	simple:P02786	simple:Q9Y275	TFRC	TNFSF13B	True	True	False	IMEx,IntAct	False	0.207	CD14_Macrophages1	T_conv1	0	unique	CD14_Macrophages1.T_conv1	1.672	N3MC
CD14_Macrophages1.T_conv1	CPI-SS09C52F54E	LGALS9_SORL1	simple:O00182	simple:Q92673	LGALS9	SORL1	True	False	True	InnateDB-All	False	0.213	CD14_Macrophages1	T_conv1	0	unique	CD14_Macrophages1.T_conv1	1.219	N3MC
CD14_Macrophages1.T_conv1	CPI-SS02A0FF87F	FAM3C_CLEC2D	simple:Q92520	simple:Q9UHP7	FAM3C	CLEC2D	True	False	True	IMEx,InnateDB-All,IntAct	False	0.219	CD14_Macrophages1	T_conv1	0	unique	CD14_Macrophages1.T_conv1	1.716	N3MC
CD14_Macrophages1.T_conv1	CPI-SS02ACCF1F7	MIF_TNFRSF14	simple:P14174	simple:Q92956	MIF	TNFRSF14	True	False	True	I2D,IntAct	False	0.285	CD14_Macrophages1	T_conv1	0	unique	CD14_Macrophages1.T_conv1	1.135	N3MC
CD14_Macrophages1.T_conv1	CPI-SS0F00D756A	CD40_TNFSF13B	simple:P25942	simple:Q9Y275	CD40	TNFSF13B	True	True	False	I2D,InnateDB	False	0.293	CD14_Macrophages1	T_conv1	0	unique	CD14_Macrophages1.T_conv1	0.78	N3MC
CD14_Macrophages1.T_conv1	CPI-SC06364D669	FN1_a4b1complex	simple:P02751	complex:a4b1 complex	FN1	a4b1 complex	True	False	False	curated	True	0.316	CD14_Macrophages1	T_conv1	0	unique	CD14_Macrophages1.T_conv1	4.822	N3MC
CD14_Macrophages1.T_conv1	CPI-SC06364D669	FN1_a4b1complex	simple:P02751	complex:a4b1 complex	FN1	a4b1 complex	True	False	False	curated	True	0.316	CD14_Macrophages1	T_conv1	0	unique	CD14_Macrophages1.T_conv1	4.822	N3MC
CD14_Macrophages1.T_conv1	CPI-SS0ABC5C1B8	CD74_MIF	simple:P04233	simple:P14174	CD74	MIF	True	True	False	I2D,InnateDB-All	False	0.347	CD14_Macrophages1	T_conv1	0	unique	CD14_Macrophages1.T_conv1	26.408	N3MC
CD14_Macrophages1.T_conv1	CPI-SS0302E8E8F	CD74_COPA	simple:P04233	simple:P53621	CD74	COPA	True	True	False	IMEx,IntAct	False	0.364	CD14_Macrophages1	T_conv1	0	unique	CD14_Macrophages1.T_conv1	26.458	N3MC
CD14_Macrophages1.Tumor	CPI-SC0C907A888	COL8A2_a10b1complex	simple:P25067	complex:a10b1 complex	COL8A2	a10b1 complex	True	False	False	curated	True	0.017	CD14_Macrophages1	Tumor	0	unique	CD14_Macrophages1.Tumor	0.385	N3MC
CD14_Macrophages1.Tumor	CPI-SC0C907A888	COL8A2_a10b1complex	simple:P25067	complex:a10b1 complex	COL8A2	a10b1 complex	True	False	False	curated	True	0.017	CD14_Macrophages1	Tumor	0	unique	CD14_Macrophages1.Tumor	0.385	N3MC
CD14_Macrophages1.Tumor	CPI-SC0D19BAF15	FN1_a10b1complex	simple:P02751	complex:a10b1 complex	FN1	a10b1 complex	True	False	False	curated	True	0.019	CD14_Macrophages1	Tumor	0	unique	CD14_Macrophages1.Tumor	10.404	N3MC
CD14_Macrophages1.Tumor	CPI-SC0D19BAF15	FN1_a10b1complex	simple:P02751	complex:a10b1 complex	FN1	a10b1 complex	True	False	False	curated	True	0.019	CD14_Macrophages1	Tumor	0	unique	CD14_Macrophages1.Tumor	10.404	N3MC
CD14_Macrophages1.Tumor	CPI-SS0C03F7CDC	VEGFA_KDR	simple:P15692	simple:P35968	VEGFA	KDR	True	False	True	curated	False	0.033	CD14_Macrophages1	Tumor	0	unique	CD14_Macrophages1.Tumor	0.835	N3MC
CD14_Macrophages1.Tumor	CPI-SS0CDAC688B	CXCL2_DPP4	simple:P19875	simple:P27487	CXCL2	DPP4	True	False	True	curated	False	0.033	CD14_Macrophages1	Tumor	0	unique	CD14_Macrophages1.Tumor	3.331	N3MC
CD14_Macrophages1.Tumor	CPI-SS04641FE5F	CCL3L1_DPP4	simple:P16619	simple:P27487	CCL3L1	DPP4	True	False	True	I2D	False	0.043	CD14_Macrophages1	Tumor	0	unique	CD14_Macrophages1.Tumor	1.182	N3MC
CD14_Macrophages1.Tumor	CPI-SS06D13FCD3	DSC2_DSG2	simple:Q02487	simple:Q14126	DSC2	DSG2	False	False	False	curated	False	0.043	CD14_Macrophages1	Tumor	0	unique	CD14_Macrophages1.Tumor	0.76	N3MC
CD14_Macrophages1.Tumor	CPI-SS004C23DCE	EREG_EGFR	simple:O14944	simple:P00533	EREG	EGFR	True	False	True	curated	False	0.045	CD14_Macrophages1	Tumor	0	unique	CD14_Macrophages1.Tumor	1.194	N3MC
CD14_Macrophages1.Tumor	CPI-SC02BFEEC8A	THBS1_a3b1complex	simple:P07996	complex:a3b1 complex	THBS1	a3b1 complex	False	False	False	curated	True	0.05	CD14_Macrophages1	Tumor	0	unique	CD14_Macrophages1.Tumor	1.724	N3MC
CD14_Macrophages1.Tumor	CPI-SC02BFEEC8A	THBS1_a3b1complex	simple:P07996	complex:a3b1 complex	THBS1	a3b1 complex	False	False	False	curated	True	0.05	CD14_Macrophages1	Tumor	0	unique	CD14_Macrophages1.Tumor	1.724	N3MC
CD14_Macrophages1.Tumor	CPI-SS0BC7CD11B	LGALS9_MET	simple:O00182	simple:P08581	LGALS9	MET	True	False	True	InnateDB-All	False	0.05	CD14_Macrophages1	Tumor	0	unique	CD14_Macrophages1.Tumor	1.433	N3MC
CD14_Macrophages1.Tumor	CPI-SC04F2478E9	FN1_a3b1complex	simple:P02751	complex:a3b1 complex	FN1	a3b1 complex	True	False	False	curated	True	0.056	CD14_Macrophages1	Tumor	0	unique	CD14_Macrophages1.Tumor	10.927	N3MC
CD14_Macrophages1.Tumor	CPI-SC04F2478E9	FN1_a3b1complex	simple:P02751	complex:a3b1 complex	FN1	a3b1 complex	True	False	False	curated	True	0.056	CD14_Macrophages1	Tumor	0	unique	CD14_Macrophages1.Tumor	10.927	N3MC
CD14_Macrophages1.Tumor	CPI-SS06B86672A	CD44_FGFR2	simple:P16070	simple:P21802	CD44	FGFR2	True	True	True	InnateDB-All	False	0.06	CD14_Macrophages1	Tumor	0	unique	CD14_Macrophages1.Tumor	3.025	N3MC
CD14_Macrophages1.Tumor	CPI-SS04F3A1E5C	COPA_SORT1	simple:P53621	simple:Q99523	COPA	SORT1	True	False	True	IMEx,InnateDB-All,IntAct,MatrixDB	False	0.066	CD14_Macrophages1	Tumor	0.016	unique	CD14_Macrophages1.Tumor	0.706	N3MC
CD14_Macrophages1.Tumor	CPI-SS02FBD007E	NECTIN2_NECTIN3	simple:Q92692	simple:Q9NQS3	NECTIN2	NECTIN3	False	True	False	curated	False	0.068	CD14_Macrophages1	Tumor	0	unique	CD14_Macrophages1.Tumor	0.644	N3MC
CD14_Macrophages1.Tumor	CPI-SS0A9FB762A	LGALS9_PTPRK	simple:O00182	simple:Q15262	LGALS9	PTPRK	True	False	True	InnateDB-All	False	0.07	CD14_Macrophages1	Tumor	0	unique	CD14_Macrophages1.Tumor	1.008	N3MC
CD14_Macrophages1.Tumor	CPI-SC0E60FEE99	TGFB1_aVb6complex	simple:P01137	complex:aVb6 complex	TGFB1	aVb6 complex	True	False	False	curated	True	0.076	CD14_Macrophages1	Tumor	0	unique	CD14_Macrophages1.Tumor	0.933	N3MC
CD14_Macrophages1.Tumor	CPI-SC0E60FEE99	TGFB1_aVb6complex	simple:P01137	complex:aVb6 complex	TGFB1	aVb6 complex	True	False	False	curated	True	0.076	CD14_Macrophages1	Tumor	0	unique	CD14_Macrophages1.Tumor	0.933	N3MC
CD14_Macrophages1.Tumor	CPI-SS0BD9F32BA	LGALS9_DAG1	simple:O00182	simple:Q14118	LGALS9	DAG1	True	False	True	InnateDB-All	False	0.081	CD14_Macrophages1	Tumor	0	unique	CD14_Macrophages1.Tumor	0.956	N3MC
CD14_Macrophages1.Tumor	CPI-SS0C6448B94	IL1B_ADRB2	simple:P01584	simple:P07550	IL1B	ADRB2	True	False	True	I2D	False	0.091	CD14_Macrophages1	Tumor	0.008	unique	CD14_Macrophages1.Tumor	1.802	N3MC
CD14_Macrophages1.Tumor	CPI-SS076D8415B	CCL3_IDE	simple:P10147	simple:P14735	CCL3	IDE	True	False	True	IMEx,InnateDB-All,MINT	False	0.099	CD14_Macrophages1	Tumor	0	unique	CD14_Macrophages1.Tumor	3.961	N3MC
CD14_Macrophages1.Tumor	CPI-SC04B354AE3	COL8A2_a2b1complex	simple:P25067	complex:a2b1 complex	COL8A2	a2b1 complex	True	False	False	curated	True	0.099	CD14_Macrophages1	Tumor	0	unique	CD14_Macrophages1.Tumor	0.675	N3MC
CD14_Macrophages1.Tumor	CPI-SC04B354AE3	COL8A2_a2b1complex	simple:P25067	complex:a2b1 complex	COL8A2	a2b1 complex	True	False	False	curated	True	0.099	CD14_Macrophages1	Tumor	0	unique	CD14_Macrophages1.Tumor	0.675	N3MC
CD14_Macrophages1.Tumor	CPI-SC01FFC9392	FN1_a2b1complex	simple:P02751	complex:a2b1 complex	FN1	a2b1 complex	True	False	False	curated	True	0.112	CD14_Macrophages1	Tumor	0	unique	CD14_Macrophages1.Tumor	10.693	N3MC
CD14_Macrophages1.Tumor	CPI-SC01FFC9392	FN1_a2b1complex	simple:P02751	complex:a2b1 complex	FN1	a2b1 complex	True	False	False	curated	True	0.112	CD14_Macrophages1	Tumor	0	unique	CD14_Macrophages1.Tumor	10.693	N3MC
CD14_Macrophages1.Tumor	CPI-SS0339AE950	SIRPA_CD47	simple:P78324	simple:Q08722	SIRPA	CD47	False	True	True	curated	False	0.124	CD14_Macrophages1	Tumor	0	unique	CD14_Macrophages1.Tumor	2.167	N3MC
CD14_Macrophages1.Tumor	CPI-SS0415CC75D	MERTK_GAS6	simple:Q12866	simple:Q14393	MERTK	GAS6	True	True	False	guidetopharmacology.org	False	0.13	CD14_Macrophages1	Tumor	0	unique	CD14_Macrophages1.Tumor	0.477	N3MC
CD14_Macrophages1.Tumor	CPI-SS0B01CF3AB	CSF1R_CSF1	simple:P07333	simple:P09603	CSF1R	CSF1	True	True	False	curated	False	0.134	CD14_Macrophages1	Tumor	0	unique	CD14_Macrophages1.Tumor	1.021	N3MC
CD14_Macrophages1.Tumor	CPI-SS028784FC6	HLA-DPA1_TNFSF9	simple:HLADPA1	simple:P41273	HLA-DPA1	TNFSF9	True	True	False	InnateDB-All	False	0.136	CD14_Macrophages1	Tumor	0	unique	CD14_Macrophages1.Tumor	16.198	N3MC
CD14_Macrophages1.Tumor	CPI-SS02EF3E1BA	TNFSF12_TNFRSF12A	simple:O43508	simple:Q9NP84	TNFSF12	TNFRSF12A	True	False	True	curated	False	0.136	CD14_Macrophages1	Tumor	0	unique	CD14_Macrophages1.Tumor	0.896	N3MC
CD14_Macrophages1.Tumor	CPI-SS07CCAD9BF	GRN_SORT1	simple:P28799	simple:Q99523	GRN	SORT1	True	False	True	IMEx,InnateDB-All,MINT	False	0.136	CD14_Macrophages1	Tumor	0	unique	CD14_Macrophages1.Tumor	6.667	N3MC
CD14_Macrophages1.Tumor	CPI-SS0D2539AEB	FPR3_HEBP1	simple:P25089	simple:Q9NRV9	FPR3	HEBP1	False	True	False	guidetopharmacology.org	False	0.14	CD14_Macrophages1	Tumor	0	unique	CD14_Macrophages1.Tumor	1.482	N3MC
CD14_Macrophages1.Tumor	CPI-SS09A3FA737	NAMPT_P2RY6	simple:P43490	simple:Q15077	NAMPT	P2RY6	True	False	True	IMEx,IntAct	False	0.149	CD14_Macrophages1	Tumor	0	unique	CD14_Macrophages1.Tumor	2.829	N3MC
CD14_Macrophages1.Tumor	CPI-SS014958F32	LGALS9_CD47	simple:O00182	simple:Q08722	LGALS9	CD47	True	False	True	InnateDB-All	False	0.151	CD14_Macrophages1	Tumor	0	unique	CD14_Macrophages1.Tumor	2.226	N3MC
CD14_Macrophages1.Tumor	CPI-SC069F95780	COL8A2_a1b1complex	simple:P25067	complex:a1b1 complex	COL8A2	a1b1 complex	True	False	False	curated	True	0.153	CD14_Macrophages1	Tumor	0	unique	CD14_Macrophages1.Tumor	0.339	N3MC
CD14_Macrophages1.Tumor	CPI-SC069F95780	COL8A2_a1b1complex	simple:P25067	complex:a1b1 complex	COL8A2	a1b1 complex	True	False	False	curated	True	0.153	CD14_Macrophages1	Tumor	0	unique	CD14_Macrophages1.Tumor	0.339	N3MC
CD14_Macrophages1.Tumor	CPI-SS08877A081	LGALS9_COLEC12	simple:O00182	simple:Q5KU26	LGALS9	COLEC12	True	False	True	InnateDB-All	False	0.157	CD14_Macrophages1	Tumor	0	unique	CD14_Macrophages1.Tumor	0.989	N3MC
CD14_Macrophages1.Tumor	CPI-SS048346C2B	LGALS9_MRC2	simple:O00182	simple:Q9UBG0	LGALS9	MRC2	True	False	True	InnateDB-All	False	0.178	CD14_Macrophages1	Tumor	0	unique	CD14_Macrophages1.Tumor	0.933	N3MC
CD14_Macrophages1.Tumor	CPI-SS055E061C9	LAMP1_FAM3C	simple:P11279	simple:Q92520	LAMP1	FAM3C	True	True	False	InnateDB-All	False	0.18	CD14_Macrophages1	Tumor	0	unique	CD14_Macrophages1.Tumor	2.802	N3MC
CD14_Macrophages1.Tumor	CPI-SS02AB0C3E0	SPP1_CD44	simple:P10451	simple:P16070	SPP1	CD44	True	False	True	I2D,IMEx,InnateDB-All,IntAct	False	0.182	CD14_Macrophages1	Tumor	0	unique	CD14_Macrophages1.Tumor	25.673	N3MC
CD14_Macrophages1.Tumor	CPI-SC0847A64D2	FN1_aVb5complex	simple:P02751	complex:aVb5 complex	FN1	aVb5 complex	True	False	False	curated	True	0.186	CD14_Macrophages1	Tumor	0	unique	CD14_Macrophages1.Tumor	10.302	N3MC
CD14_Macrophages1.Tumor	CPI-SC0847A64D2	FN1_aVb5complex	simple:P02751	complex:aVb5 complex	FN1	aVb5 complex	True	False	False	curated	True	0.186	CD14_Macrophages1	Tumor	0	unique	CD14_Macrophages1.Tumor	10.302	N3MC
CD14_Macrophages1.Tumor	CPI-SS0632A027A	CD44_HBEGF	simple:P16070	simple:Q99075	CD44	HBEGF	True	True	True	I2D,InnateDB-All	False	0.19	CD14_Macrophages1	Tumor	0	unique	CD14_Macrophages1.Tumor	3.264	N3MC
CD14_Macrophages1.Tumor	CPI-SS0241A1F57	NRP2_SEMA3C	simple:O60462	simple:Q99985	NRP2	SEMA3C	True	True	False	curated	False	0.207	CD14_Macrophages1	Tumor	0	unique	CD14_Macrophages1.Tumor	0.793	N3MC
CD14_Macrophages1.Tumor	CPI-SS09C52F54E	LGALS9_SORL1	simple:O00182	simple:Q92673	LGALS9	SORL1	True	False	True	InnateDB-All	False	0.213	CD14_Macrophages1	Tumor	0	unique	CD14_Macrophages1.Tumor	1.111	N3MC
CD14_Macrophages1.Tumor	CPI-SS0E00478B4	NRP2_VEGFA	simple:O60462	simple:P15692	NRP2	VEGFA	True	True	False	curated	False	0.215	CD14_Macrophages1	Tumor	0	unique	CD14_Macrophages1.Tumor	1.642	N3MC
CD14_Macrophages1.Tumor	CPI-SS002DF6C31	LGALS9_SLC1A5	simple:O00182	simple:Q15758	LGALS9	SLC1A5	True	False	True	I2D,InnateDB-All	False	0.221	CD14_Macrophages1	Tumor	0	unique	CD14_Macrophages1.Tumor	1.001	N3MC
CD14_Macrophages1.Tumor	CPI-SC096929DB0	FN1_aVb1complex	simple:P02751	complex:aVb1 complex	FN1	aVb1 complex	True	False	False	curated	True	0.223	CD14_Macrophages1	Tumor	0	unique	CD14_Macrophages1.Tumor	10.513	N3MC
CD14_Macrophages1.Tumor	CPI-SC096929DB0	FN1_aVb1complex	simple:P02751	complex:aVb1 complex	FN1	aVb1 complex	True	False	False	curated	True	0.223	CD14_Macrophages1	Tumor	0	unique	CD14_Macrophages1.Tumor	10.513	N3MC
CD14_Macrophages1.Tumor	CPI-SS0419B80C4	LGALS9_LRP1	simple:O00182	simple:Q07954	LGALS9	LRP1	True	False	True	InnateDB-All	False	0.229	CD14_Macrophages1	Tumor	0	unique	CD14_Macrophages1.Tumor	0.834	N3MC
CD14_Macrophages1.Tumor	CPI-SS09808DEAE	CD74_APP	simple:P04233	simple:P05067	CD74	APP	False	True	False	curated	False	0.231	CD14_Macrophages1	Tumor	0	unique	CD14_Macrophages1.Tumor	34.804	N3MC
CD14_Macrophages1.Tumor	CPI-SC0984894BC	TGFB1_TGFbetareceptor2	simple:P01137	complex:TGFbeta receptor2	TGFB1	TGFbeta receptor2	True	False	True	curated	False	0.231	CD14_Macrophages1	Tumor	0	unique	CD14_Macrophages1.Tumor	0.683	N3MC
CD14_Macrophages1.Tumor	CPI-SC0984894BC	TGFB1_TGFbetareceptor2	simple:P01137	complex:TGFbeta receptor2	TGFB1	TGFbeta receptor2	True	False	True	curated	False	0.231	CD14_Macrophages1	Tumor	0	unique	CD14_Macrophages1.Tumor	0.683	N3MC
CD14_Macrophages1.Tumor	CPI-SS0DE0A486F	NRP1_VEGFA	simple:O14786	simple:P15692	NRP1	VEGFA	True	True	False	curated	False	0.231	CD14_Macrophages1	Tumor	0	unique	CD14_Macrophages1.Tumor	1.83	N3MC
CD14_Macrophages1.Tumor	CPI-SS085EE60B1	TGFB1_TGFBR3	simple:P01137	simple:Q03167	TGFB1	TGFBR3	True	False	True	curated	False	0.238	CD14_Macrophages1	Tumor	0.004	unique	CD14_Macrophages1.Tumor	0.642	N3MC
CD14_Macrophages1.Tumor	CPI-SS03A4F7DC8	AXL_GAS6	simple:P30530	simple:Q14393	AXL	GAS6	True	True	False	guidetopharmacology.org	False	0.26	CD14_Macrophages1	Tumor	0	unique	CD14_Macrophages1.Tumor	0.816	N3MC
CD14_Macrophages1.Tumor	CPI-SS033E6DE7E	NRP1_VEGFB	simple:O14786	simple:P49765	NRP1	VEGFB	True	True	False	curated	False	0.335	CD14_Macrophages1	Tumor	0	unique	CD14_Macrophages1.Tumor	0.973	N3MC
CD14_Macrophages1.Tumor	CPI-SS0A42A3690	CCL4L2_VSIR	simple:Q8NHW4	simple:Q9H7M9	CCL4L2	VSIR	True	False	True	IMEx,IntAct	False	0.343	CD14_Macrophages1	Tumor	0	unique	CD14_Macrophages1.Tumor	1.654	N3MC
CD14_Macrophages1.Tumor	CPI-SS0ABC5C1B8	CD74_MIF	simple:P04233	simple:P14174	CD74	MIF	True	True	False	I2D,InnateDB-All	False	0.347	CD14_Macrophages1	Tumor	0	unique	CD14_Macrophages1.Tumor	34.474	N3MC
CD14_Macrophages1.Tumor	CPI-SS0302E8E8F	CD74_COPA	simple:P04233	simple:P53621	CD74	COPA	True	True	False	IMEx,IntAct	False	0.364	CD14_Macrophages1	Tumor	0	unique	CD14_Macrophages1.Tumor	34.48	N3MC
CD14_Macrophages1.Tumor	CPI-SS08B249DBA	CCL2_CCR10	simple:P13500	simple:P46092	CCL2	CCR10	True	False	True	I2D	False	0.014	CD14_Macrophages1	Tumor	0	unique	CD14_Macrophages1.Tumor	2.971	N3MC
CD14_Macrophages1.Tumor	CPI-SS0F15C1AB3	NRP2_SEMA3F	simple:O60462	simple:Q13275	NRP2	SEMA3F	True	True	False	curated	False	0.017	CD14_Macrophages1	Tumor	0	unique	CD14_Macrophages1.Tumor	0.515	N3MC
CD14_Macrophages1.Tumor	CPI-SS02770D68F	NOTCH2_JAG2	simple:Q04721	simple:Q9Y219	NOTCH2	JAG2	False	True	False	curated	False	0.023	CD14_Macrophages1	Tumor	0.012	unique	CD14_Macrophages1.Tumor	0.306	N3MC
CD14_Macrophages1.Tumor	CPI-SS0C03F7CDC	VEGFA_KDR	simple:P15692	simple:P35968	VEGFA	KDR	True	False	True	curated	False	0.033	CD14_Macrophages1	Tumor	0.004	unique	CD14_Macrophages1.Tumor	0.962	N3MC
CD14_Macrophages1.Tumor	CPI-SS0CDAC688B	CXCL2_DPP4	simple:P19875	simple:P27487	CXCL2	DPP4	True	False	True	curated	False	0.033	CD14_Macrophages1	Tumor	0	unique	CD14_Macrophages1.Tumor	2.556	N3MC
CD14_Macrophages1.Tumor	CPI-SS0FDAB7BA8	CXCL10_DPP4	simple:P02778	simple:P27487	CXCL10	DPP4	True	False	True	curated	False	0.033	CD14_Macrophages1	Tumor	0	unique	CD14_Macrophages1.Tumor	2.685	N3MC
CD14_Macrophages1.Tumor	CPI-SS072B19293	HLA-DPA1_GAL	simple:HLADPA1	simple:P22466	HLA-DPA1	GAL	True	True	False	InnateDB-All	False	0.037	CD14_Macrophages1	Tumor	0	unique	CD14_Macrophages1.Tumor	19.225	N3MC
CD14_Macrophages1.Tumor	CPI-SS04641FE5F	CCL3L1_DPP4	simple:P16619	simple:P27487	CCL3L1	DPP4	True	False	True	I2D	False	0.043	CD14_Macrophages1	Tumor	0.004	unique	CD14_Macrophages1.Tumor	0.911	N3MC
CD14_Macrophages1.Tumor	CPI-SS06D13FCD3	DSC2_DSG2	simple:Q02487	simple:Q14126	DSC2	DSG2	False	False	False	curated	False	0.043	CD14_Macrophages1	Tumor	0	unique	CD14_Macrophages1.Tumor	1.235	N3MC
CD14_Macrophages1.Tumor	CPI-SS004C23DCE	EREG_EGFR	simple:O14944	simple:P00533	EREG	EGFR	True	False	True	curated	False	0.045	CD14_Macrophages1	Tumor	0	unique	CD14_Macrophages1.Tumor	1.838	N3MC
CD14_Macrophages1.Tumor	CPI-SS0BC7CD11B	LGALS9_MET	simple:O00182	simple:P08581	LGALS9	MET	True	False	True	InnateDB-All	False	0.05	CD14_Macrophages1	Tumor	0	unique	CD14_Macrophages1.Tumor	2.099	N3MC
CD14_Macrophages1.Tumor	CPI-SC04F2478E9	FN1_a3b1complex	simple:P02751	complex:a3b1 complex	FN1	a3b1 complex	True	False	False	curated	True	0.056	CD14_Macrophages1	Tumor	0	unique	CD14_Macrophages1.Tumor	6.199	N3MC
CD14_Macrophages1.Tumor	CPI-SC04F2478E9	FN1_a3b1complex	simple:P02751	complex:a3b1 complex	FN1	a3b1 complex	True	False	False	curated	True	0.056	CD14_Macrophages1	Tumor	0	unique	CD14_Macrophages1.Tumor	6.199	N3MC
CD14_Macrophages1.Tumor	CPI-SS06B86672A	CD44_FGFR2	simple:P16070	simple:P21802	CD44	FGFR2	True	True	True	InnateDB-All	False	0.06	CD14_Macrophages1	Tumor	0	unique	CD14_Macrophages1.Tumor	2.899	N3MC
CD14_Macrophages1.Tumor	CPI-SS02371A6D6	VEGFA_EPHB2	simple:P15692	simple:P29323	VEGFA	EPHB2	True	False	True	I2D	False	0.062	CD14_Macrophages1	Tumor	0	unique	CD14_Macrophages1.Tumor	1.066	N3MC
CD14_Macrophages1.Tumor	CPI-SS0DC2A6D35	IL6_HRH1	simple:P05231	simple:P35367	IL6	HRH1	True	False	True	IMEx,InnateDB-All,IntAct	False	0.062	CD14_Macrophages1	Tumor	0	unique	CD14_Macrophages1.Tumor	0.352	N3MC
CD14_Macrophages1.Tumor	CPI-SS0A9FB762A	LGALS9_PTPRK	simple:O00182	simple:Q15262	LGALS9	PTPRK	True	False	True	InnateDB-All	False	0.07	CD14_Macrophages1	Tumor	0	unique	CD14_Macrophages1.Tumor	0.915	N3MC
CD14_Macrophages1.Tumor	CPI-SS077B160B9	IL15_IL15RA	simple:P40933	simple:Q13261	IL15	IL15RA	True	False	True	guidetopharmacology.org	False	0.074	CD14_Macrophages1	Tumor	0	unique	CD14_Macrophages1.Tumor	0.206	N3MC
CD14_Macrophages1.Tumor	CPI-SC0E60FEE99	TGFB1_aVb6complex	simple:P01137	complex:aVb6 complex	TGFB1	aVb6 complex	True	False	False	curated	True	0.076	CD14_Macrophages1	Tumor	0	unique	CD14_Macrophages1.Tumor	1.28	N3MC
CD14_Macrophages1.Tumor	CPI-SC0E60FEE99	TGFB1_aVb6complex	simple:P01137	complex:aVb6 complex	TGFB1	aVb6 complex	True	False	False	curated	True	0.076	CD14_Macrophages1	Tumor	0	unique	CD14_Macrophages1.Tumor	1.28	N3MC
CD14_Macrophages1.Tumor	CPI-SS0855C0353	NRP1_PGF	simple:O14786	simple:P49763	NRP1	PGF	True	True	False	curated	False	0.079	CD14_Macrophages1	Tumor	0	unique	CD14_Macrophages1.Tumor	0.584	N3MC
CD14_Macrophages1.Tumor	CPI-SS0BD9F32BA	LGALS9_DAG1	simple:O00182	simple:Q14118	LGALS9	DAG1	True	False	True	InnateDB-All	False	0.081	CD14_Macrophages1	Tumor	0	unique	CD14_Macrophages1.Tumor	0.879	N3MC
CD14_Macrophages1.Tumor	CPI-SS0D22A09AD	NRP2_PGF	simple:O60462	simple:P49763	NRP2	PGF	True	True	False	curated	False	0.081	CD14_Macrophages1	Tumor	0	unique	CD14_Macrophages1.Tumor	0.546	N3MC
CD14_Macrophages1.Tumor	CPI-SS059EEFDC6	MIF_TNFRSF10D	simple:P14174	simple:Q9UBN6	MIF	TNFRSF10D	True	False	True	I2D,IntAct	False	0.081	CD14_Macrophages1	Tumor	0	unique	CD14_Macrophages1.Tumor	0.708	N3MC
CD14_Macrophages1.Tumor	CPI-SS08083B141	NRP1_SEMA3A	simple:O14786	simple:Q14563	NRP1	SEMA3A	True	True	False	curated	False	0.083	CD14_Macrophages1	Tumor	0	unique	CD14_Macrophages1.Tumor	0.611	N3MC
CD14_Macrophages1.Tumor	CPI-SS0C6448B94	IL1B_ADRB2	simple:P01584	simple:P07550	IL1B	ADRB2	True	False	True	I2D	False	0.091	CD14_Macrophages1	Tumor	0.008	unique	CD14_Macrophages1.Tumor	2.427	N3MC
CD14_Macrophages1.Tumor	CPI-SS079DDF890	TNFSF12_TNFRSF25	simple:O43508	simple:Q93038	TNFSF12	TNFRSF25	True	False	True	I2D	False	0.097	CD14_Macrophages1	Tumor	0	unique	CD14_Macrophages1.Tumor	0.502	N3MC
CD14_Macrophages1.Tumor	CPI-SS076D8415B	CCL3_IDE	simple:P10147	simple:P14735	CCL3	IDE	True	False	True	IMEx,InnateDB-All,MINT	False	0.099	CD14_Macrophages1	Tumor	0	unique	CD14_Macrophages1.Tumor	3.948	N3MC
CD14_Macrophages1.Tumor	CPI-SS0C17BB772	FCGR2A_CXCL9	simple:P12318	simple:Q07325	FCGR2A	CXCL9	True	True	False	IMEx,IntAct	False	0.107	CD14_Macrophages1	Tumor	0	unique	CD14_Macrophages1.Tumor	2.857	N3MC
CD14_Macrophages1.Tumor	CPI-SC01FFC9392	FN1_a2b1complex	simple:P02751	complex:a2b1 complex	FN1	a2b1 complex	True	False	False	curated	True	0.112	CD14_Macrophages1	Tumor	0	unique	CD14_Macrophages1.Tumor	4.759	N3MC
CD14_Macrophages1.Tumor	CPI-SC01FFC9392	FN1_a2b1complex	simple:P02751	complex:a2b1 complex	FN1	a2b1 complex	True	False	False	curated	True	0.112	CD14_Macrophages1	Tumor	0	unique	CD14_Macrophages1.Tumor	4.759	N3MC
CD14_Macrophages1.Tumor	CPI-CS063AE1C91	IL6receptor_IL6	complex:IL6 receptor	simple:P05231	IL6 receptor	IL6	True	True	False	curated	False	0.112	CD14_Macrophages1	Tumor	0.02	unique	CD14_Macrophages1.Tumor	0.343	N3MC
CD14_Macrophages1.Tumor	CPI-CS063AE1C91	IL6receptor_IL6	complex:IL6 receptor	simple:P05231	IL6 receptor	IL6	True	True	False	curated	False	0.112	CD14_Macrophages1	Tumor	0.02	unique	CD14_Macrophages1.Tumor	0.343	N3MC
CD14_Macrophages1.Tumor	CPI-SS0B87FE6E0	NOTCH1_JAG1	simple:P46531	simple:P78504	NOTCH1	JAG1	False	True	False	curated	False	0.12	CD14_Macrophages1	Tumor	0	unique	CD14_Macrophages1.Tumor	0.304	N3MC
CD14_Macrophages1.Tumor	CPI-SS0339AE950	SIRPA_CD47	simple:P78324	simple:Q08722	SIRPA	CD47	False	True	True	curated	False	0.124	CD14_Macrophages1	Tumor	0	unique	CD14_Macrophages1.Tumor	1.851	N3MC
CD14_Macrophages1.Tumor	CPI-SS0D0252D87	AXL_IL15RA	simple:P30530	simple:Q13261	AXL	IL15RA	True	True	True	I2D	False	0.128	CD14_Macrophages1	Tumor	0	unique	CD14_Macrophages1.Tumor	0.395	N3MC
CD14_Macrophages1.Tumor	CPI-SS0415CC75D	MERTK_GAS6	simple:Q12866	simple:Q14393	MERTK	GAS6	True	True	False	guidetopharmacology.org	False	0.13	CD14_Macrophages1	Tumor	0	unique	CD14_Macrophages1.Tumor	0.399	N3MC
CD14_Macrophages1.Tumor	CPI-SS0B01CF3AB	CSF1R_CSF1	simple:P07333	simple:P09603	CSF1R	CSF1	True	True	False	curated	False	0.134	CD14_Macrophages1	Tumor	0	unique	CD14_Macrophages1.Tumor	0.793	N3MC
CD14_Macrophages1.Tumor	CPI-SS01946BE5C	C5AR1_RPS19	simple:P21730	simple:P39019	C5AR1	RPS19	False	True	False	guidetopharmacology.org	False	0.134	CD14_Macrophages1	Tumor	0	unique	CD14_Macrophages1.Tumor	16.288	N3MC
CD14_Macrophages1.Tumor	CPI-SS028784FC6	HLA-DPA1_TNFSF9	simple:HLADPA1	simple:P41273	HLA-DPA1	TNFSF9	True	True	False	InnateDB-All	False	0.136	CD14_Macrophages1	Tumor	0	unique	CD14_Macrophages1.Tumor	19.228	N3MC
CD14_Macrophages1.Tumor	CPI-SS02EF3E1BA	TNFSF12_TNFRSF12A	simple:O43508	simple:Q9NP84	TNFSF12	TNFRSF12A	True	False	True	curated	False	0.136	CD14_Macrophages1	Tumor	0	unique	CD14_Macrophages1.Tumor	1.294	N3MC
CD14_Macrophages1.Tumor	CPI-SS07CCAD9BF	GRN_SORT1	simple:P28799	simple:Q99523	GRN	SORT1	True	False	True	IMEx,InnateDB-All,MINT	False	0.136	CD14_Macrophages1	Tumor	0	unique	CD14_Macrophages1.Tumor	4.292	N3MC
CD14_Macrophages1.Tumor	CPI-SS0D2539AEB	FPR3_HEBP1	simple:P25089	simple:Q9NRV9	FPR3	HEBP1	False	True	False	guidetopharmacology.org	False	0.14	CD14_Macrophages1	Tumor	0	unique	CD14_Macrophages1.Tumor	1.131	N3MC
CD14_Macrophages1.Tumor	CPI-SS09A3FA737	NAMPT_P2RY6	simple:P43490	simple:Q15077	NAMPT	P2RY6	True	False	True	IMEx,IntAct	False	0.149	CD14_Macrophages1	Tumor	0	unique	CD14_Macrophages1.Tumor	3.454	N3MC
CD14_Macrophages1.Tumor	CPI-SS014958F32	LGALS9_CD47	simple:O00182	simple:Q08722	LGALS9	CD47	True	False	True	InnateDB-All	False	0.151	CD14_Macrophages1	Tumor	0	unique	CD14_Macrophages1.Tumor	2.017	N3MC
CD14_Macrophages1.Tumor	CPI-SS0898D7F7F	TNFRSF10B_TNFSF10	simple:O14763	simple:P50591	TNFRSF10B	TNFSF10	True	True	False	curated	False	0.151	CD14_Macrophages1	Tumor	0	unique	CD14_Macrophages1.Tumor	0.971	N3MC
CD14_Macrophages1.Tumor	CPI-SS0C1BD22BC	SPP1_PTGER4	simple:P10451	simple:P35408	SPP1	PTGER4	True	False	True	IMEx,MINT	False	0.165	CD14_Macrophages1	Tumor	0	unique	CD14_Macrophages1.Tumor	26.843	N3MC
CD14_Macrophages1.Tumor	CPI-SS05D23BCE8	HLA-DPB1_TNFSF13B	simple:HLADPB1	simple:Q9Y275	HLA-DPB1	TNFSF13B	True	True	False	InnateDB-All	False	0.174	CD14_Macrophages1	Tumor	0	unique	CD14_Macrophages1.Tumor	15.195	N3MC
CD14_Macrophages1.Tumor	CPI-SS048346C2B	LGALS9_MRC2	simple:O00182	simple:Q9UBG0	LGALS9	MRC2	True	False	True	InnateDB-All	False	0.178	CD14_Macrophages1	Tumor	0	unique	CD14_Macrophages1.Tumor	0.878	N3MC
CD14_Macrophages1.Tumor	CPI-SS055E061C9	LAMP1_FAM3C	simple:P11279	simple:Q92520	LAMP1	FAM3C	True	True	False	InnateDB-All	False	0.18	CD14_Macrophages1	Tumor	0	unique	CD14_Macrophages1.Tumor	5.047	N3MC
CD14_Macrophages1.Tumor	CPI-SS02AB0C3E0	SPP1_CD44	simple:P10451	simple:P16070	SPP1	CD44	True	False	True	I2D,IMEx,InnateDB-All,IntAct	False	0.182	CD14_Macrophages1	Tumor	0	unique	CD14_Macrophages1.Tumor	27.414	N3MC
CD14_Macrophages1.Tumor	CPI-SC0847A64D2	FN1_aVb5complex	simple:P02751	complex:aVb5 complex	FN1	aVb5 complex	True	False	False	curated	True	0.186	CD14_Macrophages1	Tumor	0.004	unique	CD14_Macrophages1.Tumor	4.577	N3MC
CD14_Macrophages1.Tumor	CPI-SC0847A64D2	FN1_aVb5complex	simple:P02751	complex:aVb5 complex	FN1	aVb5 complex	True	False	False	curated	True	0.186	CD14_Macrophages1	Tumor	0.004	unique	CD14_Macrophages1.Tumor	4.577	N3MC
CD14_Macrophages1.Tumor	CPI-SS0632A027A	CD44_HBEGF	simple:P16070	simple:Q99075	CD44	HBEGF	True	True	True	I2D,InnateDB-All	False	0.19	CD14_Macrophages1	Tumor	0	unique	CD14_Macrophages1.Tumor	3.027	N3MC
CD14_Macrophages1.Tumor	CPI-SS0241A1F57	NRP2_SEMA3C	simple:O60462	simple:Q99985	NRP2	SEMA3C	True	True	False	curated	False	0.207	CD14_Macrophages1	Tumor	0	unique	CD14_Macrophages1.Tumor	0.703	N3MC
CD14_Macrophages1.Tumor	CPI-SS03133B4F2	TFRC_TNFSF13B	simple:P02786	simple:Q9Y275	TFRC	TNFSF13B	True	True	False	IMEx,IntAct	False	0.207	CD14_Macrophages1	Tumor	0	unique	CD14_Macrophages1.Tumor	1.493	N3MC
CD14_Macrophages1.Tumor	CPI-SS09C52F54E	LGALS9_SORL1	simple:O00182	simple:Q92673	LGALS9	SORL1	True	False	True	InnateDB-All	False	0.213	CD14_Macrophages1	Tumor	0	unique	CD14_Macrophages1.Tumor	0.965	N3MC
CD14_Macrophages1.Tumor	CPI-SS0E00478B4	NRP2_VEGFA	simple:O60462	simple:P15692	NRP2	VEGFA	True	True	False	curated	False	0.215	CD14_Macrophages1	Tumor	0	unique	CD14_Macrophages1.Tumor	1.538	N3MC
CD14_Macrophages1.Tumor	CPI-SS002DF6C31	LGALS9_SLC1A5	simple:O00182	simple:Q15758	LGALS9	SLC1A5	True	False	True	I2D,InnateDB-All	False	0.221	CD14_Macrophages1	Tumor	0	unique	CD14_Macrophages1.Tumor	1.035	N3MC
CD14_Macrophages1.Tumor	CPI-SC096929DB0	FN1_aVb1complex	simple:P02751	complex:aVb1 complex	FN1	aVb1 complex	True	False	False	curated	True	0.223	CD14_Macrophages1	Tumor	0	unique	CD14_Macrophages1.Tumor	4.995	N3MC
CD14_Macrophages1.Tumor	CPI-SC096929DB0	FN1_aVb1complex	simple:P02751	complex:aVb1 complex	FN1	aVb1 complex	True	False	False	curated	True	0.223	CD14_Macrophages1	Tumor	0	unique	CD14_Macrophages1.Tumor	4.995	N3MC
CD14_Macrophages1.Tumor	CPI-SC08B2AD7C6	FN1_a5b1complex	simple:P02751	complex:a5b1 complex	FN1	a5b1 complex	True	False	False	curated	True	0.223	CD14_Macrophages1	Tumor	0.012	unique	CD14_Macrophages1.Tumor	4.367	N3MC
CD14_Macrophages1.Tumor	CPI-SC08B2AD7C6	FN1_a5b1complex	simple:P02751	complex:a5b1 complex	FN1	a5b1 complex	True	False	False	curated	True	0.223	CD14_Macrophages1	Tumor	0.012	unique	CD14_Macrophages1.Tumor	4.367	N3MC
CD14_Macrophages1.Tumor	CPI-SS0419B80C4	LGALS9_LRP1	simple:O00182	simple:Q07954	LGALS9	LRP1	True	False	True	InnateDB-All	False	0.229	CD14_Macrophages1	Tumor	0	unique	CD14_Macrophages1.Tumor	0.89	N3MC
CD14_Macrophages1.Tumor	CPI-SS09808DEAE	CD74_APP	simple:P04233	simple:P05067	CD74	APP	False	True	False	curated	False	0.231	CD14_Macrophages1	Tumor	0	unique	CD14_Macrophages1.Tumor	26.776	N3MC
CD14_Macrophages1.Tumor	CPI-SS0DE0A486F	NRP1_VEGFA	simple:O14786	simple:P15692	NRP1	VEGFA	True	True	False	curated	False	0.231	CD14_Macrophages1	Tumor	0	unique	CD14_Macrophages1.Tumor	1.577	N3MC
CD14_Macrophages1.Tumor	CPI-SS03A4F7DC8	AXL_GAS6	simple:P30530	simple:Q14393	AXL	GAS6	True	True	False	guidetopharmacology.org	False	0.26	CD14_Macrophages1	Tumor	0	unique	CD14_Macrophages1.Tumor	0.444	N3MC
CD14_Macrophages1.Tumor	CPI-SS033E6DE7E	NRP1_VEGFB	simple:O14786	simple:P49765	NRP1	VEGFB	True	True	False	curated	False	0.335	CD14_Macrophages1	Tumor	0	unique	CD14_Macrophages1.Tumor	0.965	N3MC
CD14_Macrophages1.Tumor	CPI-SS0ABC5C1B8	CD74_MIF	simple:P04233	simple:P14174	CD74	MIF	True	True	False	I2D,InnateDB-All	False	0.347	CD14_Macrophages1	Tumor	0	unique	CD14_Macrophages1.Tumor	26.969	N3MC
CD14_Macrophages1.Tumor	CPI-SS0302E8E8F	CD74_COPA	simple:P04233	simple:P53621	CD74	COPA	True	True	False	IMEx,IntAct	False	0.364	CD14_Macrophages1	Tumor	0	unique	CD14_Macrophages1.Tumor	26.628	N3MC
CD14_Macrophages1.Tumor	CPI-SS034D36D2F	HLA-C_FAM3C	simple:HLAC	simple:Q92520	HLA-C	FAM3C	True	True	False	InnateDB-All	False	0.45	CD14_Macrophages1	Tumor	0	unique	CD14_Macrophages1.Tumor	10.639	N3MC
CD14_Macrophages2.CD14_Macrophages2	CPI-SS030BB46BB	ANXA1_FPR2	simple:P04083	simple:P25090	ANXA1	FPR2	True	False	True	curated	False	0.029	CD14_Macrophages2	CD14_Macrophages2	0	unique	CD14_Macrophages2.CD14_Macrophages2	5.483	CP2E
CD14_Macrophages2.CD14_Macrophages2	CPI-SS008EB600F	CCR2_CCL7	simple:P41597	simple:P80098	CCR2	CCL7	True	True	False	curated	False	0.031	CD14_Macrophages2	CD14_Macrophages2	0	unique	CD14_Macrophages2.CD14_Macrophages2	0.439	CP2E
CD14_Macrophages2.CD14_Macrophages2	CPI-SS08F13AD5C	CD80_CD274	simple:P33681	simple:Q9NZQ7	CD80	CD274	False	True	True	curated	False	0.031	CD14_Macrophages2	CD14_Macrophages2	0.02	unique	CD14_Macrophages2.CD14_Macrophages2	0.183	CP2E
CD14_Macrophages2.CD14_Macrophages2	CPI-SS0B186A32C	CCR5_CCL7	simple:P51681	simple:P80098	CCR5	CCL7	True	True	False	curated	False	0.035	CD14_Macrophages2	CD14_Macrophages2	0	unique	CD14_Macrophages2.CD14_Macrophages2	0.447	CP2E
CD14_Macrophages2.CD14_Macrophages2	CPI-SS08B91FD2A	CCR1_CCL7	simple:P32246	simple:P80098	CCR1	CCL7	True	True	False	curated	False	0.037	CD14_Macrophages2	CD14_Macrophages2	0	unique	CD14_Macrophages2.CD14_Macrophages2	0.766	CP2E
CD14_Macrophages2.CD14_Macrophages2	CPI-CS06072FF4E	IL1receptor_IL1A	complex:IL1 receptor	simple:P01583	IL1 receptor	IL1A	True	True	False	curated	False	0.039	CD14_Macrophages2	CD14_Macrophages2	0	unique	CD14_Macrophages2.CD14_Macrophages2	0.704	CP2E
CD14_Macrophages2.CD14_Macrophages2	CPI-CS06072FF4E	IL1receptor_IL1A	complex:IL1 receptor	simple:P01583	IL1 receptor	IL1A	True	True	False	curated	False	0.039	CD14_Macrophages2	CD14_Macrophages2	0	unique	CD14_Macrophages2.CD14_Macrophages2	0.704	CP2E
CD14_Macrophages2.CD14_Macrophages2	CPI-SS0C98C08DA	CCR2_CCL13	simple:P41597	simple:Q99616	CCR2	CCL13	True	True	False	curated	False	0.041	CD14_Macrophages2	CD14_Macrophages2	0.004	unique	CD14_Macrophages2.CD14_Macrophages2	1.037	CP2E
CD14_Macrophages2.CD14_Macrophages2	CPI-SS0DC2A6D35	IL6_HRH1	simple:P05231	simple:P35367	IL6	HRH1	True	False	True	IMEx,InnateDB-All,IntAct	False	0.062	CD14_Macrophages2	CD14_Macrophages2	0	unique	CD14_Macrophages2.CD14_Macrophages2	0.433	CP2E
CD14_Macrophages2.CD14_Macrophages2	CPI-SS0B887F7AC	CCR1_CCL13	simple:P32246	simple:Q99616	CCR1	CCL13	True	True	False	guidetopharmacology.org	False	0.062	CD14_Macrophages2	CD14_Macrophages2	0	unique	CD14_Macrophages2.CD14_Macrophages2	1.364	CP2E
CD14_Macrophages2.CD14_Macrophages2	CPI-SS0CF0E4DE9	CCL2_CCR2	simple:P13500	simple:P41597	CCL2	CCR2	True	False	True	curated	False	0.072	CD14_Macrophages2	CD14_Macrophages2	0	unique	CD14_Macrophages2.CD14_Macrophages2	5.796	CP2E
CD14_Macrophages2.CD14_Macrophages2	CPI-SS0B9B3870A	VEGFA_FLT1	simple:P15692	simple:P17948	VEGFA	FLT1	True	False	True	curated	False	0.076	CD14_Macrophages2	CD14_Macrophages2	0	unique	CD14_Macrophages2.CD14_Macrophages2	1.765	CP2E
CD14_Macrophages2.CD14_Macrophages2	CPI-SS0817CE2B3	CCL3L1_CCR1	simple:P16619	simple:P32246	CCL3L1	CCR1	True	False	True	curated	False	0.079	CD14_Macrophages2	CD14_Macrophages2	0	unique	CD14_Macrophages2.CD14_Macrophages2	3.837	CP2E
CD14_Macrophages2.CD14_Macrophages2	CPI-SS0EAB03260	CD1D_LILRB2	simple:P15813	simple:Q8N423	CD1D	LILRB2	False	False	True	curated	False	0.081	CD14_Macrophages2	CD14_Macrophages2	0	unique	CD14_Macrophages2.CD14_Macrophages2	0.452	CP2E
CD14_Macrophages2.CD14_Macrophages2	CPI-SS059EEFDC6	MIF_TNFRSF10D	simple:P14174	simple:Q9UBN6	MIF	TNFRSF10D	True	False	True	I2D,IntAct	False	0.081	CD14_Macrophages2	CD14_Macrophages2	0	unique	CD14_Macrophages2.CD14_Macrophages2	1.011	CP2E
CD14_Macrophages2.CD14_Macrophages2	CPI-CS0DEBE7B69	IL1receptor_IL1RN	complex:IL1 receptor	simple:P18510	IL1 receptor	IL1RN	True	True	False	curated	False	0.085	CD14_Macrophages2	CD14_Macrophages2	0	unique	CD14_Macrophages2.CD14_Macrophages2	2.77	CP2E
CD14_Macrophages2.CD14_Macrophages2	CPI-CS0DEBE7B69	IL1receptor_IL1RN	complex:IL1 receptor	simple:P18510	IL1 receptor	IL1RN	True	True	False	curated	False	0.085	CD14_Macrophages2	CD14_Macrophages2	0	unique	CD14_Macrophages2.CD14_Macrophages2	2.77	CP2E
CD14_Macrophages2.CD14_Macrophages2	CPI-SS0F739D3DB	ANXA1_FPR1	simple:P04083	simple:P21462	ANXA1	FPR1	True	False	True	guidetopharmacology.org	False	0.087	CD14_Macrophages2	CD14_Macrophages2	0	unique	CD14_Macrophages2.CD14_Macrophages2	5.929	CP2E
CD14_Macrophages2.CD14_Macrophages2	CPI-SS073C1B796	CD52_SIGLEC10	simple:P31358	simple:Q96LC7	CD52	SIGLEC10	True	False	False	curated	False	0.089	CD14_Macrophages2	CD14_Macrophages2	0.048	unique	CD14_Macrophages2.CD14_Macrophages2	2.575	CP2E
CD14_Macrophages2.CD14_Macrophages2	CPI-SS06CCF5A54	ANXA1_FPR3	simple:P04083	simple:P25089	ANXA1	FPR3	True	False	True	guidetopharmacology.org	False	0.089	CD14_Macrophages2	CD14_Macrophages2	0	unique	CD14_Macrophages2.CD14_Macrophages2	6.325	CP2E
CD14_Macrophages2.CD14_Macrophages2	CPI-SS0C6448B94	IL1B_ADRB2	simple:P01584	simple:P07550	IL1B	ADRB2	True	False	True	I2D	False	0.091	CD14_Macrophages2	CD14_Macrophages2	0	unique	CD14_Macrophages2.CD14_Macrophages2	13.542	CP2E
CD14_Macrophages2.CD14_Macrophages2	CPI-CS05426BFFA	IL1receptor_IL1B	complex:IL1 receptor	simple:P01584	IL1 receptor	IL1B	True	True	False	curated	False	0.093	CD14_Macrophages2	CD14_Macrophages2	0	unique	CD14_Macrophages2.CD14_Macrophages2	13.443	CP2E
CD14_Macrophages2.CD14_Macrophages2	CPI-CS05426BFFA	IL1receptor_IL1B	complex:IL1 receptor	simple:P01584	IL1 receptor	IL1B	True	True	False	curated	False	0.093	CD14_Macrophages2	CD14_Macrophages2	0	unique	CD14_Macrophages2.CD14_Macrophages2	13.443	CP2E
CD14_Macrophages2.CD14_Macrophages2	CPI-SS0C090A257	CCL3_CCR5	simple:P10147	simple:P51681	CCL3	CCR5	True	False	True	curated	False	0.099	CD14_Macrophages2	CD14_Macrophages2	0	unique	CD14_Macrophages2.CD14_Macrophages2	12.386	CP2E
CD14_Macrophages2.CD14_Macrophages2	CPI-SS0D1D95883	CCL4_CCR5	simple:P13236	simple:P51681	CCL4	CCR5	True	False	True	curated	False	0.103	CD14_Macrophages2	CD14_Macrophages2	0	unique	CD14_Macrophages2.CD14_Macrophages2	9.713	CP2E
CD14_Macrophages2.CD14_Macrophages2	CPI-SS0C17BB772	FCGR2A_CXCL9	simple:P12318	simple:Q07325	FCGR2A	CXCL9	True	True	False	IMEx,IntAct	False	0.107	CD14_Macrophages2	CD14_Macrophages2	0	unique	CD14_Macrophages2.CD14_Macrophages2	4.798	CP2E
CD14_Macrophages2.CD14_Macrophages2	CPI-CS063AE1C91	IL6receptor_IL6	complex:IL6 receptor	simple:P05231	IL6 receptor	IL6	True	True	False	curated	False	0.112	CD14_Macrophages2	CD14_Macrophages2	0	unique	CD14_Macrophages2.CD14_Macrophages2	0.735	CP2E
CD14_Macrophages2.CD14_Macrophages2	CPI-CS063AE1C91	IL6receptor_IL6	complex:IL6 receptor	simple:P05231	IL6 receptor	IL6	True	True	False	curated	False	0.112	CD14_Macrophages2	CD14_Macrophages2	0	unique	CD14_Macrophages2.CD14_Macrophages2	0.735	CP2E
CD14_Macrophages2.CD14_Macrophages2	CPI-SS08DA48A5A	CCL3_CCR1	simple:P10147	simple:P32246	CCL3	CCR1	True	False	True	curated	False	0.116	CD14_Macrophages2	CD14_Macrophages2	0	unique	CD14_Macrophages2.CD14_Macrophages2	12.706	CP2E
CD14_Macrophages2.CD14_Macrophages2	CPI-SC0B6D68FD5	ICAM1_aMb2complex	simple:P05362	complex:aMb2 complex	ICAM1	aMb2 complex	False	True	False	curated	True	0.122	CD14_Macrophages2	CD14_Macrophages2	0	unique	CD14_Macrophages2.CD14_Macrophages2	1.865	CP2E
CD14_Macrophages2.CD14_Macrophages2	CPI-SC0B6D68FD5	ICAM1_aMb2complex	simple:P05362	complex:aMb2 complex	ICAM1	aMb2 complex	False	True	False	curated	True	0.122	CD14_Macrophages2	CD14_Macrophages2	0	unique	CD14_Macrophages2.CD14_Macrophages2	1.865	CP2E
CD14_Macrophages2.CD14_Macrophages2	CPI-SS068C129D6	CSF1_SIRPA	simple:P09603	simple:P78324	CSF1	SIRPA	True	False	True	I2D	False	0.124	CD14_Macrophages2	CD14_Macrophages2	0	unique	CD14_Macrophages2.CD14_Macrophages2	0.822	CP2E
CD14_Macrophages2.CD14_Macrophages2	CPI-SS0B01CF3AB	CSF1R_CSF1	simple:P07333	simple:P09603	CSF1R	CSF1	True	True	False	curated	False	0.134	CD14_Macrophages2	CD14_Macrophages2	0	unique	CD14_Macrophages2.CD14_Macrophages2	1.055	CP2E
CD14_Macrophages2.CD14_Macrophages2	CPI-SS028784FC6	HLA-DPA1_TNFSF9	simple:HLADPA1	simple:P41273	HLA-DPA1	TNFSF9	True	True	False	InnateDB-All	False	0.136	CD14_Macrophages2	CD14_Macrophages2	0	unique	CD14_Macrophages2.CD14_Macrophages2	13.937	CP2E
CD14_Macrophages2.CD14_Macrophages2	CPI-SC0A9458008	ICAM1_aXb2complex	simple:P05362	complex:aXb2 complex	ICAM1	aXb2 complex	False	True	False	curated	True	0.136	CD14_Macrophages2	CD14_Macrophages2	0	unique	CD14_Macrophages2.CD14_Macrophages2	2.048	CP2E
CD14_Macrophages2.CD14_Macrophages2	CPI-SC0A9458008	ICAM1_aXb2complex	simple:P05362	complex:aXb2 complex	ICAM1	aXb2 complex	False	True	False	curated	True	0.136	CD14_Macrophages2	CD14_Macrophages2	0	unique	CD14_Macrophages2.CD14_Macrophages2	2.048	CP2E
CD14_Macrophages2.CD14_Macrophages2	CPI-SS067BA9202	LAIR1_LILRB4	simple:Q6GTX8	simple:Q8NHJ6	LAIR1	LILRB4	False	True	True	curated	False	0.136	CD14_Macrophages2	CD14_Macrophages2	0	unique	CD14_Macrophages2.CD14_Macrophages2	1.145	CP2E
CD14_Macrophages2.CD14_Macrophages2	CPI-SS07CCAD9BF	GRN_SORT1	simple:P28799	simple:Q99523	GRN	SORT1	True	False	True	IMEx,InnateDB-All,MINT	False	0.136	CD14_Macrophages2	CD14_Macrophages2	0	unique	CD14_Macrophages2.CD14_Macrophages2	4.192	CP2E
CD14_Macrophages2.CD14_Macrophages2	CPI-SS0D2539AEB	FPR3_HEBP1	simple:P25089	simple:Q9NRV9	FPR3	HEBP1	False	True	False	guidetopharmacology.org	False	0.14	CD14_Macrophages2	CD14_Macrophages2	0	unique	CD14_Macrophages2.CD14_Macrophages2	1.102	CP2E
CD14_Macrophages2.CD14_Macrophages2	CPI-SC07BE7830D	SPP1_a4b1complex	simple:P10451	complex:a4b1 complex	SPP1	a4b1 complex	True	False	False	curated	True	0.14	CD14_Macrophages2	CD14_Macrophages2	0	unique	CD14_Macrophages2.CD14_Macrophages2	61.676	CP2E
CD14_Macrophages2.CD14_Macrophages2	CPI-SC07BE7830D	SPP1_a4b1complex	simple:P10451	complex:a4b1 complex	SPP1	a4b1 complex	True	False	False	curated	True	0.14	CD14_Macrophages2	CD14_Macrophages2	0	unique	CD14_Macrophages2.CD14_Macrophages2	61.676	CP2E
CD14_Macrophages2.CD14_Macrophages2	CPI-SS0947A8549	FLT1_VEGFB	simple:P17948	simple:P49765	FLT1	VEGFB	True	True	False	curated	False	0.145	CD14_Macrophages2	CD14_Macrophages2	0	unique	CD14_Macrophages2.CD14_Macrophages2	0.775	CP2E
CD14_Macrophages2.CD14_Macrophages2	CPI-SS048A2311A	TNF_RIPK1	simple:P01375	simple:Q13546	TNF	RIPK1	True	False	True	I2D,IMEx,InnateDB,InnateDB-All,IntAct,MINT	False	0.149	CD14_Macrophages2	CD14_Macrophages2	0	unique	CD14_Macrophages2.CD14_Macrophages2	2.005	CP2E
CD14_Macrophages2.CD14_Macrophages2	CPI-SS080611C5B	ALOX5_ALOX5AP	simple:P09917	simple:P20292	ALOX5	ALOX5AP	False	False	False	guidetopharmacology.org	False	0.149	CD14_Macrophages2	CD14_Macrophages2	0	unique	CD14_Macrophages2.CD14_Macrophages2	4.597	CP2E
CD14_Macrophages2.CD14_Macrophages2	CPI-SS09A3FA737	NAMPT_P2RY6	simple:P43490	simple:Q15077	NAMPT	P2RY6	True	False	True	IMEx,IntAct	False	0.149	CD14_Macrophages2	CD14_Macrophages2	0	unique	CD14_Macrophages2.CD14_Macrophages2	4.456	CP2E
CD14_Macrophages2.CD14_Macrophages2	CPI-SS0859C173B	TNFSF14_LTBR	simple:O43557	simple:P36941	TNFSF14	LTBR	True	False	True	curated	False	0.155	CD14_Macrophages2	CD14_Macrophages2	0	unique	CD14_Macrophages2.CD14_Macrophages2	0.514	CP2E
CD14_Macrophages2.CD14_Macrophages2	CPI-SS08877A081	LGALS9_COLEC12	simple:O00182	simple:Q5KU26	LGALS9	COLEC12	True	False	True	InnateDB-All	False	0.157	CD14_Macrophages2	CD14_Macrophages2	0	unique	CD14_Macrophages2.CD14_Macrophages2	0.98	CP2E
CD14_Macrophages2.CD14_Macrophages2	CPI-SS0C1BD22BC	SPP1_PTGER4	simple:P10451	simple:P35408	SPP1	PTGER4	True	False	True	IMEx,MINT	False	0.165	CD14_Macrophages2	CD14_Macrophages2	0	unique	CD14_Macrophages2.CD14_Macrophages2	61.947	CP2E
CD14_Macrophages2.CD14_Macrophages2	CPI-SC0B4D7E0FF	FN1_a4b7complex	simple:P02751	complex:a4b7 complex	FN1	a4b7 complex	True	False	False	curated	True	0.167	CD14_Macrophages2	CD14_Macrophages2	0	unique	CD14_Macrophages2.CD14_Macrophages2	5.705	CP2E
CD14_Macrophages2.CD14_Macrophages2	CPI-SC0B4D7E0FF	FN1_a4b7complex	simple:P02751	complex:a4b7 complex	FN1	a4b7 complex	True	False	False	curated	True	0.167	CD14_Macrophages2	CD14_Macrophages2	0	unique	CD14_Macrophages2.CD14_Macrophages2	5.705	CP2E
CD14_Macrophages2.CD14_Macrophages2	CPI-SS0822AEF5F	PTPRC_MRC1	simple:P08575	simple:P22897	PTPRC	MRC1	False	False	True	curated	False	0.169	CD14_Macrophages2	CD14_Macrophages2	0	unique	CD14_Macrophages2.CD14_Macrophages2	5.949	CP2E
CD14_Macrophages2.CD14_Macrophages2	CPI-SS05D23BCE8	HLA-DPB1_TNFSF13B	simple:HLADPB1	simple:Q9Y275	HLA-DPB1	TNFSF13B	True	True	False	InnateDB-All	False	0.174	CD14_Macrophages2	CD14_Macrophages2	0	unique	CD14_Macrophages2.CD14_Macrophages2	11.792	CP2E
CD14_Macrophages2.CD14_Macrophages2	CPI-SS048346C2B	LGALS9_MRC2	simple:O00182	simple:Q9UBG0	LGALS9	MRC2	True	False	True	InnateDB-All	False	0.178	CD14_Macrophages2	CD14_Macrophages2	0.008	unique	CD14_Macrophages2.CD14_Macrophages2	0.601	CP2E
CD14_Macrophages2.CD14_Macrophages2	CPI-SS02AB0C3E0	SPP1_CD44	simple:P10451	simple:P16070	SPP1	CD44	True	False	True	I2D,IMEx,InnateDB-All,IntAct	False	0.182	CD14_Macrophages2	CD14_Macrophages2	0	unique	CD14_Macrophages2.CD14_Macrophages2	66.301	CP2E
CD14_Macrophages2.CD14_Macrophages2	CPI-SS0DA033F03	TNFRSF1A_GRN	simple:P19438	simple:P28799	TNFRSF1A	GRN	True	True	False	IMEx,InnateDB-All,MINT	False	0.184	CD14_Macrophages2	CD14_Macrophages2	0	unique	CD14_Macrophages2.CD14_Macrophages2	4.275	CP2E
CD14_Macrophages2.CD14_Macrophages2	CPI-SC0847A64D2	FN1_aVb5complex	simple:P02751	complex:aVb5 complex	FN1	aVb5 complex	True	False	False	curated	True	0.186	CD14_Macrophages2	CD14_Macrophages2	0	unique	CD14_Macrophages2.CD14_Macrophages2	5.693	CP2E
CD14_Macrophages2.CD14_Macrophages2	CPI-SC0847A64D2	FN1_aVb5complex	simple:P02751	complex:aVb5 complex	FN1	aVb5 complex	True	False	False	curated	True	0.186	CD14_Macrophages2	CD14_Macrophages2	0	unique	CD14_Macrophages2.CD14_Macrophages2	5.693	CP2E
CD14_Macrophages2.CD14_Macrophages2	CPI-SS0E0DEA7D5	PECAM1_CD38	simple:P16284	simple:P28907	PECAM1	CD38	False	True	True	curated	False	0.19	CD14_Macrophages2	CD14_Macrophages2	0	unique	CD14_Macrophages2.CD14_Macrophages2	0.636	CP2E
CD14_Macrophages2.CD14_Macrophages2	CPI-SS0632A027A	CD44_HBEGF	simple:P16070	simple:Q99075	CD44	HBEGF	True	True	True	I2D,InnateDB-All	False	0.19	CD14_Macrophages2	CD14_Macrophages2	0	unique	CD14_Macrophages2.CD14_Macrophages2	6.678	CP2E
CD14_Macrophages2.CD14_Macrophages2	CPI-SS060B82BBC	JAG1_NOTCH2	simple:P78504	simple:Q04721	JAG1	NOTCH2	False	False	True	curated	False	0.192	CD14_Macrophages2	CD14_Macrophages2	0.043	unique	CD14_Macrophages2.CD14_Macrophages2	0.366	CP2E
CD14_Macrophages2.CD14_Macrophages2	CPI-SS0703338F5	LGALS9_CD44	simple:O00182	simple:P16070	LGALS9	CD44	True	False	True	InnateDB	False	0.194	CD14_Macrophages2	CD14_Macrophages2	0	unique	CD14_Macrophages2.CD14_Macrophages2	5.345	CP2E
CD14_Macrophages2.CD14_Macrophages2	CPI-SC0E9C058EB	PLAUR_a4b1complex	simple:Q03405	complex:a4b1 complex	PLAUR	a4b1 complex	True	True	False	curated	True	0.2	CD14_Macrophages2	CD14_Macrophages2	0	unique	CD14_Macrophages2.CD14_Macrophages2	5.802	CP2E
CD14_Macrophages2.CD14_Macrophages2	CPI-SC0E9C058EB	PLAUR_a4b1complex	simple:Q03405	complex:a4b1 complex	PLAUR	a4b1 complex	True	True	False	curated	True	0.2	CD14_Macrophages2	CD14_Macrophages2	0	unique	CD14_Macrophages2.CD14_Macrophages2	5.802	CP2E
CD14_Macrophages2.CD14_Macrophages2	CPI-SC0F4AC5AA2	ICAM1_aLb2complex	simple:P05362	complex:aLb2 complex	ICAM1	aLb2 complex	False	True	False	curated	True	0.205	CD14_Macrophages2	CD14_Macrophages2	0.024	unique	CD14_Macrophages2.CD14_Macrophages2	1.29	CP2E
CD14_Macrophages2.CD14_Macrophages2	CPI-SC0F4AC5AA2	ICAM1_aLb2complex	simple:P05362	complex:aLb2 complex	ICAM1	aLb2 complex	False	True	False	curated	True	0.205	CD14_Macrophages2	CD14_Macrophages2	0.024	unique	CD14_Macrophages2.CD14_Macrophages2	1.29	CP2E
CD14_Macrophages2.CD14_Macrophages2	CPI-SS0E9A581F8	ICAM1_ITGAL	simple:P05362	simple:P20701	ICAM1	ITGAL	False	True	True	curated	False	0.205	CD14_Macrophages2	CD14_Macrophages2	0.024	unique	CD14_Macrophages2.CD14_Macrophages2	1.29	CP2E
CD14_Macrophages2.CD14_Macrophages2	CPI-SS0241A1F57	NRP2_SEMA3C	simple:O60462	simple:Q99985	NRP2	SEMA3C	True	True	False	curated	False	0.207	CD14_Macrophages2	CD14_Macrophages2	0	unique	CD14_Macrophages2.CD14_Macrophages2	0.746	CP2E
CD14_Macrophages2.CD14_Macrophages2	CPI-SS03133B4F2	TFRC_TNFSF13B	simple:P02786	simple:Q9Y275	TFRC	TNFSF13B	True	True	False	IMEx,IntAct	False	0.207	CD14_Macrophages2	CD14_Macrophages2	0	unique	CD14_Macrophages2.CD14_Macrophages2	2.136	CP2E
CD14_Macrophages2.CD14_Macrophages2	CPI-SS01560CA22	CD99_PILRA	simple:P14209	simple:Q9UKJ1	CD99	PILRA	True	False	True	curated	False	0.211	CD14_Macrophages2	CD14_Macrophages2	0	unique	CD14_Macrophages2.CD14_Macrophages2	1.285	CP2E
CD14_Macrophages2.CD14_Macrophages2	CPI-SS09C52F54E	LGALS9_SORL1	simple:O00182	simple:Q92673	LGALS9	SORL1	True	False	True	InnateDB-All	False	0.213	CD14_Macrophages2	CD14_Macrophages2	0	unique	CD14_Macrophages2.CD14_Macrophages2	1.117	CP2E
CD14_Macrophages2.CD14_Macrophages2	CPI-SS098425155	ADRB2_VEGFB	simple:P07550	simple:P49765	ADRB2	VEGFB	True	True	False	InnateDB-All	False	0.215	CD14_Macrophages2	CD14_Macrophages2	0	unique	CD14_Macrophages2.CD14_Macrophages2	0.587	CP2E
CD14_Macrophages2.CD14_Macrophages2	CPI-SS0E00478B4	NRP2_VEGFA	simple:O60462	simple:P15692	NRP2	VEGFA	True	True	False	curated	False	0.215	CD14_Macrophages2	CD14_Macrophages2	0	unique	CD14_Macrophages2.CD14_Macrophages2	1.922	CP2E
CD14_Macrophages2.CD14_Macrophages2	CPI-SS08B7D54A3	TNF_FAS	simple:P01375	simple:P25445	TNF	FAS	True	False	True	InnateDB-All	False	0.219	CD14_Macrophages2	CD14_Macrophages2	0	unique	CD14_Macrophages2.CD14_Macrophages2	1.993	CP2E
CD14_Macrophages2.CD14_Macrophages2	CPI-SS0A76A8E97	HLA-F_LILRB2	simple:P30511	simple:Q8N423	HLA-F	LILRB2	False	False	True	curated	False	0.221	CD14_Macrophages2	CD14_Macrophages2	0.047	unique	CD14_Macrophages2.CD14_Macrophages2	0.878	CP2E
CD14_Macrophages2.CD14_Macrophages2	CPI-SS02EBC1BB0	TNF_NOTCH1	simple:P01375	simple:P46531	TNF	NOTCH1	True	False	True	I2D	False	0.221	CD14_Macrophages2	CD14_Macrophages2	0	unique	CD14_Macrophages2.CD14_Macrophages2	2.008	CP2E
CD14_Macrophages2.CD14_Macrophages2	CPI-SS002DF6C31	LGALS9_SLC1A5	simple:O00182	simple:Q15758	LGALS9	SLC1A5	True	False	True	I2D,InnateDB-All	False	0.221	CD14_Macrophages2	CD14_Macrophages2	0.016	unique	CD14_Macrophages2.CD14_Macrophages2	0.667	CP2E
CD14_Macrophages2.CD14_Macrophages2	CPI-SS0F3D40856	PGRMC2_CCL4L2	simple:O15173	simple:Q8NHW4	PGRMC2	CCL4L2	True	True	False	IMEx,IntAct	False	0.223	CD14_Macrophages2	CD14_Macrophages2	0	unique	CD14_Macrophages2.CD14_Macrophages2	4.29	CP2E
CD14_Macrophages2.CD14_Macrophages2	CPI-SC096929DB0	FN1_aVb1complex	simple:P02751	complex:aVb1 complex	FN1	aVb1 complex	True	False	False	curated	True	0.223	CD14_Macrophages2	CD14_Macrophages2	0	unique	CD14_Macrophages2.CD14_Macrophages2	5.98	CP2E
CD14_Macrophages2.CD14_Macrophages2	CPI-SC096929DB0	FN1_aVb1complex	simple:P02751	complex:aVb1 complex	FN1	aVb1 complex	True	False	False	curated	True	0.223	CD14_Macrophages2	CD14_Macrophages2	0	unique	CD14_Macrophages2.CD14_Macrophages2	5.98	CP2E
CD14_Macrophages2.CD14_Macrophages2	CPI-SC08B2AD7C6	FN1_a5b1complex	simple:P02751	complex:a5b1 complex	FN1	a5b1 complex	True	False	False	curated	True	0.223	CD14_Macrophages2	CD14_Macrophages2	0	unique	CD14_Macrophages2.CD14_Macrophages2	5.973	CP2E
CD14_Macrophages2.CD14_Macrophages2	CPI-SC08B2AD7C6	FN1_a5b1complex	simple:P02751	complex:a5b1 complex	FN1	a5b1 complex	True	False	False	curated	True	0.223	CD14_Macrophages2	CD14_Macrophages2	0	unique	CD14_Macrophages2.CD14_Macrophages2	5.973	CP2E
CD14_Macrophages2.CD14_Macrophages2	CPI-SS019C98396	TNFSF14_TNFRSF14	simple:O43557	simple:Q92956	TNFSF14	TNFRSF14	True	False	True	curated	False	0.227	CD14_Macrophages2	CD14_Macrophages2	0	unique	CD14_Macrophages2.CD14_Macrophages2	0.73	CP2E
CD14_Macrophages2.CD14_Macrophages2	CPI-SS0419B80C4	LGALS9_LRP1	simple:O00182	simple:Q07954	LGALS9	LRP1	True	False	True	InnateDB-All	False	0.229	CD14_Macrophages2	CD14_Macrophages2	0	unique	CD14_Macrophages2.CD14_Macrophages2	1.125	CP2E
CD14_Macrophages2.CD14_Macrophages2	CPI-SS09808DEAE	CD74_APP	simple:P04233	simple:P05067	CD74	APP	False	True	False	curated	False	0.231	CD14_Macrophages2	CD14_Macrophages2	0	unique	CD14_Macrophages2.CD14_Macrophages2	23.191	CP2E
CD14_Macrophages2.CD14_Macrophages2	CPI-SC0984894BC	TGFB1_TGFbetareceptor2	simple:P01137	complex:TGFbeta receptor2	TGFB1	TGFbeta receptor2	True	False	True	curated	False	0.231	CD14_Macrophages2	CD14_Macrophages2	0.024	unique	CD14_Macrophages2.CD14_Macrophages2	0.775	CP2E
CD14_Macrophages2.CD14_Macrophages2	CPI-SC0984894BC	TGFB1_TGFbetareceptor2	simple:P01137	complex:TGFbeta receptor2	TGFB1	TGFbeta receptor2	True	False	True	curated	False	0.231	CD14_Macrophages2	CD14_Macrophages2	0.024	unique	CD14_Macrophages2.CD14_Macrophages2	0.775	CP2E
CD14_Macrophages2.CD14_Macrophages2	CPI-SS0DE0A486F	NRP1_VEGFA	simple:O14786	simple:P15692	NRP1	VEGFA	True	True	False	curated	False	0.231	CD14_Macrophages2	CD14_Macrophages2	0	unique	CD14_Macrophages2.CD14_Macrophages2	1.917	CP2E
CD14_Macrophages2.CD14_Macrophages2	CPI-SS0E23CEB91	LGALS9_HAVCR2	simple:O00182	simple:Q8TDQ0	LGALS9	HAVCR2	True	False	True	curated	False	0.233	CD14_Macrophages2	CD14_Macrophages2	0	unique	CD14_Macrophages2.CD14_Macrophages2	1.047	CP2E
CD14_Macrophages2.CD14_Macrophages2	CPI-SS0C4E86714	TNFRSF1B_GRN	simple:P20333	simple:P28799	TNFRSF1B	GRN	True	True	False	IMEx,InnateDB-All,MINT	False	0.254	CD14_Macrophages2	CD14_Macrophages2	0	unique	CD14_Macrophages2.CD14_Macrophages2	4.984	CP2E
CD14_Macrophages2.CD14_Macrophages2	CPI-SS09C4FCB90	ICAM1_SPN	simple:P05362	simple:P16150	ICAM1	SPN	False	True	False	curated	False	0.264	CD14_Macrophages2	CD14_Macrophages2	0.004	unique	CD14_Macrophages2.CD14_Macrophages2	1.443	CP2E
CD14_Macrophages2.CD14_Macrophages2	CPI-SS0D4C221B8	ICAM1_AREG	simple:P05362	simple:P15514	ICAM1	AREG	True	True	False	InnateDB-All	False	0.281	CD14_Macrophages2	CD14_Macrophages2	0	unique	CD14_Macrophages2.CD14_Macrophages2	6.549	CP2E
CD14_Macrophages2.CD14_Macrophages2	CPI-SS02ACCF1F7	MIF_TNFRSF14	simple:P14174	simple:Q92956	MIF	TNFRSF14	True	False	True	I2D,IntAct	False	0.285	CD14_Macrophages2	CD14_Macrophages2	0	unique	CD14_Macrophages2.CD14_Macrophages2	1.25	CP2E
CD14_Macrophages2.CD14_Macrophages2	CPI-SS0F00D756A	CD40_TNFSF13B	simple:P25942	simple:Q9Y275	CD40	TNFSF13B	True	True	False	I2D,InnateDB	False	0.293	CD14_Macrophages2	CD14_Macrophages2	0	unique	CD14_Macrophages2.CD14_Macrophages2	1.502	CP2E
CD14_Macrophages2.CD14_Macrophages2	CPI-SS04B4619D0	TNF_TNFRSF1A	simple:P01375	simple:P19438	TNF	TNFRSF1A	True	False	True	curated	False	0.298	CD14_Macrophages2	CD14_Macrophages2	0	unique	CD14_Macrophages2.CD14_Macrophages2	2.217	CP2E
CD14_Macrophages2.CD14_Macrophages2	CPI-SC06364D669	FN1_a4b1complex	simple:P02751	complex:a4b1 complex	FN1	a4b1 complex	True	False	False	curated	True	0.316	CD14_Macrophages2	CD14_Macrophages2	0	unique	CD14_Macrophages2.CD14_Macrophages2	5.817	CP2E
CD14_Macrophages2.CD14_Macrophages2	CPI-SC06364D669	FN1_a4b1complex	simple:P02751	complex:a4b1 complex	FN1	a4b1 complex	True	False	False	curated	True	0.316	CD14_Macrophages2	CD14_Macrophages2	0	unique	CD14_Macrophages2.CD14_Macrophages2	5.817	CP2E
CD14_Macrophages2.CD14_Macrophages2	CPI-SS033E6DE7E	NRP1_VEGFB	simple:O14786	simple:P49765	NRP1	VEGFB	True	True	False	curated	False	0.335	CD14_Macrophages2	CD14_Macrophages2	0	unique	CD14_Macrophages2.CD14_Macrophages2	0.926	CP2E
CD14_Macrophages2.CD14_Macrophages2	CPI-SS0A42A3690	CCL4L2_VSIR	simple:Q8NHW4	simple:Q9H7M9	CCL4L2	VSIR	True	False	True	IMEx,IntAct	False	0.343	CD14_Macrophages2	CD14_Macrophages2	0	unique	CD14_Macrophages2.CD14_Macrophages2	4.6	CP2E
CD14_Macrophages2.CD14_Macrophages2	CPI-SS0ABC5C1B8	CD74_MIF	simple:P04233	simple:P14174	CD74	MIF	True	True	False	I2D,InnateDB-All	False	0.347	CD14_Macrophages2	CD14_Macrophages2	0	unique	CD14_Macrophages2.CD14_Macrophages2	23.659	CP2E
CD14_Macrophages2.CD14_Macrophages2	CPI-SS0302E8E8F	CD74_COPA	simple:P04233	simple:P53621	CD74	COPA	True	True	False	IMEx,IntAct	False	0.364	CD14_Macrophages2	CD14_Macrophages2	0	unique	CD14_Macrophages2.CD14_Macrophages2	23.129	CP2E
CD14_Macrophages2.CD14_Macrophages2	CPI-SS03FA58286	TNF_VSIR	simple:P01375	simple:Q9H7M9	TNF	VSIR	True	False	True	IMEx,IntAct	False	0.37	CD14_Macrophages2	CD14_Macrophages2	0	unique	CD14_Macrophages2.CD14_Macrophages2	2.386	CP2E
CD14_Macrophages2.CD14_Macrophages2	CPI-SS0E7D5974D	TNF_TNFRSF1B	simple:P01375	simple:P20333	TNF	TNFRSF1B	True	False	True	curated	False	0.39	CD14_Macrophages2	CD14_Macrophages2	0	unique	CD14_Macrophages2.CD14_Macrophages2	2.925	CP2E
CD14_Macrophages2.CD14_Macrophages2	CPI-SC098C06330	TGFB1_TGFbetareceptor1	simple:P01137	complex:TGFbeta receptor1	TGFB1	TGFbeta receptor1	True	False	True	curated	False	0.469	CD14_Macrophages2	CD14_Macrophages2	0	unique	CD14_Macrophages2.CD14_Macrophages2	1.037	CP2E
CD14_Macrophages2.CD14_Macrophages2	CPI-SC098C06330	TGFB1_TGFbetareceptor1	simple:P01137	complex:TGFbeta receptor1	TGFB1	TGFbeta receptor1	True	False	True	curated	False	0.469	CD14_Macrophages2	CD14_Macrophages2	0	unique	CD14_Macrophages2.CD14_Macrophages2	1.037	CP2E
CD14_Macrophages2.CD14_Macrophages2	CPI-SS0D57FCA8C	IDE_CCL23	simple:P14735	simple:P55773	IDE	CCL23	True	True	False	InnateDB-All	False	0.006	CD14_Macrophages2	CD14_Macrophages2	0	unique	CD14_Macrophages2.CD14_Macrophages2	0.128	CP2E
CD14_Macrophages2.CD14_Macrophages2	CPI-SS0E075E5AF	NRG1_NETO2	simple:Q02297	simple:Q8NC67	NRG1	NETO2	True	True	True	InnateDB-All	False	0.006	CD14_Macrophages2	CD14_Macrophages2	0	unique	CD14_Macrophages2.CD14_Macrophages2	0.228	CP2E
CD14_Macrophages2.CD14_Macrophages2	CPI-SS0978D28AB	NRG1_MS4A4A	simple:Q02297	simple:Q96JQ5	NRG1	MS4A4A	True	True	True	IMEx,IntAct	False	0.008	CD14_Macrophages2	CD14_Macrophages2	0	unique	CD14_Macrophages2.CD14_Macrophages2	1.412	CP2E
CD14_Macrophages2.CD14_Macrophages2	CPI-SS09199F78C	CCR1_CCL23	simple:P32246	simple:P55773	CCR1	CCL23	True	True	False	curated	False	0.008	CD14_Macrophages2	CD14_Macrophages2	0	unique	CD14_Macrophages2.CD14_Macrophages2	0.64	CP2E
CD14_Macrophages2.CD14_Macrophages2	CPI-SS076BC3BA6	HLA-DPB1_NRG1	simple:HLADPB1	simple:Q02297	HLA-DPB1	NRG1	True	True	True	InnateDB-All	False	0.012	CD14_Macrophages2	CD14_Macrophages2	0	unique	CD14_Macrophages2.CD14_Macrophages2	13.815	CP2E
CD14_Macrophages2.CD14_Macrophages2	CPI-SS06A999D25	PLD2_ARF1	simple:O14939	simple:P84077	PLD2	ARF1	False	False	False	guidetopharmacology.org	False	0.012	CD14_Macrophages2	CD14_Macrophages2	0	unique	CD14_Macrophages2.CD14_Macrophages2	1.353	CP2E
CD14_Macrophages2.CD14_Macrophages2	CPI-CS04CBDE052	IL10receptor_IL10	complex:IL10 receptor	simple:P22301	IL10 receptor	IL10	True	True	False	curated	False	0.019	CD14_Macrophages2	CD14_Macrophages2	0	unique	CD14_Macrophages2.CD14_Macrophages2	0.448	CP2E
CD14_Macrophages2.CD14_Macrophages2	CPI-CS04CBDE052	IL10receptor_IL10	complex:IL10 receptor	simple:P22301	IL10 receptor	IL10	True	True	False	curated	False	0.019	CD14_Macrophages2	CD14_Macrophages2	0	unique	CD14_Macrophages2.CD14_Macrophages2	0.448	CP2E
CD14_Macrophages2.CD14_Macrophages2	CPI-SS09AFCF898	CCR2_CCL8	simple:P41597	simple:P80075	CCR2	CCL8	True	True	False	curated	False	0.021	CD14_Macrophages2	CD14_Macrophages2	0	unique	CD14_Macrophages2.CD14_Macrophages2	0.665	CP2E
CD14_Macrophages2.CD14_Macrophages2	CPI-SS0DFAF1FE2	CCR5_CCL8	simple:P51681	simple:P80075	CCR5	CCL8	True	True	False	curated	False	0.025	CD14_Macrophages2	CD14_Macrophages2	0	unique	CD14_Macrophages2.CD14_Macrophages2	0.659	CP2E
CD14_Macrophages2.CD14_Macrophages2	CPI-SS0F8C2FA91	CCR1_CCL8	simple:P32246	simple:P80075	CCR1	CCL8	True	True	False	curated	False	0.029	CD14_Macrophages2	CD14_Macrophages2	0	unique	CD14_Macrophages2.CD14_Macrophages2	1.107	CP2E
CD14_Macrophages2.CD14_Macrophages2	CPI-SS008EB600F	CCR2_CCL7	simple:P41597	simple:P80098	CCR2	CCL7	True	True	False	curated	False	0.031	CD14_Macrophages2	CD14_Macrophages2	0	unique	CD14_Macrophages2.CD14_Macrophages2	0.46	CP2E
CD14_Macrophages2.CD14_Macrophages2	CPI-SS08F13AD5C	CD80_CD274	simple:P33681	simple:Q9NZQ7	CD80	CD274	False	True	True	curated	False	0.031	CD14_Macrophages2	CD14_Macrophages2	0	unique	CD14_Macrophages2.CD14_Macrophages2	0.242	CP2E
CD14_Macrophages2.CD14_Macrophages2	CPI-SS0B186A32C	CCR5_CCL7	simple:P51681	simple:P80098	CCR5	CCL7	True	True	False	curated	False	0.035	CD14_Macrophages2	CD14_Macrophages2	0	unique	CD14_Macrophages2.CD14_Macrophages2	0.454	CP2E
CD14_Macrophages2.CD14_Macrophages2	CPI-SS08B91FD2A	CCR1_CCL7	simple:P32246	simple:P80098	CCR1	CCL7	True	True	False	curated	False	0.037	CD14_Macrophages2	CD14_Macrophages2	0	unique	CD14_Macrophages2.CD14_Macrophages2	0.902	CP2E
CD14_Macrophages2.CD14_Macrophages2	CPI-CS06072FF4E	IL1receptor_IL1A	complex:IL1 receptor	simple:P01583	IL1 receptor	IL1A	True	True	False	curated	False	0.039	CD14_Macrophages2	CD14_Macrophages2	0	unique	CD14_Macrophages2.CD14_Macrophages2	0.413	CP2E
CD14_Macrophages2.CD14_Macrophages2	CPI-CS06072FF4E	IL1receptor_IL1A	complex:IL1 receptor	simple:P01583	IL1 receptor	IL1A	True	True	False	curated	False	0.039	CD14_Macrophages2	CD14_Macrophages2	0	unique	CD14_Macrophages2.CD14_Macrophages2	0.413	CP2E
CD14_Macrophages2.CD14_Macrophages2	CPI-SS0C98C08DA	CCR2_CCL13	simple:P41597	simple:Q99616	CCR2	CCL13	True	True	False	curated	False	0.041	CD14_Macrophages2	CD14_Macrophages2	0	unique	CD14_Macrophages2.CD14_Macrophages2	1.273	CP2E
CD14_Macrophages2.CD14_Macrophages2	CPI-SS041751A4D	CCR1_CCL18	simple:P32246	simple:P55774	CCR1	CCL18	True	True	False	guidetopharmacology.org	False	0.043	CD14_Macrophages2	CD14_Macrophages2	0	unique	CD14_Macrophages2.CD14_Macrophages2	3.984	CP2E
CD14_Macrophages2.CD14_Macrophages2	CPI-SS0179FBFD3	TNFRSF10A_TNFSF10	simple:O00220	simple:P50591	TNFRSF10A	TNFSF10	True	True	False	curated	False	0.06	CD14_Macrophages2	CD14_Macrophages2	0	unique	CD14_Macrophages2.CD14_Macrophages2	0.839	CP2E
CD14_Macrophages2.CD14_Macrophages2	CPI-SS02371A6D6	VEGFA_EPHB2	simple:P15692	simple:P29323	VEGFA	EPHB2	True	False	True	I2D	False	0.062	CD14_Macrophages2	CD14_Macrophages2	0	unique	CD14_Macrophages2.CD14_Macrophages2	1.213	CP2E
CD14_Macrophages2.CD14_Macrophages2	CPI-SS0B887F7AC	CCR1_CCL13	simple:P32246	simple:Q99616	CCR1	CCL13	True	True	False	guidetopharmacology.org	False	0.062	CD14_Macrophages2	CD14_Macrophages2	0	unique	CD14_Macrophages2.CD14_Macrophages2	1.714	CP2E
CD14_Macrophages2.CD14_Macrophages2	CPI-SS0CF0E4DE9	CCL2_CCR2	simple:P13500	simple:P41597	CCL2	CCR2	True	False	True	curated	False	0.072	CD14_Macrophages2	CD14_Macrophages2	0	unique	CD14_Macrophages2.CD14_Macrophages2	3.092	CP2E
CD14_Macrophages2.CD14_Macrophages2	CPI-SS044C72D0D	SEMA4A_PLXND1	simple:Q9H3S1	simple:Q9Y4D7	SEMA4A	PLXND1	False	False	True	curated	False	0.072	CD14_Macrophages2	CD14_Macrophages2	0	unique	CD14_Macrophages2.CD14_Macrophages2	0.674	CP2E
CD14_Macrophages2.CD14_Macrophages2	CPI-SS077B160B9	IL15_IL15RA	simple:P40933	simple:Q13261	IL15	IL15RA	True	False	True	guidetopharmacology.org	False	0.074	CD14_Macrophages2	CD14_Macrophages2	0	unique	CD14_Macrophages2.CD14_Macrophages2	0.245	CP2E
CD14_Macrophages2.CD14_Macrophages2	CPI-SS0B9B3870A	VEGFA_FLT1	simple:P15692	simple:P17948	VEGFA	FLT1	True	False	True	curated	False	0.076	CD14_Macrophages2	CD14_Macrophages2	0	unique	CD14_Macrophages2.CD14_Macrophages2	1.374	CP2E
CD14_Macrophages2.CD14_Macrophages2	CPI-SS03E48EFEA	C3_C3AR1	simple:P01024	simple:Q16581	C3	C3AR1	True	False	True	guidetopharmacology.org	False	0.076	CD14_Macrophages2	CD14_Macrophages2	0.008	unique	CD14_Macrophages2.CD14_Macrophages2	1.059	CP2E
CD14_Macrophages2.CD14_Macrophages2	CPI-SS0817CE2B3	CCL3L1_CCR1	simple:P16619	simple:P32246	CCL3L1	CCR1	True	False	True	curated	False	0.079	CD14_Macrophages2	CD14_Macrophages2	0	unique	CD14_Macrophages2.CD14_Macrophages2	2.021	CP2E
CD14_Macrophages2.CD14_Macrophages2	CPI-SS0EAB03260	CD1D_LILRB2	simple:P15813	simple:Q8N423	CD1D	LILRB2	False	False	True	curated	False	0.081	CD14_Macrophages2	CD14_Macrophages2	0	unique	CD14_Macrophages2.CD14_Macrophages2	0.67	CP2E
CD14_Macrophages2.CD14_Macrophages2	CPI-SS02928C71A	PDGFB_LRP1	simple:P01127	simple:Q07954	PDGFB	LRP1	True	False	True	I2D,InnateDB-All	False	0.083	CD14_Macrophages2	CD14_Macrophages2	0	unique	CD14_Macrophages2.CD14_Macrophages2	0.652	CP2E
CD14_Macrophages2.CD14_Macrophages2	CPI-CS0DEBE7B69	IL1receptor_IL1RN	complex:IL1 receptor	simple:P18510	IL1 receptor	IL1RN	True	True	False	curated	False	0.085	CD14_Macrophages2	CD14_Macrophages2	0	unique	CD14_Macrophages2.CD14_Macrophages2	1.519	CP2E
CD14_Macrophages2.CD14_Macrophages2	CPI-CS0DEBE7B69	IL1receptor_IL1RN	complex:IL1 receptor	simple:P18510	IL1 receptor	IL1RN	True	True	False	curated	False	0.085	CD14_Macrophages2	CD14_Macrophages2	0	unique	CD14_Macrophages2.CD14_Macrophages2	1.519	CP2E
CD14_Macrophages2.CD14_Macrophages2	CPI-SS0C6448B94	IL1B_ADRB2	simple:P01584	simple:P07550	IL1B	ADRB2	True	False	True	I2D	False	0.091	CD14_Macrophages2	CD14_Macrophages2	0	unique	CD14_Macrophages2.CD14_Macrophages2	9.344	CP2E
CD14_Macrophages2.CD14_Macrophages2	CPI-CS05426BFFA	IL1receptor_IL1B	complex:IL1 receptor	simple:P01584	IL1 receptor	IL1B	True	True	False	curated	False	0.093	CD14_Macrophages2	CD14_Macrophages2	0	unique	CD14_Macrophages2.CD14_Macrophages2	9.351	CP2E
CD14_Macrophages2.CD14_Macrophages2	CPI-CS05426BFFA	IL1receptor_IL1B	complex:IL1 receptor	simple:P01584	IL1 receptor	IL1B	True	True	False	curated	False	0.093	CD14_Macrophages2	CD14_Macrophages2	0	unique	CD14_Macrophages2.CD14_Macrophages2	9.351	CP2E
CD14_Macrophages2.CD14_Macrophages2	CPI-SS03722104E	HGF_CD44	simple:P14210	simple:P16070	HGF	CD44	True	False	True	IMEx,InnateDB-All,IntAct	False	0.095	CD14_Macrophages2	CD14_Macrophages2	0	unique	CD14_Macrophages2.CD14_Macrophages2	3.943	CP2E
CD14_Macrophages2.CD14_Macrophages2	CPI-SS0C090A257	CCL3_CCR5	simple:P10147	simple:P51681	CCL3	CCR5	True	False	True	curated	False	0.099	CD14_Macrophages2	CD14_Macrophages2	0	unique	CD14_Macrophages2.CD14_Macrophages2	7.198	CP2E
CD14_Macrophages2.CD14_Macrophages2	CPI-SS076D8415B	CCL3_IDE	simple:P10147	simple:P14735	CCL3	IDE	True	False	True	IMEx,InnateDB-All,MINT	False	0.099	CD14_Macrophages2	CD14_Macrophages2	0	unique	CD14_Macrophages2.CD14_Macrophages2	7.133	CP2E
CD14_Macrophages2.CD14_Macrophages2	CPI-SS06AA638A8	CD72_SEMA4D	simple:P21854	simple:Q92854	CD72	SEMA4D	False	False	True	curated	False	0.105	CD14_Macrophages2	CD14_Macrophages2	0	unique	CD14_Macrophages2.CD14_Macrophages2	0.627	CP2E
CD14_Macrophages2.CD14_Macrophages2	CPI-SS095E52E66	TNFSF10_TNFRSF10D	simple:P50591	simple:Q9UBN6	TNFSF10	TNFRSF10D	True	False	True	curated	False	0.107	CD14_Macrophages2	CD14_Macrophages2	0	unique	CD14_Macrophages2.CD14_Macrophages2	0.876	CP2E
CD14_Macrophages2.CD14_Macrophages2	CPI-SS0C17BB772	FCGR2A_CXCL9	simple:P12318	simple:Q07325	FCGR2A	CXCL9	True	True	False	IMEx,IntAct	False	0.107	CD14_Macrophages2	CD14_Macrophages2	0	unique	CD14_Macrophages2.CD14_Macrophages2	11.673	CP2E
CD14_Macrophages2.CD14_Macrophages2	CPI-CS063AE1C91	IL6receptor_IL6	complex:IL6 receptor	simple:P05231	IL6 receptor	IL6	True	True	False	curated	False	0.112	CD14_Macrophages2	CD14_Macrophages2	0	unique	CD14_Macrophages2.CD14_Macrophages2	0.911	CP2E
CD14_Macrophages2.CD14_Macrophages2	CPI-CS063AE1C91	IL6receptor_IL6	complex:IL6 receptor	simple:P05231	IL6 receptor	IL6	True	True	False	curated	False	0.112	CD14_Macrophages2	CD14_Macrophages2	0	unique	CD14_Macrophages2.CD14_Macrophages2	0.911	CP2E
CD14_Macrophages2.CD14_Macrophages2	CPI-SS0C85BC9AF	PROS1_AXL	simple:P07225	simple:P30530	PROS1	AXL	True	False	True	guidetopharmacology.org	False	0.114	CD14_Macrophages2	CD14_Macrophages2	0	unique	CD14_Macrophages2.CD14_Macrophages2	0.371	CP2E
CD14_Macrophages2.CD14_Macrophages2	CPI-SS02A170A99	SPN_SIGLEC1	simple:P16150	simple:Q9BZZ2	SPN	SIGLEC1	True	False	False	curated	False	0.114	CD14_Macrophages2	CD14_Macrophages2	0.016	unique	CD14_Macrophages2.CD14_Macrophages2	0.425	CP2E
CD14_Macrophages2.CD14_Macrophages2	CPI-SS08DA48A5A	CCL3_CCR1	simple:P10147	simple:P32246	CCL3	CCR1	True	False	True	curated	False	0.116	CD14_Macrophages2	CD14_Macrophages2	0	unique	CD14_Macrophages2.CD14_Macrophages2	7.645	CP2E
CD14_Macrophages2.CD14_Macrophages2	CPI-SS0DEDA3567	TNFSF10_RIPK1	simple:P50591	simple:Q13546	TNFSF10	RIPK1	True	False	True	InnateDB-All	False	0.118	CD14_Macrophages2	CD14_Macrophages2	0	unique	CD14_Macrophages2.CD14_Macrophages2	0.881	CP2E
CD14_Macrophages2.CD14_Macrophages2	CPI-SC0B6D68FD5	ICAM1_aMb2complex	simple:P05362	complex:aMb2 complex	ICAM1	aMb2 complex	False	True	False	curated	True	0.122	CD14_Macrophages2	CD14_Macrophages2	0	unique	CD14_Macrophages2.CD14_Macrophages2	2.057	CP2E
CD14_Macrophages2.CD14_Macrophages2	CPI-SC0B6D68FD5	ICAM1_aMb2complex	simple:P05362	complex:aMb2 complex	ICAM1	aMb2 complex	False	True	False	curated	True	0.122	CD14_Macrophages2	CD14_Macrophages2	0	unique	CD14_Macrophages2.CD14_Macrophages2	2.057	CP2E
CD14_Macrophages2.CD14_Macrophages2	CPI-SS068C129D6	CSF1_SIRPA	simple:P09603	simple:P78324	CSF1	SIRPA	True	False	True	I2D	False	0.124	CD14_Macrophages2	CD14_Macrophages2	0	unique	CD14_Macrophages2.CD14_Macrophages2	0.802	CP2E
CD14_Macrophages2.CD14_Macrophages2	CPI-SS0339AE950	SIRPA_CD47	simple:P78324	simple:Q08722	SIRPA	CD47	False	True	True	curated	False	0.124	CD14_Macrophages2	CD14_Macrophages2	0	unique	CD14_Macrophages2.CD14_Macrophages2	1.503	CP2E
CD14_Macrophages2.CD14_Macrophages2	CPI-SS0D0252D87	AXL_IL15RA	simple:P30530	simple:Q13261	AXL	IL15RA	True	True	True	I2D	False	0.128	CD14_Macrophages2	CD14_Macrophages2	0	unique	CD14_Macrophages2.CD14_Macrophages2	0.441	CP2E
CD14_Macrophages2.CD14_Macrophages2	CPI-SS0415CC75D	MERTK_GAS6	simple:Q12866	simple:Q14393	MERTK	GAS6	True	True	False	guidetopharmacology.org	False	0.13	CD14_Macrophages2	CD14_Macrophages2	0	unique	CD14_Macrophages2.CD14_Macrophages2	0.409	CP2E
CD14_Macrophages2.CD14_Macrophages2	CPI-SS0B01CF3AB	CSF1R_CSF1	simple:P07333	simple:P09603	CSF1R	CSF1	True	True	False	curated	False	0.134	CD14_Macrophages2	CD14_Macrophages2	0	unique	CD14_Macrophages2.CD14_Macrophages2	1.146	CP2E
CD14_Macrophages2.CD14_Macrophages2	CPI-SS028784FC6	HLA-DPA1_TNFSF9	simple:HLADPA1	simple:P41273	HLA-DPA1	TNFSF9	True	True	False	InnateDB-All	False	0.136	CD14_Macrophages2	CD14_Macrophages2	0	unique	CD14_Macrophages2.CD14_Macrophages2	18.527	CP2E
CD14_Macrophages2.CD14_Macrophages2	CPI-SC0A9458008	ICAM1_aXb2complex	simple:P05362	complex:aXb2 complex	ICAM1	aXb2 complex	False	True	False	curated	True	0.136	CD14_Macrophages2	CD14_Macrophages2	0	unique	CD14_Macrophages2.CD14_Macrophages2	2.2	CP2E
CD14_Macrophages2.CD14_Macrophages2	CPI-SC0A9458008	ICAM1_aXb2complex	simple:P05362	complex:aXb2 complex	ICAM1	aXb2 complex	False	True	False	curated	True	0.136	CD14_Macrophages2	CD14_Macrophages2	0	unique	CD14_Macrophages2.CD14_Macrophages2	2.2	CP2E
CD14_Macrophages2.CD14_Macrophages2	CPI-SS067BA9202	LAIR1_LILRB4	simple:Q6GTX8	simple:Q8NHJ6	LAIR1	LILRB4	False	True	True	curated	False	0.136	CD14_Macrophages2	CD14_Macrophages2	0	unique	CD14_Macrophages2.CD14_Macrophages2	2.004	CP2E
CD14_Macrophages2.CD14_Macrophages2	CPI-SS07CCAD9BF	GRN_SORT1	simple:P28799	simple:Q99523	GRN	SORT1	True	False	True	IMEx,InnateDB-All,MINT	False	0.136	CD14_Macrophages2	CD14_Macrophages2	0	unique	CD14_Macrophages2.CD14_Macrophages2	4.279	CP2E
CD14_Macrophages2.CD14_Macrophages2	CPI-SS0D2539AEB	FPR3_HEBP1	simple:P25089	simple:Q9NRV9	FPR3	HEBP1	False	True	False	guidetopharmacology.org	False	0.14	CD14_Macrophages2	CD14_Macrophages2	0	unique	CD14_Macrophages2.CD14_Macrophages2	1.197	CP2E
CD14_Macrophages2.CD14_Macrophages2	CPI-SC07BE7830D	SPP1_a4b1complex	simple:P10451	complex:a4b1 complex	SPP1	a4b1 complex	True	False	False	curated	True	0.14	CD14_Macrophages2	CD14_Macrophages2	0	unique	CD14_Macrophages2.CD14_Macrophages2	33.571	CP2E
CD14_Macrophages2.CD14_Macrophages2	CPI-SC07BE7830D	SPP1_a4b1complex	simple:P10451	complex:a4b1 complex	SPP1	a4b1 complex	True	False	False	curated	True	0.14	CD14_Macrophages2	CD14_Macrophages2	0	unique	CD14_Macrophages2.CD14_Macrophages2	33.571	CP2E
CD14_Macrophages2.CD14_Macrophages2	CPI-SS0947A8549	FLT1_VEGFB	simple:P17948	simple:P49765	FLT1	VEGFB	True	True	False	curated	False	0.145	CD14_Macrophages2	CD14_Macrophages2	0	unique	CD14_Macrophages2.CD14_Macrophages2	0.65	CP2E
CD14_Macrophages2.CD14_Macrophages2	CPI-SS048A2311A	TNF_RIPK1	simple:P01375	simple:Q13546	TNF	RIPK1	True	False	True	I2D,IMEx,InnateDB,InnateDB-All,IntAct,MINT	False	0.149	CD14_Macrophages2	CD14_Macrophages2	0	unique	CD14_Macrophages2.CD14_Macrophages2	1.063	CP2E
CD14_Macrophages2.CD14_Macrophages2	CPI-SS080611C5B	ALOX5_ALOX5AP	simple:P09917	simple:P20292	ALOX5	ALOX5AP	False	False	False	guidetopharmacology.org	False	0.149	CD14_Macrophages2	CD14_Macrophages2	0	unique	CD14_Macrophages2.CD14_Macrophages2	2.841	CP2E
CD14_Macrophages2.CD14_Macrophages2	CPI-SS09A3FA737	NAMPT_P2RY6	simple:P43490	simple:Q15077	NAMPT	P2RY6	True	False	True	IMEx,IntAct	False	0.149	CD14_Macrophages2	CD14_Macrophages2	0	unique	CD14_Macrophages2.CD14_Macrophages2	5.201	CP2E
CD14_Macrophages2.CD14_Macrophages2	CPI-SS014958F32	LGALS9_CD47	simple:O00182	simple:Q08722	LGALS9	CD47	True	False	True	InnateDB-All	False	0.151	CD14_Macrophages2	CD14_Macrophages2	0	unique	CD14_Macrophages2.CD14_Macrophages2	1.54	CP2E
CD14_Macrophages2.CD14_Macrophages2	CPI-SS0898D7F7F	TNFRSF10B_TNFSF10	simple:O14763	simple:P50591	TNFRSF10B	TNFSF10	True	True	False	curated	False	0.151	CD14_Macrophages2	CD14_Macrophages2	0	unique	CD14_Macrophages2.CD14_Macrophages2	0.942	CP2E
CD14_Macrophages2.CD14_Macrophages2	CPI-SS0859C173B	TNFSF14_LTBR	simple:O43557	simple:P36941	TNFSF14	LTBR	True	False	True	curated	False	0.155	CD14_Macrophages2	CD14_Macrophages2	0	unique	CD14_Macrophages2.CD14_Macrophages2	0.377	CP2E
CD14_Macrophages2.CD14_Macrophages2	CPI-SS08877A081	LGALS9_COLEC12	simple:O00182	simple:Q5KU26	LGALS9	COLEC12	True	False	True	InnateDB-All	False	0.157	CD14_Macrophages2	CD14_Macrophages2	0	unique	CD14_Macrophages2.CD14_Macrophages2	0.936	CP2E
CD14_Macrophages2.CD14_Macrophages2	CPI-SS0C1BD22BC	SPP1_PTGER4	simple:P10451	simple:P35408	SPP1	PTGER4	True	False	True	IMEx,MINT	False	0.165	CD14_Macrophages2	CD14_Macrophages2	0	unique	CD14_Macrophages2.CD14_Macrophages2	34.085	CP2E
CD14_Macrophages2.CD14_Macrophages2	CPI-SC0B4D7E0FF	FN1_a4b7complex	simple:P02751	complex:a4b7 complex	FN1	a4b7 complex	True	False	False	curated	True	0.167	CD14_Macrophages2	CD14_Macrophages2	0	unique	CD14_Macrophages2.CD14_Macrophages2	4.827	CP2E
CD14_Macrophages2.CD14_Macrophages2	CPI-SC0B4D7E0FF	FN1_a4b7complex	simple:P02751	complex:a4b7 complex	FN1	a4b7 complex	True	False	False	curated	True	0.167	CD14_Macrophages2	CD14_Macrophages2	0	unique	CD14_Macrophages2.CD14_Macrophages2	4.827	CP2E
CD14_Macrophages2.CD14_Macrophages2	CPI-SS0822AEF5F	PTPRC_MRC1	simple:P08575	simple:P22897	PTPRC	MRC1	False	False	True	curated	False	0.169	CD14_Macrophages2	CD14_Macrophages2	0	unique	CD14_Macrophages2.CD14_Macrophages2	5.68	CP2E
CD14_Macrophages2.CD14_Macrophages2	CPI-SS05D23BCE8	HLA-DPB1_TNFSF13B	simple:HLADPB1	simple:Q9Y275	HLA-DPB1	TNFSF13B	True	True	False	InnateDB-All	False	0.174	CD14_Macrophages2	CD14_Macrophages2	0	unique	CD14_Macrophages2.CD14_Macrophages2	15.403	CP2E
CD14_Macrophages2.CD14_Macrophages2	CPI-SS048346C2B	LGALS9_MRC2	simple:O00182	simple:Q9UBG0	LGALS9	MRC2	True	False	True	InnateDB-All	False	0.178	CD14_Macrophages2	CD14_Macrophages2	0	unique	CD14_Macrophages2.CD14_Macrophages2	0.847	CP2E
CD14_Macrophages2.CD14_Macrophages2	CPI-SS055E061C9	LAMP1_FAM3C	simple:P11279	simple:Q92520	LAMP1	FAM3C	True	True	False	InnateDB-All	False	0.18	CD14_Macrophages2	CD14_Macrophages2	0	unique	CD14_Macrophages2.CD14_Macrophages2	1.792	CP2E
CD14_Macrophages2.CD14_Macrophages2	CPI-SS02AB0C3E0	SPP1_CD44	simple:P10451	simple:P16070	SPP1	CD44	True	False	True	I2D,IMEx,InnateDB-All,IntAct	False	0.182	CD14_Macrophages2	CD14_Macrophages2	0	unique	CD14_Macrophages2.CD14_Macrophages2	37.284	CP2E
CD14_Macrophages2.CD14_Macrophages2	CPI-SS0DA033F03	TNFRSF1A_GRN	simple:P19438	simple:P28799	TNFRSF1A	GRN	True	True	False	IMEx,InnateDB-All,MINT	False	0.184	CD14_Macrophages2	CD14_Macrophages2	0	unique	CD14_Macrophages2.CD14_Macrophages2	4.652	CP2E
CD14_Macrophages2.CD14_Macrophages2	CPI-SC0847A64D2	FN1_aVb5complex	simple:P02751	complex:aVb5 complex	FN1	aVb5 complex	True	False	False	curated	True	0.186	CD14_Macrophages2	CD14_Macrophages2	0	unique	CD14_Macrophages2.CD14_Macrophages2	4.778	CP2E
CD14_Macrophages2.CD14_Macrophages2	CPI-SC0847A64D2	FN1_aVb5complex	simple:P02751	complex:aVb5 complex	FN1	aVb5 complex	True	False	False	curated	True	0.186	CD14_Macrophages2	CD14_Macrophages2	0	unique	CD14_Macrophages2.CD14_Macrophages2	4.778	CP2E
CD14_Macrophages2.CD14_Macrophages2	CPI-SS06207F70E	CD226_NECTIN2	simple:Q15762	simple:Q92692	CD226	NECTIN2	False	True	True	curated	False	0.186	CD14_Macrophages2	CD14_Macrophages2	0	unique	CD14_Macrophages2.CD14_Macrophages2	0.463	CP2E
CD14_Macrophages2.CD14_Macrophages2	CPI-SS0E0DEA7D5	PECAM1_CD38	simple:P16284	simple:P28907	PECAM1	CD38	False	True	True	curated	False	0.19	CD14_Macrophages2	CD14_Macrophages2	0	unique	CD14_Macrophages2.CD14_Macrophages2	0.687	CP2E
CD14_Macrophages2.CD14_Macrophages2	CPI-SS0632A027A	CD44_HBEGF	simple:P16070	simple:Q99075	CD44	HBEGF	True	True	True	I2D,InnateDB-All	False	0.19	CD14_Macrophages2	CD14_Macrophages2	0	unique	CD14_Macrophages2.CD14_Macrophages2	5.36	CP2E
CD14_Macrophages2.CD14_Macrophages2	CPI-SS060B82BBC	JAG1_NOTCH2	simple:P78504	simple:Q04721	JAG1	NOTCH2	False	False	True	curated	False	0.192	CD14_Macrophages2	CD14_Macrophages2	0.024	unique	CD14_Macrophages2.CD14_Macrophages2	0.307	CP2E
CD14_Macrophages2.CD14_Macrophages2	CPI-SS0703338F5	LGALS9_CD44	simple:O00182	simple:P16070	LGALS9	CD44	True	False	True	InnateDB	False	0.194	CD14_Macrophages2	CD14_Macrophages2	0	unique	CD14_Macrophages2.CD14_Macrophages2	4.639	CP2E
CD14_Macrophages2.CD14_Macrophages2	CPI-SC0E9C058EB	PLAUR_a4b1complex	simple:Q03405	complex:a4b1 complex	PLAUR	a4b1 complex	True	True	False	curated	True	0.2	CD14_Macrophages2	CD14_Macrophages2	0	unique	CD14_Macrophages2.CD14_Macrophages2	4.761	CP2E
CD14_Macrophages2.CD14_Macrophages2	CPI-SC0E9C058EB	PLAUR_a4b1complex	simple:Q03405	complex:a4b1 complex	PLAUR	a4b1 complex	True	True	False	curated	True	0.2	CD14_Macrophages2	CD14_Macrophages2	0	unique	CD14_Macrophages2.CD14_Macrophages2	4.761	CP2E
CD14_Macrophages2.CD14_Macrophages2	CPI-SC0F4AC5AA2	ICAM1_aLb2complex	simple:P05362	complex:aLb2 complex	ICAM1	aLb2 complex	False	True	False	curated	True	0.205	CD14_Macrophages2	CD14_Macrophages2	0	unique	CD14_Macrophages2.CD14_Macrophages2	1.634	CP2E
CD14_Macrophages2.CD14_Macrophages2	CPI-SC0F4AC5AA2	ICAM1_aLb2complex	simple:P05362	complex:aLb2 complex	ICAM1	aLb2 complex	False	True	False	curated	True	0.205	CD14_Macrophages2	CD14_Macrophages2	0	unique	CD14_Macrophages2.CD14_Macrophages2	1.634	CP2E
CD14_Macrophages2.CD14_Macrophages2	CPI-SS0E9A581F8	ICAM1_ITGAL	simple:P05362	simple:P20701	ICAM1	ITGAL	False	True	True	curated	False	0.205	CD14_Macrophages2	CD14_Macrophages2	0	unique	CD14_Macrophages2.CD14_Macrophages2	1.634	CP2E
CD14_Macrophages2.CD14_Macrophages2	CPI-SS087321EB5	SELL_SELPLG	simple:P14151	simple:Q14242	SELL	SELPLG	False	False	True	curated	False	0.207	CD14_Macrophages2	CD14_Macrophages2	0	unique	CD14_Macrophages2.CD14_Macrophages2	0.351	CP2E
CD14_Macrophages2.CD14_Macrophages2	CPI-SS0241A1F57	NRP2_SEMA3C	simple:O60462	simple:Q99985	NRP2	SEMA3C	True	True	False	curated	False	0.207	CD14_Macrophages2	CD14_Macrophages2	0	unique	CD14_Macrophages2.CD14_Macrophages2	0.692	CP2E
CD14_Macrophages2.CD14_Macrophages2	CPI-SS03133B4F2	TFRC_TNFSF13B	simple:P02786	simple:Q9Y275	TFRC	TNFSF13B	True	True	False	IMEx,IntAct	False	0.207	CD14_Macrophages2	CD14_Macrophages2	0	unique	CD14_Macrophages2.CD14_Macrophages2	3.027	CP2E
CD14_Macrophages2.CD14_Macrophages2	CPI-SS01560CA22	CD99_PILRA	simple:P14209	simple:Q9UKJ1	CD99	PILRA	True	False	True	curated	False	0.211	CD14_Macrophages2	CD14_Macrophages2	0	unique	CD14_Macrophages2.CD14_Macrophages2	1.102	CP2E
CD14_Macrophages2.CD14_Macrophages2	CPI-SS09C52F54E	LGALS9_SORL1	simple:O00182	simple:Q92673	LGALS9	SORL1	True	False	True	InnateDB-All	False	0.213	CD14_Macrophages2	CD14_Macrophages2	0	unique	CD14_Macrophages2.CD14_Macrophages2	1.066	CP2E
CD14_Macrophages2.CD14_Macrophages2	CPI-SS098425155	ADRB2_VEGFB	simple:P07550	simple:P49765	ADRB2	VEGFB	True	True	False	InnateDB-All	False	0.215	CD14_Macrophages2	CD14_Macrophages2	0	unique	CD14_Macrophages2.CD14_Macrophages2	0.5	CP2E
CD14_Macrophages2.CD14_Macrophages2	CPI-SS0E00478B4	NRP2_VEGFA	simple:O60462	simple:P15692	NRP2	VEGFA	True	True	False	curated	False	0.215	CD14_Macrophages2	CD14_Macrophages2	0	unique	CD14_Macrophages2.CD14_Macrophages2	1.704	CP2E
CD14_Macrophages2.CD14_Macrophages2	CPI-SS08B7D54A3	TNF_FAS	simple:P01375	simple:P25445	TNF	FAS	True	False	True	InnateDB-All	False	0.219	CD14_Macrophages2	CD14_Macrophages2	0	unique	CD14_Macrophages2.CD14_Macrophages2	1.054	CP2E
CD14_Macrophages2.CD14_Macrophages2	CPI-SS00150FB64	HLA-F_LILRB1	simple:P30511	simple:Q8NHL6	HLA-F	LILRB1	True	False	True	curated	False	0.219	CD14_Macrophages2	CD14_Macrophages2	0	unique	CD14_Macrophages2.CD14_Macrophages2	1.191	CP2E
CD14_Macrophages2.CD14_Macrophages2	CPI-SS0A76A8E97	HLA-F_LILRB2	simple:P30511	simple:Q8N423	HLA-F	LILRB2	False	False	True	curated	False	0.221	CD14_Macrophages2	CD14_Macrophages2	0	unique	CD14_Macrophages2.CD14_Macrophages2	1.268	CP2E
CD14_Macrophages2.CD14_Macrophages2	CPI-SS02EBC1BB0	TNF_NOTCH1	simple:P01375	simple:P46531	TNF	NOTCH1	True	False	True	I2D	False	0.221	CD14_Macrophages2	CD14_Macrophages2	0	unique	CD14_Macrophages2.CD14_Macrophages2	1.049	CP2E
CD14_Macrophages2.CD14_Macrophages2	CPI-SS002DF6C31	LGALS9_SLC1A5	simple:O00182	simple:Q15758	LGALS9	SLC1A5	True	False	True	I2D,InnateDB-All	False	0.221	CD14_Macrophages2	CD14_Macrophages2	0	unique	CD14_Macrophages2.CD14_Macrophages2	0.861	CP2E
CD14_Macrophages2.CD14_Macrophages2	CPI-SC096929DB0	FN1_aVb1complex	simple:P02751	complex:aVb1 complex	FN1	aVb1 complex	True	False	False	curated	True	0.223	CD14_Macrophages2	CD14_Macrophages2	0	unique	CD14_Macrophages2.CD14_Macrophages2	5.021	CP2E
CD14_Macrophages2.CD14_Macrophages2	CPI-SC096929DB0	FN1_aVb1complex	simple:P02751	complex:aVb1 complex	FN1	aVb1 complex	True	False	False	curated	True	0.223	CD14_Macrophages2	CD14_Macrophages2	0	unique	CD14_Macrophages2.CD14_Macrophages2	5.021	CP2E
CD14_Macrophages2.CD14_Macrophages2	CPI-SC08B2AD7C6	FN1_a5b1complex	simple:P02751	complex:a5b1 complex	FN1	a5b1 complex	True	False	False	curated	True	0.223	CD14_Macrophages2	CD14_Macrophages2	0	unique	CD14_Macrophages2.CD14_Macrophages2	4.989	CP2E
CD14_Macrophages2.CD14_Macrophages2	CPI-SC08B2AD7C6	FN1_a5b1complex	simple:P02751	complex:a5b1 complex	FN1	a5b1 complex	True	False	False	curated	True	0.223	CD14_Macrophages2	CD14_Macrophages2	0	unique	CD14_Macrophages2.CD14_Macrophages2	4.989	CP2E
CD14_Macrophages2.CD14_Macrophages2	CPI-SS019C98396	TNFSF14_TNFRSF14	simple:O43557	simple:Q92956	TNFSF14	TNFRSF14	True	False	True	curated	False	0.227	CD14_Macrophages2	CD14_Macrophages2	0	unique	CD14_Macrophages2.CD14_Macrophages2	0.683	CP2E
CD14_Macrophages2.CD14_Macrophages2	CPI-SS0419B80C4	LGALS9_LRP1	simple:O00182	simple:Q07954	LGALS9	LRP1	True	False	True	InnateDB-All	False	0.229	CD14_Macrophages2	CD14_Macrophages2	0	unique	CD14_Macrophages2.CD14_Macrophages2	1.317	CP2E
CD14_Macrophages2.CD14_Macrophages2	CPI-SS09808DEAE	CD74_APP	simple:P04233	simple:P05067	CD74	APP	False	True	False	curated	False	0.231	CD14_Macrophages2	CD14_Macrophages2	0	unique	CD14_Macrophages2.CD14_Macrophages2	26.847	CP2E
CD14_Macrophages2.CD14_Macrophages2	CPI-SC0984894BC	TGFB1_TGFbetareceptor2	simple:P01137	complex:TGFbeta receptor2	TGFB1	TGFbeta receptor2	True	False	True	curated	False	0.231	CD14_Macrophages2	CD14_Macrophages2	0	unique	CD14_Macrophages2.CD14_Macrophages2	0.709	CP2E
CD14_Macrophages2.CD14_Macrophages2	CPI-SC0984894BC	TGFB1_TGFbetareceptor2	simple:P01137	complex:TGFbeta receptor2	TGFB1	TGFbeta receptor2	True	False	True	curated	False	0.231	CD14_Macrophages2	CD14_Macrophages2	0	unique	CD14_Macrophages2.CD14_Macrophages2	0.709	CP2E
CD14_Macrophages2.CD14_Macrophages2	CPI-SS0DE0A486F	NRP1_VEGFA	simple:O14786	simple:P15692	NRP1	VEGFA	True	True	False	curated	False	0.231	CD14_Macrophages2	CD14_Macrophages2	0	unique	CD14_Macrophages2.CD14_Macrophages2	1.796	CP2E
CD14_Macrophages2.CD14_Macrophages2	CPI-SS0E23CEB91	LGALS9_HAVCR2	simple:O00182	simple:Q8TDQ0	LGALS9	HAVCR2	True	False	True	curated	False	0.233	CD14_Macrophages2	CD14_Macrophages2	0	unique	CD14_Macrophages2.CD14_Macrophages2	1.482	CP2E
CD14_Macrophages2.CD14_Macrophages2	CPI-SS0C4E86714	TNFRSF1B_GRN	simple:P20333	simple:P28799	TNFRSF1B	GRN	True	True	False	IMEx,InnateDB-All,MINT	False	0.254	CD14_Macrophages2	CD14_Macrophages2	0	unique	CD14_Macrophages2.CD14_Macrophages2	5.037	CP2E
CD14_Macrophages2.CD14_Macrophages2	CPI-SS03A4F7DC8	AXL_GAS6	simple:P30530	simple:Q14393	AXL	GAS6	True	True	False	guidetopharmacology.org	False	0.26	CD14_Macrophages2	CD14_Macrophages2	0	unique	CD14_Macrophages2.CD14_Macrophages2	0.437	CP2E
CD14_Macrophages2.CD14_Macrophages2	CPI-SS09C4FCB90	ICAM1_SPN	simple:P05362	simple:P16150	ICAM1	SPN	False	True	False	curated	False	0.264	CD14_Macrophages2	CD14_Macrophages2	0	unique	CD14_Macrophages2.CD14_Macrophages2	1.599	CP2E
CD14_Macrophages2.CD14_Macrophages2	CPI-SS0D4C221B8	ICAM1_AREG	simple:P05362	simple:P15514	ICAM1	AREG	True	True	False	InnateDB-All	False	0.281	CD14_Macrophages2	CD14_Macrophages2	0	unique	CD14_Macrophages2.CD14_Macrophages2	3.862	CP2E
CD14_Macrophages2.CD14_Macrophages2	CPI-SS02ACCF1F7	MIF_TNFRSF14	simple:P14174	simple:Q92956	MIF	TNFRSF14	True	False	True	I2D,IntAct	False	0.285	CD14_Macrophages2	CD14_Macrophages2	0	unique	CD14_Macrophages2.CD14_Macrophages2	1.004	CP2E
CD14_Macrophages2.CD14_Macrophages2	CPI-SS0F00D756A	CD40_TNFSF13B	simple:P25942	simple:Q9Y275	CD40	TNFSF13B	True	True	False	I2D,InnateDB	False	0.293	CD14_Macrophages2	CD14_Macrophages2	0	unique	CD14_Macrophages2.CD14_Macrophages2	2.439	CP2E
CD14_Macrophages2.CD14_Macrophages2	CPI-SS04B4619D0	TNF_TNFRSF1A	simple:P01375	simple:P19438	TNF	TNFRSF1A	True	False	True	curated	False	0.298	CD14_Macrophages2	CD14_Macrophages2	0	unique	CD14_Macrophages2.CD14_Macrophages2	1.489	CP2E
CD14_Macrophages2.CD14_Macrophages2	CPI-SC06364D669	FN1_a4b1complex	simple:P02751	complex:a4b1 complex	FN1	a4b1 complex	True	False	False	curated	True	0.316	CD14_Macrophages2	CD14_Macrophages2	0	unique	CD14_Macrophages2.CD14_Macrophages2	4.878	CP2E
CD14_Macrophages2.CD14_Macrophages2	CPI-SC06364D669	FN1_a4b1complex	simple:P02751	complex:a4b1 complex	FN1	a4b1 complex	True	False	False	curated	True	0.316	CD14_Macrophages2	CD14_Macrophages2	0	unique	CD14_Macrophages2.CD14_Macrophages2	4.878	CP2E
CD14_Macrophages2.CD14_Macrophages2	CPI-SS033E6DE7E	NRP1_VEGFB	simple:O14786	simple:P49765	NRP1	VEGFB	True	True	False	curated	False	0.335	CD14_Macrophages2	CD14_Macrophages2	0	unique	CD14_Macrophages2.CD14_Macrophages2	1.072	CP2E
CD14_Macrophages2.CD14_Macrophages2	CPI-SS0A42A3690	CCL4L2_VSIR	simple:Q8NHW4	simple:Q9H7M9	CCL4L2	VSIR	True	False	True	IMEx,IntAct	False	0.343	CD14_Macrophages2	CD14_Macrophages2	0	unique	CD14_Macrophages2.CD14_Macrophages2	2.026	CP2E
CD14_Macrophages2.CD14_Macrophages2	CPI-SS0ABC5C1B8	CD74_MIF	simple:P04233	simple:P14174	CD74	MIF	True	True	False	I2D,InnateDB-All	False	0.347	CD14_Macrophages2	CD14_Macrophages2	0	unique	CD14_Macrophages2.CD14_Macrophages2	26.953	CP2E
CD14_Macrophages2.CD14_Macrophages2	CPI-SS0302E8E8F	CD74_COPA	simple:P04233	simple:P53621	CD74	COPA	True	True	False	IMEx,IntAct	False	0.364	CD14_Macrophages2	CD14_Macrophages2	0	unique	CD14_Macrophages2.CD14_Macrophages2	26.907	CP2E
CD14_Macrophages2.CD14_Macrophages2	CPI-SS03FA58286	TNF_VSIR	simple:P01375	simple:Q9H7M9	TNF	VSIR	True	False	True	IMEx,IntAct	False	0.37	CD14_Macrophages2	CD14_Macrophages2	0	unique	CD14_Macrophages2.CD14_Macrophages2	1.671	CP2E
CD14_Macrophages2.CD14_Macrophages2	CPI-SS0E7D5974D	TNF_TNFRSF1B	simple:P01375	simple:P20333	TNF	TNFRSF1B	True	False	True	curated	False	0.39	CD14_Macrophages2	CD14_Macrophages2	0	unique	CD14_Macrophages2.CD14_Macrophages2	1.873	CP2E
CD14_Macrophages2.CD14_Macrophages2	CPI-SS034D36D2F	HLA-C_FAM3C	simple:HLAC	simple:Q92520	HLA-C	FAM3C	True	True	False	InnateDB-All	False	0.45	CD14_Macrophages2	CD14_Macrophages2	0	unique	CD14_Macrophages2.CD14_Macrophages2	8.31	CP2E
CD14_Macrophages2.CD14_Macrophages2	CPI-SC098C06330	TGFB1_TGFbetareceptor1	simple:P01137	complex:TGFbeta receptor1	TGFB1	TGFbeta receptor1	True	False	True	curated	False	0.469	CD14_Macrophages2	CD14_Macrophages2	0	unique	CD14_Macrophages2.CD14_Macrophages2	0.925	CP2E
CD14_Macrophages2.CD14_Macrophages2	CPI-SC098C06330	TGFB1_TGFbetareceptor1	simple:P01137	complex:TGFbeta receptor1	TGFB1	TGFbeta receptor1	True	False	True	curated	False	0.469	CD14_Macrophages2	CD14_Macrophages2	0	unique	CD14_Macrophages2.CD14_Macrophages2	0.925	CP2E
CD14_Macrophages2.Myofibroblast2	CPI-SC01AB9BED7	SPP1_a9b1complex	simple:P10451	complex:a9b1 complex	SPP1	a9b1 complex	True	False	False	curated	True	0.008	CD14_Macrophages2	Myofibroblast2	0	unique	CD14_Macrophages2.Myofibroblast2	61.611	CP2E
CD14_Macrophages2.Myofibroblast2	CPI-SC01AB9BED7	SPP1_a9b1complex	simple:P10451	complex:a9b1 complex	SPP1	a9b1 complex	True	False	False	curated	True	0.008	CD14_Macrophages2	Myofibroblast2	0	unique	CD14_Macrophages2.Myofibroblast2	61.611	CP2E
CD14_Macrophages2.Myofibroblast2	CPI-SS092C1B321	CCR2_CCL26	simple:P41597	simple:Q9Y258	CCR2	CCL26	True	True	False	curated	False	0.021	CD14_Macrophages2	Myofibroblast2	0	unique	CD14_Macrophages2.Myofibroblast2	0.234	CP2E
CD14_Macrophages2.Myofibroblast2	CPI-SS04EE957D8	CCR1_CCL26	simple:P32246	simple:Q9Y258	CCR1	CCL26	True	True	False	curated	False	0.025	CD14_Macrophages2	Myofibroblast2	0	unique	CD14_Macrophages2.Myofibroblast2	0.561	CP2E
CD14_Macrophages2.Myofibroblast2	CPI-SS0EF0750A7	HLA-DRB1_OGN	simple:HLADRB1	simple:P20774	HLA-DRB1	OGN	True	True	False	InnateDB-All	False	0.027	CD14_Macrophages2	Myofibroblast2	0	unique	CD14_Macrophages2.Myofibroblast2	19.276	CP2E
CD14_Macrophages2.Myofibroblast2	CPI-SS0DD547726	CCR2_CCL11	simple:P41597	simple:P51671	CCR2	CCL11	True	True	False	guidetopharmacology.org	False	0.031	CD14_Macrophages2	Myofibroblast2	0.008	unique	CD14_Macrophages2.Myofibroblast2	0.304	CP2E
CD14_Macrophages2.Myofibroblast2	CPI-SS0E61DB5DF	FLT1_PGF	simple:P17948	simple:P49763	FLT1	PGF	True	True	False	curated	False	0.033	CD14_Macrophages2	Myofibroblast2	0	unique	CD14_Macrophages2.Myofibroblast2	0.474	CP2E
CD14_Macrophages2.Myofibroblast2	CPI-SS072B19293	HLA-DPA1_GAL	simple:HLADPA1	simple:P22466	HLA-DPA1	GAL	True	True	False	InnateDB-All	False	0.037	CD14_Macrophages2	Myofibroblast2	0	unique	CD14_Macrophages2.Myofibroblast2	14.083	CP2E
CD14_Macrophages2.Myofibroblast2	CPI-SS032E9A219	CX3CR1_CX3CL1	simple:P49238	simple:P78423	CX3CR1	CX3CL1	True	True	True	curated	False	0.039	CD14_Macrophages2	Myofibroblast2	0.044	unique	CD14_Macrophages2.Myofibroblast2	0.165	CP2E
CD14_Macrophages2.Myofibroblast2	CPI-CS0AA769F5B	PlexinA3_complex1_SEMA3A	complex:PlexinA3_complex1	simple:Q14563	PlexinA3_complex1	SEMA3A	True	True	False	curated	False	0.039	CD14_Macrophages2	Myofibroblast2	0	unique	CD14_Macrophages2.Myofibroblast2	0.405	CP2E
CD14_Macrophages2.Myofibroblast2	CPI-CS0AA769F5B	PlexinA3_complex1_SEMA3A	complex:PlexinA3_complex1	simple:Q14563	PlexinA3_complex1	SEMA3A	True	True	False	curated	False	0.039	CD14_Macrophages2	Myofibroblast2	0	unique	CD14_Macrophages2.Myofibroblast2	0.405	CP2E
CD14_Macrophages2.Myofibroblast2	CPI-SS004C23DCE	EREG_EGFR	simple:O14944	simple:P00533	EREG	EGFR	True	False	True	curated	False	0.045	CD14_Macrophages2	Myofibroblast2	0	unique	CD14_Macrophages2.Myofibroblast2	5.358	CP2E
CD14_Macrophages2.Myofibroblast2	CPI-SC08AF9CA91	COL8A2_a11b1complex	simple:P25067	complex:a11b1 complex	COL8A2	a11b1 complex	True	False	False	curated	True	0.05	CD14_Macrophages2	Myofibroblast2	0	unique	CD14_Macrophages2.Myofibroblast2	1.436	CP2E
CD14_Macrophages2.Myofibroblast2	CPI-SC08AF9CA91	COL8A2_a11b1complex	simple:P25067	complex:a11b1 complex	COL8A2	a11b1 complex	True	False	False	curated	True	0.05	CD14_Macrophages2	Myofibroblast2	0	unique	CD14_Macrophages2.Myofibroblast2	1.436	CP2E
CD14_Macrophages2.Myofibroblast2	CPI-SC0CFF5E19D	FN1_a11b1complex	simple:P02751	complex:a11b1 complex	FN1	a11b1 complex	True	False	False	curated	True	0.056	CD14_Macrophages2	Myofibroblast2	0	unique	CD14_Macrophages2.Myofibroblast2	6.96	CP2E
CD14_Macrophages2.Myofibroblast2	CPI-SC0CFF5E19D	FN1_a11b1complex	simple:P02751	complex:a11b1 complex	FN1	a11b1 complex	True	False	False	curated	True	0.056	CD14_Macrophages2	Myofibroblast2	0	unique	CD14_Macrophages2.Myofibroblast2	6.96	CP2E
CD14_Macrophages2.Myofibroblast2	CPI-SS07D56EB05	CMKLR1_RARRES2	simple:Q99788	simple:Q99969	CMKLR1	RARRES2	True	True	False	guidetopharmacology.org	False	0.056	CD14_Macrophages2	Myofibroblast2	0	unique	CD14_Macrophages2.Myofibroblast2	7.526	CP2E
CD14_Macrophages2.Myofibroblast2	CPI-SS0179FBFD3	TNFRSF10A_TNFSF10	simple:O00220	simple:P50591	TNFRSF10A	TNFSF10	True	True	False	curated	False	0.06	CD14_Macrophages2	Myofibroblast2	0.012	unique	CD14_Macrophages2.Myofibroblast2	0.952	CP2E
CD14_Macrophages2.Myofibroblast2	CPI-SS0889E281D	CADM1_CADM1	simple:Q9BY67	simple:Q9BY67	CADM1	CADM1	False	False	False	curated	False	0.06	CD14_Macrophages2	Myofibroblast2	0	unique	CD14_Macrophages2.Myofibroblast2	0.889	CP2E
CD14_Macrophages2.Myofibroblast2	CPI-SS06B86672A	CD44_FGFR2	simple:P16070	simple:P21802	CD44	FGFR2	True	True	True	InnateDB-All	False	0.06	CD14_Macrophages2	Myofibroblast2	0	unique	CD14_Macrophages2.Myofibroblast2	4.924	CP2E
CD14_Macrophages2.Myofibroblast2	CPI-SS0BFB29A42	PLXNB2_PTN	simple:O15031	simple:P21246	PLXNB2	PTN	True	True	False	I2D,IMEx,InnateDB-All,IntAct	False	0.06	CD14_Macrophages2	Myofibroblast2	0.02	unique	CD14_Macrophages2.Myofibroblast2	0.627	CP2E
CD14_Macrophages2.Myofibroblast2	CPI-CS0E1BF543E	ACVR1_BMPR2_BMP5	complex:ACVR1_BMPR2	simple:P22003	ACVR1_BMPR2	BMP5	True	True	False	curated	False	0.06	CD14_Macrophages2	Myofibroblast2	0	unique	CD14_Macrophages2.Myofibroblast2	0.223	CP2E
CD14_Macrophages2.Myofibroblast2	CPI-CS0E1BF543E	ACVR1_BMPR2_BMP5	complex:ACVR1_BMPR2	simple:P22003	ACVR1_BMPR2	BMP5	True	True	False	curated	False	0.06	CD14_Macrophages2	Myofibroblast2	0	unique	CD14_Macrophages2.Myofibroblast2	0.223	CP2E
CD14_Macrophages2.Myofibroblast2	CPI-SS0DC2A6D35	IL6_HRH1	simple:P05231	simple:P35367	IL6	HRH1	True	False	True	IMEx,InnateDB-All,IntAct	False	0.062	CD14_Macrophages2	Myofibroblast2	0	unique	CD14_Macrophages2.Myofibroblast2	0.541	CP2E
CD14_Macrophages2.Myofibroblast2	CPI-SS0735F5C3A	TIMP1_FGFR2	simple:P01033	simple:P21802	TIMP1	FGFR2	True	False	True	InnateDB-All	False	0.066	CD14_Macrophages2	Myofibroblast2	0	unique	CD14_Macrophages2.Myofibroblast2	6.489	CP2E
CD14_Macrophages2.Myofibroblast2	CPI-SS0A9FB762A	LGALS9_PTPRK	simple:O00182	simple:Q15262	LGALS9	PTPRK	True	False	True	InnateDB-All	False	0.07	CD14_Macrophages2	Myofibroblast2	0.012	unique	CD14_Macrophages2.Myofibroblast2	0.645	CP2E
CD14_Macrophages2.Myofibroblast2	CPI-SS077B160B9	IL15_IL15RA	simple:P40933	simple:Q13261	IL15	IL15RA	True	False	True	guidetopharmacology.org	False	0.074	CD14_Macrophages2	Myofibroblast2	0.004	unique	CD14_Macrophages2.Myofibroblast2	0.272	CP2E
CD14_Macrophages2.Myofibroblast2	CPI-SC092C3E4DF	FN1_a8b1complex	simple:P02751	complex:a8b1 complex	FN1	a8b1 complex	True	False	False	curated	True	0.074	CD14_Macrophages2	Myofibroblast2	0	unique	CD14_Macrophages2.Myofibroblast2	6.028	CP2E
CD14_Macrophages2.Myofibroblast2	CPI-SC092C3E4DF	FN1_a8b1complex	simple:P02751	complex:a8b1 complex	FN1	a8b1 complex	True	False	False	curated	True	0.074	CD14_Macrophages2	Myofibroblast2	0	unique	CD14_Macrophages2.Myofibroblast2	6.028	CP2E
CD14_Macrophages2.Myofibroblast2	CPI-SS0855C0353	NRP1_PGF	simple:O14786	simple:P49763	NRP1	PGF	True	True	False	curated	False	0.079	CD14_Macrophages2	Myofibroblast2	0.012	unique	CD14_Macrophages2.Myofibroblast2	0.626	CP2E
CD14_Macrophages2.Myofibroblast2	CPI-SS0BD9F32BA	LGALS9_DAG1	simple:O00182	simple:Q14118	LGALS9	DAG1	True	False	True	InnateDB-All	False	0.081	CD14_Macrophages2	Myofibroblast2	0	unique	CD14_Macrophages2.Myofibroblast2	0.666	CP2E
CD14_Macrophages2.Myofibroblast2	CPI-SS0D22A09AD	NRP2_PGF	simple:O60462	simple:P49763	NRP2	PGF	True	True	False	curated	False	0.081	CD14_Macrophages2	Myofibroblast2	0	unique	CD14_Macrophages2.Myofibroblast2	0.632	CP2E
CD14_Macrophages2.Myofibroblast2	CPI-SS08083B141	NRP1_SEMA3A	simple:O14786	simple:Q14563	NRP1	SEMA3A	True	True	False	curated	False	0.083	CD14_Macrophages2	Myofibroblast2	0	unique	CD14_Macrophages2.Myofibroblast2	0.847	CP2E
CD14_Macrophages2.Myofibroblast2	CPI-SC04B354AE3	COL8A2_a2b1complex	simple:P25067	complex:a2b1 complex	COL8A2	a2b1 complex	True	False	False	curated	True	0.099	CD14_Macrophages2	Myofibroblast2	0.024	unique	CD14_Macrophages2.Myofibroblast2	0.553	CP2E
CD14_Macrophages2.Myofibroblast2	CPI-SC04B354AE3	COL8A2_a2b1complex	simple:P25067	complex:a2b1 complex	COL8A2	a2b1 complex	True	False	False	curated	True	0.099	CD14_Macrophages2	Myofibroblast2	0.024	unique	CD14_Macrophages2.Myofibroblast2	0.553	CP2E
CD14_Macrophages2.Myofibroblast2	CPI-SC01FFC9392	FN1_a2b1complex	simple:P02751	complex:a2b1 complex	FN1	a2b1 complex	True	False	False	curated	True	0.112	CD14_Macrophages2	Myofibroblast2	0	unique	CD14_Macrophages2.Myofibroblast2	6.076	CP2E
CD14_Macrophages2.Myofibroblast2	CPI-SC01FFC9392	FN1_a2b1complex	simple:P02751	complex:a2b1 complex	FN1	a2b1 complex	True	False	False	curated	True	0.112	CD14_Macrophages2	Myofibroblast2	0	unique	CD14_Macrophages2.Myofibroblast2	6.076	CP2E
CD14_Macrophages2.Myofibroblast2	CPI-SS0B81F1BF5	TNF_SEMA4C	simple:P01375	simple:Q9C0C4	TNF	SEMA4C	True	False	True	InnateDB-All	False	0.112	CD14_Macrophages2	Myofibroblast2	0	unique	CD14_Macrophages2.Myofibroblast2	1.991	CP2E
CD14_Macrophages2.Myofibroblast2	CPI-SS0F8EFEECF	TNF_DAG1	simple:P01375	simple:Q14118	TNF	DAG1	True	False	True	InnateDB-All	False	0.112	CD14_Macrophages2	Myofibroblast2	0	unique	CD14_Macrophages2.Myofibroblast2	2.055	CP2E
CD14_Macrophages2.Myofibroblast2	CPI-SS0B99F22A2	JAG1_NOTCH3	simple:P78504	simple:Q9UM47	JAG1	NOTCH3	False	False	True	curated	False	0.112	CD14_Macrophages2	Myofibroblast2	0	unique	CD14_Macrophages2.Myofibroblast2	0.579	CP2E
CD14_Macrophages2.Myofibroblast2	CPI-SS0B87FE6E0	NOTCH1_JAG1	simple:P46531	simple:P78504	NOTCH1	JAG1	False	True	False	curated	False	0.12	CD14_Macrophages2	Myofibroblast2	0.016	unique	CD14_Macrophages2.Myofibroblast2	0.368	CP2E
CD14_Macrophages2.Myofibroblast2	CPI-SS0D0252D87	AXL_IL15RA	simple:P30530	simple:Q13261	AXL	IL15RA	True	True	True	I2D	False	0.128	CD14_Macrophages2	Myofibroblast2	0.004	unique	CD14_Macrophages2.Myofibroblast2	0.443	CP2E
CD14_Macrophages2.Myofibroblast2	CPI-SS0415CC75D	MERTK_GAS6	simple:Q12866	simple:Q14393	MERTK	GAS6	True	True	False	guidetopharmacology.org	False	0.13	CD14_Macrophages2	Myofibroblast2	0	unique	CD14_Macrophages2.Myofibroblast2	0.722	CP2E
CD14_Macrophages2.Myofibroblast2	CPI-SS0B01CF3AB	CSF1R_CSF1	simple:P07333	simple:P09603	CSF1R	CSF1	True	True	False	curated	False	0.134	CD14_Macrophages2	Myofibroblast2	0.004	unique	CD14_Macrophages2.Myofibroblast2	0.964	CP2E
CD14_Macrophages2.Myofibroblast2	CPI-SS02EF3E1BA	TNFSF12_TNFRSF12A	simple:O43508	simple:Q9NP84	TNFSF12	TNFRSF12A	True	False	True	curated	False	0.136	CD14_Macrophages2	Myofibroblast2	0	unique	CD14_Macrophages2.Myofibroblast2	0.899	CP2E
CD14_Macrophages2.Myofibroblast2	CPI-SS07CCAD9BF	GRN_SORT1	simple:P28799	simple:Q99523	GRN	SORT1	True	False	True	IMEx,InnateDB-All,MINT	False	0.136	CD14_Macrophages2	Myofibroblast2	0	unique	CD14_Macrophages2.Myofibroblast2	4.136	CP2E
CD14_Macrophages2.Myofibroblast2	CPI-SS0D2539AEB	FPR3_HEBP1	simple:P25089	simple:Q9NRV9	FPR3	HEBP1	False	True	False	guidetopharmacology.org	False	0.14	CD14_Macrophages2	Myofibroblast2	0	unique	CD14_Macrophages2.Myofibroblast2	1.238	CP2E
CD14_Macrophages2.Myofibroblast2	CPI-SC07BE7830D	SPP1_a4b1complex	simple:P10451	complex:a4b1 complex	SPP1	a4b1 complex	True	False	False	curated	True	0.14	CD14_Macrophages2	Myofibroblast2	0	unique	CD14_Macrophages2.Myofibroblast2	61.559	CP2E
CD14_Macrophages2.Myofibroblast2	CPI-SC07BE7830D	SPP1_a4b1complex	simple:P10451	complex:a4b1 complex	SPP1	a4b1 complex	True	False	False	curated	True	0.14	CD14_Macrophages2	Myofibroblast2	0	unique	CD14_Macrophages2.Myofibroblast2	61.559	CP2E
CD14_Macrophages2.Myofibroblast2	CPI-SS0947A8549	FLT1_VEGFB	simple:P17948	simple:P49765	FLT1	VEGFB	True	True	False	curated	False	0.145	CD14_Macrophages2	Myofibroblast2	0	unique	CD14_Macrophages2.Myofibroblast2	0.895	CP2E
CD14_Macrophages2.Myofibroblast2	CPI-SS048A2311A	TNF_RIPK1	simple:P01375	simple:Q13546	TNF	RIPK1	True	False	True	I2D,IMEx,InnateDB,InnateDB-All,IntAct,MINT	False	0.149	CD14_Macrophages2	Myofibroblast2	0	unique	CD14_Macrophages2.Myofibroblast2	2.084	CP2E
CD14_Macrophages2.Myofibroblast2	CPI-SS0898D7F7F	TNFRSF10B_TNFSF10	simple:O14763	simple:P50591	TNFRSF10B	TNFSF10	True	True	False	curated	False	0.151	CD14_Macrophages2	Myofibroblast2	0.016	unique	CD14_Macrophages2.Myofibroblast2	1.031	CP2E
CD14_Macrophages2.Myofibroblast2	CPI-SC069F95780	COL8A2_a1b1complex	simple:P25067	complex:a1b1 complex	COL8A2	a1b1 complex	True	False	False	curated	True	0.153	CD14_Macrophages2	Myofibroblast2	0	unique	CD14_Macrophages2.Myofibroblast2	1.152	CP2E
CD14_Macrophages2.Myofibroblast2	CPI-SC069F95780	COL8A2_a1b1complex	simple:P25067	complex:a1b1 complex	COL8A2	a1b1 complex	True	False	False	curated	True	0.153	CD14_Macrophages2	Myofibroblast2	0	unique	CD14_Macrophages2.Myofibroblast2	1.152	CP2E
CD14_Macrophages2.Myofibroblast2	CPI-SS0859C173B	TNFSF14_LTBR	simple:O43557	simple:P36941	TNFSF14	LTBR	True	False	True	curated	False	0.155	CD14_Macrophages2	Myofibroblast2	0	unique	CD14_Macrophages2.Myofibroblast2	0.668	CP2E
CD14_Macrophages2.Myofibroblast2	CPI-SS08877A081	LGALS9_COLEC12	simple:O00182	simple:Q5KU26	LGALS9	COLEC12	True	False	True	InnateDB-All	False	0.157	CD14_Macrophages2	Myofibroblast2	0	unique	CD14_Macrophages2.Myofibroblast2	1.86	CP2E
CD14_Macrophages2.Myofibroblast2	CPI-SS05D23BCE8	HLA-DPB1_TNFSF13B	simple:HLADPB1	simple:Q9Y275	HLA-DPB1	TNFSF13B	True	True	False	InnateDB-All	False	0.174	CD14_Macrophages2	Myofibroblast2	0	unique	CD14_Macrophages2.Myofibroblast2	11.008	CP2E
CD14_Macrophages2.Myofibroblast2	CPI-SS048346C2B	LGALS9_MRC2	simple:O00182	simple:Q9UBG0	LGALS9	MRC2	True	False	True	InnateDB-All	False	0.178	CD14_Macrophages2	Myofibroblast2	0	unique	CD14_Macrophages2.Myofibroblast2	1.919	CP2E
CD14_Macrophages2.Myofibroblast2	CPI-SS055E061C9	LAMP1_FAM3C	simple:P11279	simple:Q92520	LAMP1	FAM3C	True	True	False	InnateDB-All	False	0.18	CD14_Macrophages2	Myofibroblast2	0.024	unique	CD14_Macrophages2.Myofibroblast2	1.909	CP2E
CD14_Macrophages2.Myofibroblast2	CPI-SS02AB0C3E0	SPP1_CD44	simple:P10451	simple:P16070	SPP1	CD44	True	False	True	I2D,IMEx,InnateDB-All,IntAct	False	0.182	CD14_Macrophages2	Myofibroblast2	0	unique	CD14_Macrophages2.Myofibroblast2	62.375	CP2E
CD14_Macrophages2.Myofibroblast2	CPI-SC0847A64D2	FN1_aVb5complex	simple:P02751	complex:aVb5 complex	FN1	aVb5 complex	True	False	False	curated	True	0.186	CD14_Macrophages2	Myofibroblast2	0	unique	CD14_Macrophages2.Myofibroblast2	6.65	CP2E
CD14_Macrophages2.Myofibroblast2	CPI-SC0847A64D2	FN1_aVb5complex	simple:P02751	complex:aVb5 complex	FN1	aVb5 complex	True	False	False	curated	True	0.186	CD14_Macrophages2	Myofibroblast2	0	unique	CD14_Macrophages2.Myofibroblast2	6.65	CP2E
CD14_Macrophages2.Myofibroblast2	CPI-SS0632A027A	CD44_HBEGF	simple:P16070	simple:Q99075	CD44	HBEGF	True	True	True	I2D,InnateDB-All	False	0.19	CD14_Macrophages2	Myofibroblast2	0	unique	CD14_Macrophages2.Myofibroblast2	4.929	CP2E
CD14_Macrophages2.Myofibroblast2	CPI-SS060B82BBC	JAG1_NOTCH2	simple:P78504	simple:Q04721	JAG1	NOTCH2	False	False	True	curated	False	0.192	CD14_Macrophages2	Myofibroblast2	0	unique	CD14_Macrophages2.Myofibroblast2	0.536	CP2E
CD14_Macrophages2.Myofibroblast2	CPI-SC0E9C058EB	PLAUR_a4b1complex	simple:Q03405	complex:a4b1 complex	PLAUR	a4b1 complex	True	True	False	curated	True	0.2	CD14_Macrophages2	Myofibroblast2	0	unique	CD14_Macrophages2.Myofibroblast2	5.685	CP2E
CD14_Macrophages2.Myofibroblast2	CPI-SC0E9C058EB	PLAUR_a4b1complex	simple:Q03405	complex:a4b1 complex	PLAUR	a4b1 complex	True	True	False	curated	True	0.2	CD14_Macrophages2	Myofibroblast2	0	unique	CD14_Macrophages2.Myofibroblast2	5.685	CP2E
CD14_Macrophages2.Myofibroblast2	CPI-SS0241A1F57	NRP2_SEMA3C	simple:O60462	simple:Q99985	NRP2	SEMA3C	True	True	False	curated	False	0.207	CD14_Macrophages2	Myofibroblast2	0	unique	CD14_Macrophages2.Myofibroblast2	0.781	CP2E
CD14_Macrophages2.Myofibroblast2	CPI-SS098425155	ADRB2_VEGFB	simple:P07550	simple:P49765	ADRB2	VEGFB	True	True	False	InnateDB-All	False	0.215	CD14_Macrophages2	Myofibroblast2	0.02	unique	CD14_Macrophages2.Myofibroblast2	0.708	CP2E
CD14_Macrophages2.Myofibroblast2	CPI-SS08B7D54A3	TNF_FAS	simple:P01375	simple:P25445	TNF	FAS	True	False	True	InnateDB-All	False	0.219	CD14_Macrophages2	Myofibroblast2	0	unique	CD14_Macrophages2.Myofibroblast2	2.082	CP2E
CD14_Macrophages2.Myofibroblast2	CPI-SS02EBC1BB0	TNF_NOTCH1	simple:P01375	simple:P46531	TNF	NOTCH1	True	False	True	I2D	False	0.221	CD14_Macrophages2	Myofibroblast2	0	unique	CD14_Macrophages2.Myofibroblast2	2.031	CP2E
CD14_Macrophages2.Myofibroblast2	CPI-SC096929DB0	FN1_aVb1complex	simple:P02751	complex:aVb1 complex	FN1	aVb1 complex	True	False	False	curated	True	0.223	CD14_Macrophages2	Myofibroblast2	0	unique	CD14_Macrophages2.Myofibroblast2	6.65	CP2E
CD14_Macrophages2.Myofibroblast2	CPI-SC096929DB0	FN1_aVb1complex	simple:P02751	complex:aVb1 complex	FN1	aVb1 complex	True	False	False	curated	True	0.223	CD14_Macrophages2	Myofibroblast2	0	unique	CD14_Macrophages2.Myofibroblast2	6.65	CP2E
CD14_Macrophages2.Myofibroblast2	CPI-SC08B2AD7C6	FN1_a5b1complex	simple:P02751	complex:a5b1 complex	FN1	a5b1 complex	True	False	False	curated	True	0.223	CD14_Macrophages2	Myofibroblast2	0	unique	CD14_Macrophages2.Myofibroblast2	5.946	CP2E
CD14_Macrophages2.Myofibroblast2	CPI-SC08B2AD7C6	FN1_a5b1complex	simple:P02751	complex:a5b1 complex	FN1	a5b1 complex	True	False	False	curated	True	0.223	CD14_Macrophages2	Myofibroblast2	0	unique	CD14_Macrophages2.Myofibroblast2	5.946	CP2E
CD14_Macrophages2.Myofibroblast2	CPI-SS0419B80C4	LGALS9_LRP1	simple:O00182	simple:Q07954	LGALS9	LRP1	True	False	True	InnateDB-All	False	0.229	CD14_Macrophages2	Myofibroblast2	0	unique	CD14_Macrophages2.Myofibroblast2	2.075	CP2E
CD14_Macrophages2.Myofibroblast2	CPI-SS09808DEAE	CD74_APP	simple:P04233	simple:P05067	CD74	APP	False	True	False	curated	False	0.231	CD14_Macrophages2	Myofibroblast2	0	unique	CD14_Macrophages2.Myofibroblast2	24.347	CP2E
CD14_Macrophages2.Myofibroblast2	CPI-SC0984894BC	TGFB1_TGFbetareceptor2	simple:P01137	complex:TGFbeta receptor2	TGFB1	TGFbeta receptor2	True	False	True	curated	False	0.231	CD14_Macrophages2	Myofibroblast2	0	unique	CD14_Macrophages2.Myofibroblast2	0.939	CP2E
CD14_Macrophages2.Myofibroblast2	CPI-SC0984894BC	TGFB1_TGFbetareceptor2	simple:P01137	complex:TGFbeta receptor2	TGFB1	TGFbeta receptor2	True	False	True	curated	False	0.231	CD14_Macrophages2	Myofibroblast2	0	unique	CD14_Macrophages2.Myofibroblast2	0.939	CP2E
CD14_Macrophages2.Myofibroblast2	CPI-SS03A4F7DC8	AXL_GAS6	simple:P30530	simple:Q14393	AXL	GAS6	True	True	False	guidetopharmacology.org	False	0.26	CD14_Macrophages2	Myofibroblast2	0	unique	CD14_Macrophages2.Myofibroblast2	0.852	CP2E
CD14_Macrophages2.Myofibroblast2	CPI-SS04B4619D0	TNF_TNFRSF1A	simple:P01375	simple:P19438	TNF	TNFRSF1A	True	False	True	curated	False	0.298	CD14_Macrophages2	Myofibroblast2	0	unique	CD14_Macrophages2.Myofibroblast2	2.527	CP2E
CD14_Macrophages2.Myofibroblast2	CPI-SC06364D669	FN1_a4b1complex	simple:P02751	complex:a4b1 complex	FN1	a4b1 complex	True	False	False	curated	True	0.316	CD14_Macrophages2	Myofibroblast2	0	unique	CD14_Macrophages2.Myofibroblast2	5.7	CP2E
CD14_Macrophages2.Myofibroblast2	CPI-SC06364D669	FN1_a4b1complex	simple:P02751	complex:a4b1 complex	FN1	a4b1 complex	True	False	False	curated	True	0.316	CD14_Macrophages2	Myofibroblast2	0	unique	CD14_Macrophages2.Myofibroblast2	5.7	CP2E
CD14_Macrophages2.Myofibroblast2	CPI-SS033E6DE7E	NRP1_VEGFB	simple:O14786	simple:P49765	NRP1	VEGFB	True	True	False	curated	False	0.335	CD14_Macrophages2	Myofibroblast2	0.008	unique	CD14_Macrophages2.Myofibroblast2	1.047	CP2E
CD14_Macrophages2.Myofibroblast2	CPI-SS0A42A3690	CCL4L2_VSIR	simple:Q8NHW4	simple:Q9H7M9	CCL4L2	VSIR	True	False	True	IMEx,IntAct	False	0.343	CD14_Macrophages2	Myofibroblast2	0	unique	CD14_Macrophages2.Myofibroblast2	4.278	CP2E
CD14_Macrophages2.Myofibroblast2	CPI-SS0ABC5C1B8	CD74_MIF	simple:P04233	simple:P14174	CD74	MIF	True	True	False	I2D,InnateDB-All	False	0.347	CD14_Macrophages2	Myofibroblast2	0	unique	CD14_Macrophages2.Myofibroblast2	23.395	CP2E
CD14_Macrophages2.Myofibroblast2	CPI-SS0302E8E8F	CD74_COPA	simple:P04233	simple:P53621	CD74	COPA	True	True	False	IMEx,IntAct	False	0.364	CD14_Macrophages2	Myofibroblast2	0	unique	CD14_Macrophages2.Myofibroblast2	23.178	CP2E
CD14_Macrophages2.Myofibroblast2	CPI-SS03FA58286	TNF_VSIR	simple:P01375	simple:Q9H7M9	TNF	VSIR	True	False	True	IMEx,IntAct	False	0.37	CD14_Macrophages2	Myofibroblast2	0	unique	CD14_Macrophages2.Myofibroblast2	2.064	CP2E
CD14_Macrophages2.Myofibroblast2	CPI-SC098C06330	TGFB1_TGFbetareceptor1	simple:P01137	complex:TGFbeta receptor1	TGFB1	TGFbeta receptor1	True	False	True	curated	False	0.469	CD14_Macrophages2	Myofibroblast2	0.004	unique	CD14_Macrophages2.Myofibroblast2	1.06	CP2E
CD14_Macrophages2.Myofibroblast2	CPI-SC098C06330	TGFB1_TGFbetareceptor1	simple:P01137	complex:TGFbeta receptor1	TGFB1	TGFbeta receptor1	True	False	True	curated	False	0.469	CD14_Macrophages2	Myofibroblast2	0.004	unique	CD14_Macrophages2.Myofibroblast2	1.06	CP2E
CD14_Macrophages2.Myofibroblast2	CPI-SS02572E1EF	NRG1_LGR4	simple:Q02297	simple:Q9BXB1	NRG1	LGR4	True	True	True	InnateDB-All	False	0.006	CD14_Macrophages2	Myofibroblast2	0	unique	CD14_Macrophages2.Myofibroblast2	0.236	CP2E
CD14_Macrophages2.Myofibroblast2	CPI-CS08CC8F9D3	ACVR1_BMPR2_BMP7	complex:ACVR1_BMPR2	simple:P18075	ACVR1_BMPR2	BMP7	True	True	False	curated	False	0.017	CD14_Macrophages2	Myofibroblast2	0	unique	CD14_Macrophages2.Myofibroblast2	0.138	CP2E
CD14_Macrophages2.Myofibroblast2	CPI-CS08CC8F9D3	ACVR1_BMPR2_BMP7	complex:ACVR1_BMPR2	simple:P18075	ACVR1_BMPR2	BMP7	True	True	False	curated	False	0.017	CD14_Macrophages2	Myofibroblast2	0	unique	CD14_Macrophages2.Myofibroblast2	0.138	CP2E
CD14_Macrophages2.Myofibroblast2	CPI-SS09C4988F8	PROS1_TYRO3	simple:P07225	simple:Q06418	PROS1	TYRO3	True	False	True	guidetopharmacology.org	False	0.019	CD14_Macrophages2	Myofibroblast2	0.032	unique	CD14_Macrophages2.Myofibroblast2	0.081	CP2E
CD14_Macrophages2.Myofibroblast2	CPI-SS092C1B321	CCR2_CCL26	simple:P41597	simple:Q9Y258	CCR2	CCL26	True	True	False	curated	False	0.021	CD14_Macrophages2	Myofibroblast2	0	unique	CD14_Macrophages2.Myofibroblast2	0.364	CP2E
CD14_Macrophages2.Myofibroblast2	CPI-SS0DFA98A14	CSF1R_IL34	simple:P07333	simple:Q6ZMJ4	CSF1R	IL34	True	True	False	curated	False	0.025	CD14_Macrophages2	Myofibroblast2	0	unique	CD14_Macrophages2.Myofibroblast2	1.128	CP2E
CD14_Macrophages2.Myofibroblast2	CPI-SS04EE957D8	CCR1_CCL26	simple:P32246	simple:Q9Y258	CCR1	CCL26	True	True	False	curated	False	0.025	CD14_Macrophages2	Myofibroblast2	0	unique	CD14_Macrophages2.Myofibroblast2	0.806	CP2E
CD14_Macrophages2.Myofibroblast2	CPI-SS008EB600F	CCR2_CCL7	simple:P41597	simple:P80098	CCR2	CCL7	True	True	False	curated	False	0.031	CD14_Macrophages2	Myofibroblast2	0.004	unique	CD14_Macrophages2.Myofibroblast2	0.248	CP2E
CD14_Macrophages2.Myofibroblast2	CPI-SS0DD547726	CCR2_CCL11	simple:P41597	simple:P51671	CCR2	CCL11	True	True	False	guidetopharmacology.org	False	0.031	CD14_Macrophages2	Myofibroblast2	0	unique	CD14_Macrophages2.Myofibroblast2	0.817	CP2E
CD14_Macrophages2.Myofibroblast2	CPI-SS0E7CBFD03	WNT5A_ROR2	simple:P41221	simple:Q01974	WNT5A	ROR2	True	False	True	I2D	False	0.033	CD14_Macrophages2	Myofibroblast2	0	unique	CD14_Macrophages2.Myofibroblast2	0.227	CP2E
CD14_Macrophages2.Myofibroblast2	CPI-SS0E61DB5DF	FLT1_PGF	simple:P17948	simple:P49763	FLT1	PGF	True	True	False	curated	False	0.033	CD14_Macrophages2	Myofibroblast2	0	unique	CD14_Macrophages2.Myofibroblast2	0.327	CP2E
CD14_Macrophages2.Myofibroblast2	CPI-SS0B9E8C0DE	EPHB2_EFNB2	simple:P29323	simple:P52799	EPHB2	EFNB2	False	True	True	curated	False	0.033	CD14_Macrophages2	Myofibroblast2	0.036	unique	CD14_Macrophages2.Myofibroblast2	0.223	CP2E
CD14_Macrophages2.Myofibroblast2	CPI-SS0FEEB187C	PDGFB_PDGFRA	simple:P01127	simple:P16234	PDGFB	PDGFRA	True	False	True	curated	False	0.033	CD14_Macrophages2	Myofibroblast2	0	unique	CD14_Macrophages2.Myofibroblast2	1.243	CP2E
CD14_Macrophages2.Myofibroblast2	CPI-SC033E22B14	PDGFB_PDGFRcomplex	simple:P01127	complex:PDGFR complex	PDGFB	PDGFR complex	True	False	True	curated	False	0.033	CD14_Macrophages2	Myofibroblast2	0	unique	CD14_Macrophages2.Myofibroblast2	1.243	CP2E
CD14_Macrophages2.Myofibroblast2	CPI-SC033E22B14	PDGFB_PDGFRcomplex	simple:P01127	complex:PDGFR complex	PDGFB	PDGFR complex	True	False	True	curated	False	0.033	CD14_Macrophages2	Myofibroblast2	0	unique	CD14_Macrophages2.Myofibroblast2	1.243	CP2E
CD14_Macrophages2.Myofibroblast2	CPI-SS0111AAD26	EPHB2_EFNB1	simple:P29323	simple:P98172	EPHB2	EFNB1	False	True	False	curated	False	0.035	CD14_Macrophages2	Myofibroblast2	0.004	unique	CD14_Macrophages2.Myofibroblast2	0.146	CP2E
CD14_Macrophages2.Myofibroblast2	CPI-SS0B186A32C	CCR5_CCL7	simple:P51681	simple:P80098	CCR5	CCL7	True	True	False	curated	False	0.035	CD14_Macrophages2	Myofibroblast2	0.012	unique	CD14_Macrophages2.Myofibroblast2	0.242	CP2E
CD14_Macrophages2.Myofibroblast2	CPI-SS072B19293	HLA-DPA1_GAL	simple:HLADPA1	simple:P22466	HLA-DPA1	GAL	True	True	False	InnateDB-All	False	0.037	CD14_Macrophages2	Myofibroblast2	0	unique	CD14_Macrophages2.Myofibroblast2	18.532	CP2E
CD14_Macrophages2.Myofibroblast2	CPI-SS08B91FD2A	CCR1_CCL7	simple:P32246	simple:P80098	CCR1	CCL7	True	True	False	curated	False	0.037	CD14_Macrophages2	Myofibroblast2	0	unique	CD14_Macrophages2.Myofibroblast2	0.69	CP2E
CD14_Macrophages2.Myofibroblast2	CPI-CS0E5D1ECCE	PlexinA1_complex3_SEMA3A	complex:PlexinA1_complex3	simple:Q14563	PlexinA1_complex3	SEMA3A	True	True	False	curated	False	0.039	CD14_Macrophages2	Myofibroblast2	0	unique	CD14_Macrophages2.Myofibroblast2	0.186	CP2E
CD14_Macrophages2.Myofibroblast2	CPI-CS0E5D1ECCE	PlexinA1_complex3_SEMA3A	complex:PlexinA1_complex3	simple:Q14563	PlexinA1_complex3	SEMA3A	True	True	False	curated	False	0.039	CD14_Macrophages2	Myofibroblast2	0	unique	CD14_Macrophages2.Myofibroblast2	0.186	CP2E
CD14_Macrophages2.Myofibroblast2	CPI-SS05A26A1DE	PDGFB_PDGFRB	simple:P01127	simple:P09619	PDGFB	PDGFRB	True	False	True	curated	False	0.041	CD14_Macrophages2	Myofibroblast2	0	unique	CD14_Macrophages2.Myofibroblast2	1.499	CP2E
CD14_Macrophages2.Myofibroblast2	CPI-SS004C23DCE	EREG_EGFR	simple:O14944	simple:P00533	EREG	EGFR	True	False	True	curated	False	0.045	CD14_Macrophages2	Myofibroblast2	0	unique	CD14_Macrophages2.Myofibroblast2	4.093	CP2E
CD14_Macrophages2.Myofibroblast2	CPI-SC08AF9CA91	COL8A2_a11b1complex	simple:P25067	complex:a11b1 complex	COL8A2	a11b1 complex	True	False	False	curated	True	0.05	CD14_Macrophages2	Myofibroblast2	0	unique	CD14_Macrophages2.Myofibroblast2	0.429	CP2E
CD14_Macrophages2.Myofibroblast2	CPI-SC08AF9CA91	COL8A2_a11b1complex	simple:P25067	complex:a11b1 complex	COL8A2	a11b1 complex	True	False	False	curated	True	0.05	CD14_Macrophages2	Myofibroblast2	0	unique	CD14_Macrophages2.Myofibroblast2	0.429	CP2E
CD14_Macrophages2.Myofibroblast2	CPI-SS073F3FAD5	WNT5A_ROR1	simple:P41221	simple:Q01973	WNT5A	ROR1	True	False	True	IMEx	False	0.056	CD14_Macrophages2	Myofibroblast2	0.044	unique	CD14_Macrophages2.Myofibroblast2	0.147	CP2E
CD14_Macrophages2.Myofibroblast2	CPI-SC0CFF5E19D	FN1_a11b1complex	simple:P02751	complex:a11b1 complex	FN1	a11b1 complex	True	False	False	curated	True	0.056	CD14_Macrophages2	Myofibroblast2	0	unique	CD14_Macrophages2.Myofibroblast2	5.043	CP2E
CD14_Macrophages2.Myofibroblast2	CPI-SC0CFF5E19D	FN1_a11b1complex	simple:P02751	complex:a11b1 complex	FN1	a11b1 complex	True	False	False	curated	True	0.056	CD14_Macrophages2	Myofibroblast2	0	unique	CD14_Macrophages2.Myofibroblast2	5.043	CP2E
CD14_Macrophages2.Myofibroblast2	CPI-SC04F2478E9	FN1_a3b1complex	simple:P02751	complex:a3b1 complex	FN1	a3b1 complex	True	False	False	curated	True	0.056	CD14_Macrophages2	Myofibroblast2	0	unique	CD14_Macrophages2.Myofibroblast2	4.743	CP2E
CD14_Macrophages2.Myofibroblast2	CPI-SC04F2478E9	FN1_a3b1complex	simple:P02751	complex:a3b1 complex	FN1	a3b1 complex	True	False	False	curated	True	0.056	CD14_Macrophages2	Myofibroblast2	0	unique	CD14_Macrophages2.Myofibroblast2	4.743	CP2E
CD14_Macrophages2.Myofibroblast2	CPI-SS07D56EB05	CMKLR1_RARRES2	simple:Q99788	simple:Q99969	CMKLR1	RARRES2	True	True	False	guidetopharmacology.org	False	0.056	CD14_Macrophages2	Myofibroblast2	0	unique	CD14_Macrophages2.Myofibroblast2	19.19	CP2E
CD14_Macrophages2.Myofibroblast2	CPI-SS056BE1011	CCRL2_CCL19	simple:O00421	simple:Q99731	CCRL2	CCL19	True	True	False	guidetopharmacology.org	False	0.058	CD14_Macrophages2	Myofibroblast2	0	unique	CD14_Macrophages2.Myofibroblast2	10.971	CP2E
CD14_Macrophages2.Myofibroblast2	CPI-SS0179FBFD3	TNFRSF10A_TNFSF10	simple:O00220	simple:P50591	TNFRSF10A	TNFSF10	True	True	False	curated	False	0.06	CD14_Macrophages2	Myofibroblast2	0	unique	CD14_Macrophages2.Myofibroblast2	1.308	CP2E
CD14_Macrophages2.Myofibroblast2	CPI-SS06B86672A	CD44_FGFR2	simple:P16070	simple:P21802	CD44	FGFR2	True	True	True	InnateDB-All	False	0.06	CD14_Macrophages2	Myofibroblast2	0	unique	CD14_Macrophages2.Myofibroblast2	3.964	CP2E
CD14_Macrophages2.Myofibroblast2	CPI-CS0E1BF543E	ACVR1_BMPR2_BMP5	complex:ACVR1_BMPR2	simple:P22003	ACVR1_BMPR2	BMP5	True	True	False	curated	False	0.06	CD14_Macrophages2	Myofibroblast2	0	unique	CD14_Macrophages2.Myofibroblast2	0.118	CP2E
CD14_Macrophages2.Myofibroblast2	CPI-CS0E1BF543E	ACVR1_BMPR2_BMP5	complex:ACVR1_BMPR2	simple:P22003	ACVR1_BMPR2	BMP5	True	True	False	curated	False	0.06	CD14_Macrophages2	Myofibroblast2	0	unique	CD14_Macrophages2.Myofibroblast2	0.118	CP2E
CD14_Macrophages2.Myofibroblast2	CPI-SS02371A6D6	VEGFA_EPHB2	simple:P15692	simple:P29323	VEGFA	EPHB2	True	False	True	I2D	False	0.062	CD14_Macrophages2	Myofibroblast2	0	unique	CD14_Macrophages2.Myofibroblast2	1.215	CP2E
CD14_Macrophages2.Myofibroblast2	CPI-SS0DC2A6D35	IL6_HRH1	simple:P05231	simple:P35367	IL6	HRH1	True	False	True	IMEx,InnateDB-All,IntAct	False	0.062	CD14_Macrophages2	Myofibroblast2	0	unique	CD14_Macrophages2.Myofibroblast2	0.66	CP2E
CD14_Macrophages2.Myofibroblast2	CPI-SS0735F5C3A	TIMP1_FGFR2	simple:P01033	simple:P21802	TIMP1	FGFR2	True	False	True	InnateDB-All	False	0.066	CD14_Macrophages2	Myofibroblast2	0	unique	CD14_Macrophages2.Myofibroblast2	5.217	CP2E
CD14_Macrophages2.Myofibroblast2	CPI-SS0A9FB762A	LGALS9_PTPRK	simple:O00182	simple:Q15262	LGALS9	PTPRK	True	False	True	InnateDB-All	False	0.07	CD14_Macrophages2	Myofibroblast2	0	unique	CD14_Macrophages2.Myofibroblast2	0.85	CP2E
CD14_Macrophages2.Myofibroblast2	CPI-SS077B160B9	IL15_IL15RA	simple:P40933	simple:Q13261	IL15	IL15RA	True	False	True	guidetopharmacology.org	False	0.074	CD14_Macrophages2	Myofibroblast2	0	unique	CD14_Macrophages2.Myofibroblast2	0.527	CP2E
CD14_Macrophages2.Myofibroblast2	CPI-SC092C3E4DF	FN1_a8b1complex	simple:P02751	complex:a8b1 complex	FN1	a8b1 complex	True	False	False	curated	True	0.074	CD14_Macrophages2	Myofibroblast2	0	unique	CD14_Macrophages2.Myofibroblast2	4.771	CP2E
CD14_Macrophages2.Myofibroblast2	CPI-SC092C3E4DF	FN1_a8b1complex	simple:P02751	complex:a8b1 complex	FN1	a8b1 complex	True	False	False	curated	True	0.074	CD14_Macrophages2	Myofibroblast2	0	unique	CD14_Macrophages2.Myofibroblast2	4.771	CP2E
CD14_Macrophages2.Myofibroblast2	CPI-SS0C56C483F	WNT5A_ANTXR1	simple:P41221	simple:Q9H6X2	WNT5A	ANTXR1	True	False	True	InnateDB-All	False	0.076	CD14_Macrophages2	Myofibroblast2	0	unique	CD14_Macrophages2.Myofibroblast2	1.431	CP2E
CD14_Macrophages2.Myofibroblast2	CPI-SS0817CE2B3	CCL3L1_CCR1	simple:P16619	simple:P32246	CCL3L1	CCR1	True	False	True	curated	False	0.079	CD14_Macrophages2	Myofibroblast2	0	unique	CD14_Macrophages2.Myofibroblast2	1.491	CP2E
CD14_Macrophages2.Myofibroblast2	CPI-SS0855C0353	NRP1_PGF	simple:O14786	simple:P49763	NRP1	PGF	True	True	False	curated	False	0.079	CD14_Macrophages2	Myofibroblast2	0	unique	CD14_Macrophages2.Myofibroblast2	0.749	CP2E
CD14_Macrophages2.Myofibroblast2	CPI-SS0BD9F32BA	LGALS9_DAG1	simple:O00182	simple:Q14118	LGALS9	DAG1	True	False	True	InnateDB-All	False	0.081	CD14_Macrophages2	Myofibroblast2	0	unique	CD14_Macrophages2.Myofibroblast2	0.866	CP2E
CD14_Macrophages2.Myofibroblast2	CPI-SS0D22A09AD	NRP2_PGF	simple:O60462	simple:P49763	NRP2	PGF	True	True	False	curated	False	0.081	CD14_Macrophages2	Myofibroblast2	0	unique	CD14_Macrophages2.Myofibroblast2	0.657	CP2E
CD14_Macrophages2.Myofibroblast2	CPI-SS02928C71A	PDGFB_LRP1	simple:P01127	simple:Q07954	PDGFB	LRP1	True	False	True	I2D,InnateDB-All	False	0.083	CD14_Macrophages2	Myofibroblast2	0	unique	CD14_Macrophages2.Myofibroblast2	1.501	CP2E
CD14_Macrophages2.Myofibroblast2	CPI-SS08083B141	NRP1_SEMA3A	simple:O14786	simple:Q14563	NRP1	SEMA3A	True	True	False	curated	False	0.083	CD14_Macrophages2	Myofibroblast2	0	unique	CD14_Macrophages2.Myofibroblast2	0.76	CP2E
CD14_Macrophages2.Myofibroblast2	CPI-SS076D8415B	CCL3_IDE	simple:P10147	simple:P14735	CCL3	IDE	True	False	True	IMEx,InnateDB-All,MINT	False	0.099	CD14_Macrophages2	Myofibroblast2	0	unique	CD14_Macrophages2.Myofibroblast2	7.153	CP2E
CD14_Macrophages2.Myofibroblast2	CPI-SC04B354AE3	COL8A2_a2b1complex	simple:P25067	complex:a2b1 complex	COL8A2	a2b1 complex	True	False	False	curated	True	0.099	CD14_Macrophages2	Myofibroblast2	0.004	unique	CD14_Macrophages2.Myofibroblast2	0.524	CP2E
CD14_Macrophages2.Myofibroblast2	CPI-SC04B354AE3	COL8A2_a2b1complex	simple:P25067	complex:a2b1 complex	COL8A2	a2b1 complex	True	False	False	curated	True	0.099	CD14_Macrophages2	Myofibroblast2	0.004	unique	CD14_Macrophages2.Myofibroblast2	0.524	CP2E
CD14_Macrophages2.Myofibroblast2	CPI-SS0B2D5BA95	WNT5A_FZD1	simple:P41221	simple:Q9UP38	WNT5A	FZD1	True	False	True	curated	False	0.105	CD14_Macrophages2	Myofibroblast2	0	unique	CD14_Macrophages2.Myofibroblast2	0.515	CP2E
CD14_Macrophages2.Myofibroblast2	CPI-SS095E52E66	TNFSF10_TNFRSF10D	simple:P50591	simple:Q9UBN6	TNFSF10	TNFRSF10D	True	False	True	curated	False	0.107	CD14_Macrophages2	Myofibroblast2	0	unique	CD14_Macrophages2.Myofibroblast2	0.862	CP2E
CD14_Macrophages2.Myofibroblast2	CPI-SS0C17BB772	FCGR2A_CXCL9	simple:P12318	simple:Q07325	FCGR2A	CXCL9	True	True	False	IMEx,IntAct	False	0.107	CD14_Macrophages2	Myofibroblast2	0	unique	CD14_Macrophages2.Myofibroblast2	5.277	CP2E
CD14_Macrophages2.Myofibroblast2	CPI-SC01FFC9392	FN1_a2b1complex	simple:P02751	complex:a2b1 complex	FN1	a2b1 complex	True	False	False	curated	True	0.112	CD14_Macrophages2	Myofibroblast2	0	unique	CD14_Macrophages2.Myofibroblast2	5.139	CP2E
CD14_Macrophages2.Myofibroblast2	CPI-SC01FFC9392	FN1_a2b1complex	simple:P02751	complex:a2b1 complex	FN1	a2b1 complex	True	False	False	curated	True	0.112	CD14_Macrophages2	Myofibroblast2	0	unique	CD14_Macrophages2.Myofibroblast2	5.139	CP2E
CD14_Macrophages2.Myofibroblast2	CPI-SS0B81F1BF5	TNF_SEMA4C	simple:P01375	simple:Q9C0C4	TNF	SEMA4C	True	False	True	InnateDB-All	False	0.112	CD14_Macrophages2	Myofibroblast2	0	unique	CD14_Macrophages2.Myofibroblast2	1.079	CP2E
CD14_Macrophages2.Myofibroblast2	CPI-CS063AE1C91	IL6receptor_IL6	complex:IL6 receptor	simple:P05231	IL6 receptor	IL6	True	True	False	curated	False	0.112	CD14_Macrophages2	Myofibroblast2	0	unique	CD14_Macrophages2.Myofibroblast2	0.543	CP2E
CD14_Macrophages2.Myofibroblast2	CPI-CS063AE1C91	IL6receptor_IL6	complex:IL6 receptor	simple:P05231	IL6 receptor	IL6	True	True	False	curated	False	0.112	CD14_Macrophages2	Myofibroblast2	0	unique	CD14_Macrophages2.Myofibroblast2	0.543	CP2E
CD14_Macrophages2.Myofibroblast2	CPI-SS0F8EFEECF	TNF_DAG1	simple:P01375	simple:Q14118	TNF	DAG1	True	False	True	InnateDB-All	False	0.112	CD14_Macrophages2	Myofibroblast2	0	unique	CD14_Macrophages2.Myofibroblast2	1.103	CP2E
CD14_Macrophages2.Myofibroblast2	CPI-SS0B99F22A2	JAG1_NOTCH3	simple:P78504	simple:Q9UM47	JAG1	NOTCH3	False	False	True	curated	False	0.112	CD14_Macrophages2	Myofibroblast2	0	unique	CD14_Macrophages2.Myofibroblast2	0.437	CP2E
CD14_Macrophages2.Myofibroblast2	CPI-SS0C85BC9AF	PROS1_AXL	simple:P07225	simple:P30530	PROS1	AXL	True	False	True	guidetopharmacology.org	False	0.114	CD14_Macrophages2	Myofibroblast2	0.004	unique	CD14_Macrophages2.Myofibroblast2	0.462	CP2E
CD14_Macrophages2.Myofibroblast2	CPI-SS08DA48A5A	CCL3_CCR1	simple:P10147	simple:P32246	CCL3	CCR1	True	False	True	curated	False	0.116	CD14_Macrophages2	Myofibroblast2	0	unique	CD14_Macrophages2.Myofibroblast2	7.115	CP2E
CD14_Macrophages2.Myofibroblast2	CPI-SS0DEDA3567	TNFSF10_RIPK1	simple:P50591	simple:Q13546	TNFSF10	RIPK1	True	False	True	InnateDB-All	False	0.118	CD14_Macrophages2	Myofibroblast2	0	unique	CD14_Macrophages2.Myofibroblast2	0.88	CP2E
CD14_Macrophages2.Myofibroblast2	CPI-SS0D0252D87	AXL_IL15RA	simple:P30530	simple:Q13261	AXL	IL15RA	True	True	True	I2D	False	0.128	CD14_Macrophages2	Myofibroblast2	0	unique	CD14_Macrophages2.Myofibroblast2	0.723	CP2E
CD14_Macrophages2.Myofibroblast2	CPI-SS0415CC75D	MERTK_GAS6	simple:Q12866	simple:Q14393	MERTK	GAS6	True	True	False	guidetopharmacology.org	False	0.13	CD14_Macrophages2	Myofibroblast2	0	unique	CD14_Macrophages2.Myofibroblast2	1.067	CP2E
CD14_Macrophages2.Myofibroblast2	CPI-SS0B01CF3AB	CSF1R_CSF1	simple:P07333	simple:P09603	CSF1R	CSF1	True	True	False	curated	False	0.134	CD14_Macrophages2	Myofibroblast2	0	unique	CD14_Macrophages2.Myofibroblast2	1.272	CP2E
CD14_Macrophages2.Myofibroblast2	CPI-SS02EF3E1BA	TNFSF12_TNFRSF12A	simple:O43508	simple:Q9NP84	TNFSF12	TNFRSF12A	True	False	True	curated	False	0.136	CD14_Macrophages2	Myofibroblast2	0	unique	CD14_Macrophages2.Myofibroblast2	1.144	CP2E
CD14_Macrophages2.Myofibroblast2	CPI-SS07CCAD9BF	GRN_SORT1	simple:P28799	simple:Q99523	GRN	SORT1	True	False	True	IMEx,InnateDB-All,MINT	False	0.136	CD14_Macrophages2	Myofibroblast2	0	unique	CD14_Macrophages2.Myofibroblast2	4.223	CP2E
CD14_Macrophages2.Myofibroblast2	CPI-SS0D2539AEB	FPR3_HEBP1	simple:P25089	simple:Q9NRV9	FPR3	HEBP1	False	True	False	guidetopharmacology.org	False	0.14	CD14_Macrophages2	Myofibroblast2	0	unique	CD14_Macrophages2.Myofibroblast2	1.233	CP2E
CD14_Macrophages2.Myofibroblast2	CPI-SC07BE7830D	SPP1_a4b1complex	simple:P10451	complex:a4b1 complex	SPP1	a4b1 complex	True	False	False	curated	True	0.14	CD14_Macrophages2	Myofibroblast2	0	unique	CD14_Macrophages2.Myofibroblast2	33.429	CP2E
CD14_Macrophages2.Myofibroblast2	CPI-SC07BE7830D	SPP1_a4b1complex	simple:P10451	complex:a4b1 complex	SPP1	a4b1 complex	True	False	False	curated	True	0.14	CD14_Macrophages2	Myofibroblast2	0	unique	CD14_Macrophages2.Myofibroblast2	33.429	CP2E
CD14_Macrophages2.Myofibroblast2	CPI-SS0947A8549	FLT1_VEGFB	simple:P17948	simple:P49765	FLT1	VEGFB	True	True	False	curated	False	0.145	CD14_Macrophages2	Myofibroblast2	0	unique	CD14_Macrophages2.Myofibroblast2	0.83	CP2E
CD14_Macrophages2.Myofibroblast2	CPI-SS048A2311A	TNF_RIPK1	simple:P01375	simple:Q13546	TNF	RIPK1	True	False	True	I2D,IMEx,InnateDB,InnateDB-All,IntAct,MINT	False	0.149	CD14_Macrophages2	Myofibroblast2	0	unique	CD14_Macrophages2.Myofibroblast2	1.062	CP2E
CD14_Macrophages2.Myofibroblast2	CPI-SS09A3FA737	NAMPT_P2RY6	simple:P43490	simple:Q15077	NAMPT	P2RY6	True	False	True	IMEx,IntAct	False	0.149	CD14_Macrophages2	Myofibroblast2	0	unique	CD14_Macrophages2.Myofibroblast2	5.054	CP2E
CD14_Macrophages2.Myofibroblast2	CPI-SS0898D7F7F	TNFRSF10B_TNFSF10	simple:O14763	simple:P50591	TNFRSF10B	TNFSF10	True	True	False	curated	False	0.151	CD14_Macrophages2	Myofibroblast2	0	unique	CD14_Macrophages2.Myofibroblast2	1.411	CP2E
CD14_Macrophages2.Myofibroblast2	CPI-SS006C6537E	MDK_LRP1	simple:P21741	simple:Q07954	MDK	LRP1	True	False	True	I2D,InnateDB-All	False	0.151	CD14_Macrophages2	Myofibroblast2	0	unique	CD14_Macrophages2.Myofibroblast2	1.477	CP2E
CD14_Macrophages2.Myofibroblast2	CPI-SC069F95780	COL8A2_a1b1complex	simple:P25067	complex:a1b1 complex	COL8A2	a1b1 complex	True	False	False	curated	True	0.153	CD14_Macrophages2	Myofibroblast2	0	unique	CD14_Macrophages2.Myofibroblast2	0.675	CP2E
CD14_Macrophages2.Myofibroblast2	CPI-SC069F95780	COL8A2_a1b1complex	simple:P25067	complex:a1b1 complex	COL8A2	a1b1 complex	True	False	False	curated	True	0.153	CD14_Macrophages2	Myofibroblast2	0	unique	CD14_Macrophages2.Myofibroblast2	0.675	CP2E
CD14_Macrophages2.Myofibroblast2	CPI-SS0859C173B	TNFSF14_LTBR	simple:O43557	simple:P36941	TNFSF14	LTBR	True	False	True	curated	False	0.155	CD14_Macrophages2	Myofibroblast2	0.008	unique	CD14_Macrophages2.Myofibroblast2	0.465	CP2E
CD14_Macrophages2.Myofibroblast2	CPI-SS08877A081	LGALS9_COLEC12	simple:O00182	simple:Q5KU26	LGALS9	COLEC12	True	False	True	InnateDB-All	False	0.157	CD14_Macrophages2	Myofibroblast2	0	unique	CD14_Macrophages2.Myofibroblast2	1.044	CP2E
CD14_Macrophages2.Myofibroblast2	CPI-SS0C1BD22BC	SPP1_PTGER4	simple:P10451	simple:P35408	SPP1	PTGER4	True	False	True	IMEx,MINT	False	0.165	CD14_Macrophages2	Myofibroblast2	0	unique	CD14_Macrophages2.Myofibroblast2	33.474	CP2E
CD14_Macrophages2.Myofibroblast2	CPI-SS05D23BCE8	HLA-DPB1_TNFSF13B	simple:HLADPB1	simple:Q9Y275	HLA-DPB1	TNFSF13B	True	True	False	InnateDB-All	False	0.174	CD14_Macrophages2	Myofibroblast2	0	unique	CD14_Macrophages2.Myofibroblast2	14.366	CP2E
CD14_Macrophages2.Myofibroblast2	CPI-SS048346C2B	LGALS9_MRC2	simple:O00182	simple:Q9UBG0	LGALS9	MRC2	True	False	True	InnateDB-All	False	0.178	CD14_Macrophages2	Myofibroblast2	0	unique	CD14_Macrophages2.Myofibroblast2	1.617	CP2E
CD14_Macrophages2.Myofibroblast2	CPI-SS055E061C9	LAMP1_FAM3C	simple:P11279	simple:Q92520	LAMP1	FAM3C	True	True	False	InnateDB-All	False	0.18	CD14_Macrophages2	Myofibroblast2	0	unique	CD14_Macrophages2.Myofibroblast2	2.203	CP2E
CD14_Macrophages2.Myofibroblast2	CPI-SS02AB0C3E0	SPP1_CD44	simple:P10451	simple:P16070	SPP1	CD44	True	False	True	I2D,IMEx,InnateDB-All,IntAct	False	0.182	CD14_Macrophages2	Myofibroblast2	0	unique	CD14_Macrophages2.Myofibroblast2	34.44	CP2E
CD14_Macrophages2.Myofibroblast2	CPI-SC0847A64D2	FN1_aVb5complex	simple:P02751	complex:aVb5 complex	FN1	aVb5 complex	True	False	False	curated	True	0.186	CD14_Macrophages2	Myofibroblast2	0	unique	CD14_Macrophages2.Myofibroblast2	5.409	CP2E
CD14_Macrophages2.Myofibroblast2	CPI-SC0847A64D2	FN1_aVb5complex	simple:P02751	complex:aVb5 complex	FN1	aVb5 complex	True	False	False	curated	True	0.186	CD14_Macrophages2	Myofibroblast2	0	unique	CD14_Macrophages2.Myofibroblast2	5.409	CP2E
CD14_Macrophages2.Myofibroblast2	CPI-SS06207F70E	CD226_NECTIN2	simple:Q15762	simple:Q92692	CD226	NECTIN2	False	True	True	curated	False	0.186	CD14_Macrophages2	Myofibroblast2	0.024	unique	CD14_Macrophages2.Myofibroblast2	0.514	CP2E
CD14_Macrophages2.Myofibroblast2	CPI-SS0632A027A	CD44_HBEGF	simple:P16070	simple:Q99075	CD44	HBEGF	True	True	True	I2D,InnateDB-All	False	0.19	CD14_Macrophages2	Myofibroblast2	0	unique	CD14_Macrophages2.Myofibroblast2	4.122	CP2E
CD14_Macrophages2.Myofibroblast2	CPI-SS060B82BBC	JAG1_NOTCH2	simple:P78504	simple:Q04721	JAG1	NOTCH2	False	False	True	curated	False	0.192	CD14_Macrophages2	Myofibroblast2	0	unique	CD14_Macrophages2.Myofibroblast2	0.421	CP2E
CD14_Macrophages2.Myofibroblast2	CPI-SC0E9C058EB	PLAUR_a4b1complex	simple:Q03405	complex:a4b1 complex	PLAUR	a4b1 complex	True	True	False	curated	True	0.2	CD14_Macrophages2	Myofibroblast2	0	unique	CD14_Macrophages2.Myofibroblast2	4.619	CP2E
CD14_Macrophages2.Myofibroblast2	CPI-SC0E9C058EB	PLAUR_a4b1complex	simple:Q03405	complex:a4b1 complex	PLAUR	a4b1 complex	True	True	False	curated	True	0.2	CD14_Macrophages2	Myofibroblast2	0	unique	CD14_Macrophages2.Myofibroblast2	4.619	CP2E
CD14_Macrophages2.Myofibroblast2	CPI-SS0241A1F57	NRP2_SEMA3C	simple:O60462	simple:Q99985	NRP2	SEMA3C	True	True	False	curated	False	0.207	CD14_Macrophages2	Myofibroblast2	0	unique	CD14_Macrophages2.Myofibroblast2	0.816	CP2E
CD14_Macrophages2.Myofibroblast2	CPI-SS03133B4F2	TFRC_TNFSF13B	simple:P02786	simple:Q9Y275	TFRC	TNFSF13B	True	True	False	IMEx,IntAct	False	0.207	CD14_Macrophages2	Myofibroblast2	0	unique	CD14_Macrophages2.Myofibroblast2	1.99	CP2E
CD14_Macrophages2.Myofibroblast2	CPI-SS098425155	ADRB2_VEGFB	simple:P07550	simple:P49765	ADRB2	VEGFB	True	True	False	InnateDB-All	False	0.215	CD14_Macrophages2	Myofibroblast2	0	unique	CD14_Macrophages2.Myofibroblast2	0.68	CP2E
CD14_Macrophages2.Myofibroblast2	CPI-SS0E00478B4	NRP2_VEGFA	simple:O60462	simple:P15692	NRP2	VEGFA	True	True	False	curated	False	0.215	CD14_Macrophages2	Myofibroblast2	0.036	unique	CD14_Macrophages2.Myofibroblast2	1.122	CP2E
CD14_Macrophages2.Myofibroblast2	CPI-SS08B7D54A3	TNF_FAS	simple:P01375	simple:P25445	TNF	FAS	True	False	True	InnateDB-All	False	0.219	CD14_Macrophages2	Myofibroblast2	0	unique	CD14_Macrophages2.Myofibroblast2	1.239	CP2E
CD14_Macrophages2.Myofibroblast2	CPI-SS02EBC1BB0	TNF_NOTCH1	simple:P01375	simple:P46531	TNF	NOTCH1	True	False	True	I2D	False	0.221	CD14_Macrophages2	Myofibroblast2	0	unique	CD14_Macrophages2.Myofibroblast2	1.078	CP2E
CD14_Macrophages2.Myofibroblast2	CPI-SS002DF6C31	LGALS9_SLC1A5	simple:O00182	simple:Q15758	LGALS9	SLC1A5	True	False	True	I2D,InnateDB-All	False	0.221	CD14_Macrophages2	Myofibroblast2	0	unique	CD14_Macrophages2.Myofibroblast2	0.889	CP2E
CD14_Macrophages2.Myofibroblast2	CPI-SC096929DB0	FN1_aVb1complex	simple:P02751	complex:aVb1 complex	FN1	aVb1 complex	True	False	False	curated	True	0.223	CD14_Macrophages2	Myofibroblast2	0	unique	CD14_Macrophages2.Myofibroblast2	5.702	CP2E
CD14_Macrophages2.Myofibroblast2	CPI-SC096929DB0	FN1_aVb1complex	simple:P02751	complex:aVb1 complex	FN1	aVb1 complex	True	False	False	curated	True	0.223	CD14_Macrophages2	Myofibroblast2	0	unique	CD14_Macrophages2.Myofibroblast2	5.702	CP2E
CD14_Macrophages2.Myofibroblast2	CPI-SC08B2AD7C6	FN1_a5b1complex	simple:P02751	complex:a5b1 complex	FN1	a5b1 complex	True	False	False	curated	True	0.223	CD14_Macrophages2	Myofibroblast2	0	unique	CD14_Macrophages2.Myofibroblast2	5.141	CP2E
CD14_Macrophages2.Myofibroblast2	CPI-SC08B2AD7C6	FN1_a5b1complex	simple:P02751	complex:a5b1 complex	FN1	a5b1 complex	True	False	False	curated	True	0.223	CD14_Macrophages2	Myofibroblast2	0	unique	CD14_Macrophages2.Myofibroblast2	5.141	CP2E
CD14_Macrophages2.Myofibroblast2	CPI-SS0419B80C4	LGALS9_LRP1	simple:O00182	simple:Q07954	LGALS9	LRP1	True	False	True	InnateDB-All	False	0.229	CD14_Macrophages2	Myofibroblast2	0	unique	CD14_Macrophages2.Myofibroblast2	2.167	CP2E
CD14_Macrophages2.Myofibroblast2	CPI-SS09808DEAE	CD74_APP	simple:P04233	simple:P05067	CD74	APP	False	True	False	curated	False	0.231	CD14_Macrophages2	Myofibroblast2	0	unique	CD14_Macrophages2.Myofibroblast2	27.786	CP2E
CD14_Macrophages2.Myofibroblast2	CPI-SC0984894BC	TGFB1_TGFbetareceptor2	simple:P01137	complex:TGFbeta receptor2	TGFB1	TGFbeta receptor2	True	False	True	curated	False	0.231	CD14_Macrophages2	Myofibroblast2	0	unique	CD14_Macrophages2.Myofibroblast2	0.801	CP2E
CD14_Macrophages2.Myofibroblast2	CPI-SC0984894BC	TGFB1_TGFbetareceptor2	simple:P01137	complex:TGFbeta receptor2	TGFB1	TGFbeta receptor2	True	False	True	curated	False	0.231	CD14_Macrophages2	Myofibroblast2	0	unique	CD14_Macrophages2.Myofibroblast2	0.801	CP2E
CD14_Macrophages2.Myofibroblast2	CPI-SS0DE0A486F	NRP1_VEGFA	simple:O14786	simple:P15692	NRP1	VEGFA	True	True	False	curated	False	0.231	CD14_Macrophages2	Myofibroblast2	0.048	unique	CD14_Macrophages2.Myofibroblast2	1.214	CP2E
CD14_Macrophages2.Myofibroblast2	CPI-SS085EE60B1	TGFB1_TGFBR3	simple:P01137	simple:Q03167	TGFB1	TGFBR3	True	False	True	curated	False	0.238	CD14_Macrophages2	Myofibroblast2	0	unique	CD14_Macrophages2.Myofibroblast2	0.696	CP2E
CD14_Macrophages2.Myofibroblast2	CPI-SS03A4F7DC8	AXL_GAS6	simple:P30530	simple:Q14393	AXL	GAS6	True	True	False	guidetopharmacology.org	False	0.26	CD14_Macrophages2	Myofibroblast2	0	unique	CD14_Macrophages2.Myofibroblast2	1.095	CP2E
CD14_Macrophages2.Myofibroblast2	CPI-SS0F00D756A	CD40_TNFSF13B	simple:P25942	simple:Q9Y275	CD40	TNFSF13B	True	True	False	I2D,InnateDB	False	0.293	CD14_Macrophages2	Myofibroblast2	0	unique	CD14_Macrophages2.Myofibroblast2	1.402	CP2E
CD14_Macrophages2.Myofibroblast2	CPI-SS04B4619D0	TNF_TNFRSF1A	simple:P01375	simple:P19438	TNF	TNFRSF1A	True	False	True	curated	False	0.298	CD14_Macrophages2	Myofibroblast2	0	unique	CD14_Macrophages2.Myofibroblast2	1.545	CP2E
CD14_Macrophages2.Myofibroblast2	CPI-SC06364D669	FN1_a4b1complex	simple:P02751	complex:a4b1 complex	FN1	a4b1 complex	True	False	False	curated	True	0.316	CD14_Macrophages2	Myofibroblast2	0	unique	CD14_Macrophages2.Myofibroblast2	4.735	CP2E
CD14_Macrophages2.Myofibroblast2	CPI-SC06364D669	FN1_a4b1complex	simple:P02751	complex:a4b1 complex	FN1	a4b1 complex	True	False	False	curated	True	0.316	CD14_Macrophages2	Myofibroblast2	0	unique	CD14_Macrophages2.Myofibroblast2	4.735	CP2E
CD14_Macrophages2.Myofibroblast2	CPI-SS033E6DE7E	NRP1_VEGFB	simple:O14786	simple:P49765	NRP1	VEGFB	True	True	False	curated	False	0.335	CD14_Macrophages2	Myofibroblast2	0	unique	CD14_Macrophages2.Myofibroblast2	1.252	CP2E
CD14_Macrophages2.Myofibroblast2	CPI-SS0ABC5C1B8	CD74_MIF	simple:P04233	simple:P14174	CD74	MIF	True	True	False	I2D,InnateDB-All	False	0.347	CD14_Macrophages2	Myofibroblast2	0	unique	CD14_Macrophages2.Myofibroblast2	27.172	CP2E
CD14_Macrophages2.Myofibroblast2	CPI-SS0302E8E8F	CD74_COPA	simple:P04233	simple:P53621	CD74	COPA	True	True	False	IMEx,IntAct	False	0.364	CD14_Macrophages2	Myofibroblast2	0	unique	CD14_Macrophages2.Myofibroblast2	26.856	CP2E
CD14_Macrophages2.Myofibroblast2	CPI-SS03FA58286	TNF_VSIR	simple:P01375	simple:Q9H7M9	TNF	VSIR	True	False	True	IMEx,IntAct	False	0.37	CD14_Macrophages2	Myofibroblast2	0	unique	CD14_Macrophages2.Myofibroblast2	1.131	CP2E
CD14_Macrophages2.Myofibroblast2	CPI-SS0E7D5974D	TNF_TNFRSF1B	simple:P01375	simple:P20333	TNF	TNFRSF1B	True	False	True	curated	False	0.39	CD14_Macrophages2	Myofibroblast2	0.036	unique	CD14_Macrophages2.Myofibroblast2	1.107	CP2E
CD14_Macrophages2.Myofibroblast2	CPI-SS034D36D2F	HLA-C_FAM3C	simple:HLAC	simple:Q92520	HLA-C	FAM3C	True	True	False	InnateDB-All	False	0.45	CD14_Macrophages2	Myofibroblast2	0	unique	CD14_Macrophages2.Myofibroblast2	8.721	CP2E
CD14_Macrophages2.Myofibroblast2	CPI-SC098C06330	TGFB1_TGFbetareceptor1	simple:P01137	complex:TGFbeta receptor1	TGFB1	TGFbeta receptor1	True	False	True	curated	False	0.469	CD14_Macrophages2	Myofibroblast2	0.016	unique	CD14_Macrophages2.Myofibroblast2	0.874	CP2E
CD14_Macrophages2.Myofibroblast2	CPI-SC098C06330	TGFB1_TGFbetareceptor1	simple:P01137	complex:TGFbeta receptor1	TGFB1	TGFbeta receptor1	True	False	True	curated	False	0.469	CD14_Macrophages2	Myofibroblast2	0.016	unique	CD14_Macrophages2.Myofibroblast2	0.874	CP2E
CD14_Macrophages2.Plasmacytoid_Dendritic	CPI-SS0CC738ABC	CXCL11_DPP4	simple:O14625	simple:P27487	CXCL11	DPP4	True	False	True	curated	False	0.023	CD14_Macrophages2	Plasmacytoid_Dendritic	0	unique	CD14_Macrophages2.Plasmacytoid_Dendritic	0.621	CP2E
CD14_Macrophages2.Plasmacytoid_Dendritic	CPI-SS0CDAC688B	CXCL2_DPP4	simple:P19875	simple:P27487	CXCL2	DPP4	True	False	True	curated	False	0.033	CD14_Macrophages2	Plasmacytoid_Dendritic	0	unique	CD14_Macrophages2.Plasmacytoid_Dendritic	8.399	CP2E
CD14_Macrophages2.Plasmacytoid_Dendritic	CPI-SS0FDAB7BA8	CXCL10_DPP4	simple:P02778	simple:P27487	CXCL10	DPP4	True	False	True	curated	False	0.033	CD14_Macrophages2	Plasmacytoid_Dendritic	0	unique	CD14_Macrophages2.Plasmacytoid_Dendritic	4.627	CP2E
CD14_Macrophages2.Plasmacytoid_Dendritic	CPI-SS09FAC4977	CXCL11_CXCR3	simple:O14625	simple:P49682	CXCL11	CXCR3	True	False	True	curated	False	0.037	CD14_Macrophages2	Plasmacytoid_Dendritic	0	unique	CD14_Macrophages2.Plasmacytoid_Dendritic	1.372	CP2E
CD14_Macrophages2.Plasmacytoid_Dendritic	CPI-SS0837E9F59	JAG1_NOTCH4	simple:P78504	simple:Q99466	JAG1	NOTCH4	False	False	True	curated	False	0.037	CD14_Macrophages2	Plasmacytoid_Dendritic	0	unique	CD14_Macrophages2.Plasmacytoid_Dendritic	0.27	CP2E
CD14_Macrophages2.Plasmacytoid_Dendritic	CPI-SS04641FE5F	CCL3L1_DPP4	simple:P16619	simple:P27487	CCL3L1	DPP4	True	False	True	I2D	False	0.043	CD14_Macrophages2	Plasmacytoid_Dendritic	0	unique	CD14_Macrophages2.Plasmacytoid_Dendritic	3.585	CP2E
CD14_Macrophages2.Plasmacytoid_Dendritic	CPI-SS0FBC9234C	TNF_PTPRS	simple:P01375	simple:Q13332	TNF	PTPRS	True	False	True	InnateDB-All	False	0.05	CD14_Macrophages2	Plasmacytoid_Dendritic	0	unique	CD14_Macrophages2.Plasmacytoid_Dendritic	2.103	CP2E
CD14_Macrophages2.Plasmacytoid_Dendritic	CPI-SS080683E15	CXCL10_CXCR3	simple:P02778	simple:P49682	CXCL10	CXCR3	True	False	True	curated	False	0.054	CD14_Macrophages2	Plasmacytoid_Dendritic	0	unique	CD14_Macrophages2.Plasmacytoid_Dendritic	5.378	CP2E
CD14_Macrophages2.Plasmacytoid_Dendritic	CPI-SS03105D292	CSF1_SLC7A1	simple:P09603	simple:P30825	CSF1	SLC7A1	True	False	True	I2D	False	0.054	CD14_Macrophages2	Plasmacytoid_Dendritic	0	unique	CD14_Macrophages2.Plasmacytoid_Dendritic	0.521	CP2E
CD14_Macrophages2.Plasmacytoid_Dendritic	CPI-SS02B567BC7	PLXNC1_SEMA7A	simple:O60486	simple:O75326	PLXNC1	SEMA7A	False	True	False	curated	False	0.058	CD14_Macrophages2	Plasmacytoid_Dendritic	0	unique	CD14_Macrophages2.Plasmacytoid_Dendritic	0.945	CP2E
CD14_Macrophages2.Plasmacytoid_Dendritic	CPI-SS0CF0E4DE9	CCL2_CCR2	simple:P13500	simple:P41597	CCL2	CCR2	True	False	True	curated	False	0.072	CD14_Macrophages2	Plasmacytoid_Dendritic	0	unique	CD14_Macrophages2.Plasmacytoid_Dendritic	5.852	CP2E
CD14_Macrophages2.Plasmacytoid_Dendritic	CPI-SS0EAB03260	CD1D_LILRB2	simple:P15813	simple:Q8N423	CD1D	LILRB2	False	False	True	curated	False	0.081	CD14_Macrophages2	Plasmacytoid_Dendritic	0	unique	CD14_Macrophages2.Plasmacytoid_Dendritic	0.49	CP2E
CD14_Macrophages2.Plasmacytoid_Dendritic	CPI-SS0795802F6	CCL4_SLC7A1	simple:P13236	simple:P30825	CCL4	SLC7A1	True	False	True	IMEx,IntAct	False	0.099	CD14_Macrophages2	Plasmacytoid_Dendritic	0	unique	CD14_Macrophages2.Plasmacytoid_Dendritic	9.828	CP2E
CD14_Macrophages2.Plasmacytoid_Dendritic	CPI-SS0415CC75D	MERTK_GAS6	simple:Q12866	simple:Q14393	MERTK	GAS6	True	True	False	guidetopharmacology.org	False	0.13	CD14_Macrophages2	Plasmacytoid_Dendritic	0	unique	CD14_Macrophages2.Plasmacytoid_Dendritic	0.973	CP2E
CD14_Macrophages2.Plasmacytoid_Dendritic	CPI-SS01946BE5C	C5AR1_RPS19	simple:P21730	simple:P39019	C5AR1	RPS19	False	True	False	guidetopharmacology.org	False	0.134	CD14_Macrophages2	Plasmacytoid_Dendritic	0	unique	CD14_Macrophages2.Plasmacytoid_Dendritic	20.994	CP2E
CD14_Macrophages2.Plasmacytoid_Dendritic	CPI-SS028784FC6	HLA-DPA1_TNFSF9	simple:HLADPA1	simple:P41273	HLA-DPA1	TNFSF9	True	True	False	InnateDB-All	False	0.136	CD14_Macrophages2	Plasmacytoid_Dendritic	0	unique	CD14_Macrophages2.Plasmacytoid_Dendritic	14.197	CP2E
CD14_Macrophages2.Plasmacytoid_Dendritic	CPI-SS067BA9202	LAIR1_LILRB4	simple:Q6GTX8	simple:Q8NHJ6	LAIR1	LILRB4	False	True	True	curated	False	0.136	CD14_Macrophages2	Plasmacytoid_Dendritic	0	unique	CD14_Macrophages2.Plasmacytoid_Dendritic	1.961	CP2E
CD14_Macrophages2.Plasmacytoid_Dendritic	CPI-SC07BE7830D	SPP1_a4b1complex	simple:P10451	complex:a4b1 complex	SPP1	a4b1 complex	True	False	False	curated	True	0.14	CD14_Macrophages2	Plasmacytoid_Dendritic	0	unique	CD14_Macrophages2.Plasmacytoid_Dendritic	61.702	CP2E
CD14_Macrophages2.Plasmacytoid_Dendritic	CPI-SC07BE7830D	SPP1_a4b1complex	simple:P10451	complex:a4b1 complex	SPP1	a4b1 complex	True	False	False	curated	True	0.14	CD14_Macrophages2	Plasmacytoid_Dendritic	0	unique	CD14_Macrophages2.Plasmacytoid_Dendritic	61.702	CP2E
CD14_Macrophages2.Plasmacytoid_Dendritic	CPI-SS0947A8549	FLT1_VEGFB	simple:P17948	simple:P49765	FLT1	VEGFB	True	True	False	curated	False	0.145	CD14_Macrophages2	Plasmacytoid_Dendritic	0	unique	CD14_Macrophages2.Plasmacytoid_Dendritic	1.727	CP2E
CD14_Macrophages2.Plasmacytoid_Dendritic	CPI-SS080611C5B	ALOX5_ALOX5AP	simple:P09917	simple:P20292	ALOX5	ALOX5AP	False	False	False	guidetopharmacology.org	False	0.149	CD14_Macrophages2	Plasmacytoid_Dendritic	0	unique	CD14_Macrophages2.Plasmacytoid_Dendritic	5.791	CP2E
CD14_Macrophages2.Plasmacytoid_Dendritic	CPI-SS09A3FA737	NAMPT_P2RY6	simple:P43490	simple:Q15077	NAMPT	P2RY6	True	False	True	IMEx,IntAct	False	0.149	CD14_Macrophages2	Plasmacytoid_Dendritic	0	unique	CD14_Macrophages2.Plasmacytoid_Dendritic	4.652	CP2E
CD14_Macrophages2.Plasmacytoid_Dendritic	CPI-SS0C1BD22BC	SPP1_PTGER4	simple:P10451	simple:P35408	SPP1	PTGER4	True	False	True	IMEx,MINT	False	0.165	CD14_Macrophages2	Plasmacytoid_Dendritic	0	unique	CD14_Macrophages2.Plasmacytoid_Dendritic	61.776	CP2E
CD14_Macrophages2.Plasmacytoid_Dendritic	CPI-SC0B4D7E0FF	FN1_a4b7complex	simple:P02751	complex:a4b7 complex	FN1	a4b7 complex	True	False	False	curated	True	0.167	CD14_Macrophages2	Plasmacytoid_Dendritic	0	unique	CD14_Macrophages2.Plasmacytoid_Dendritic	5.781	CP2E
CD14_Macrophages2.Plasmacytoid_Dendritic	CPI-SC0B4D7E0FF	FN1_a4b7complex	simple:P02751	complex:a4b7 complex	FN1	a4b7 complex	True	False	False	curated	True	0.167	CD14_Macrophages2	Plasmacytoid_Dendritic	0	unique	CD14_Macrophages2.Plasmacytoid_Dendritic	5.781	CP2E
CD14_Macrophages2.Plasmacytoid_Dendritic	CPI-SS05D23BCE8	HLA-DPB1_TNFSF13B	simple:HLADPB1	simple:Q9Y275	HLA-DPB1	TNFSF13B	True	True	False	InnateDB-All	False	0.174	CD14_Macrophages2	Plasmacytoid_Dendritic	0	unique	CD14_Macrophages2.Plasmacytoid_Dendritic	11.18	CP2E
CD14_Macrophages2.Plasmacytoid_Dendritic	CPI-SS06CBC985C	LTBR_LTB	simple:P36941	simple:Q06643	LTBR	LTB	False	True	False	curated	False	0.18	CD14_Macrophages2	Plasmacytoid_Dendritic	0	unique	CD14_Macrophages2.Plasmacytoid_Dendritic	4.701	CP2E
CD14_Macrophages2.Plasmacytoid_Dendritic	CPI-SS02AB0C3E0	SPP1_CD44	simple:P10451	simple:P16070	SPP1	CD44	True	False	True	I2D,IMEx,InnateDB-All,IntAct	False	0.182	CD14_Macrophages2	Plasmacytoid_Dendritic	0	unique	CD14_Macrophages2.Plasmacytoid_Dendritic	62.534	CP2E
CD14_Macrophages2.Plasmacytoid_Dendritic	CPI-SS0E0DEA7D5	PECAM1_CD38	simple:P16284	simple:P28907	PECAM1	CD38	False	True	True	curated	False	0.19	CD14_Macrophages2	Plasmacytoid_Dendritic	0	unique	CD14_Macrophages2.Plasmacytoid_Dendritic	0.718	CP2E
CD14_Macrophages2.Plasmacytoid_Dendritic	CPI-SS060B82BBC	JAG1_NOTCH2	simple:P78504	simple:Q04721	JAG1	NOTCH2	False	False	True	curated	False	0.192	CD14_Macrophages2	Plasmacytoid_Dendritic	0.004	unique	CD14_Macrophages2.Plasmacytoid_Dendritic	0.52	CP2E
CD14_Macrophages2.Plasmacytoid_Dendritic	CPI-SC0E9C058EB	PLAUR_a4b1complex	simple:Q03405	complex:a4b1 complex	PLAUR	a4b1 complex	True	True	False	curated	True	0.2	CD14_Macrophages2	Plasmacytoid_Dendritic	0	unique	CD14_Macrophages2.Plasmacytoid_Dendritic	5.828	CP2E
CD14_Macrophages2.Plasmacytoid_Dendritic	CPI-SC0E9C058EB	PLAUR_a4b1complex	simple:Q03405	complex:a4b1 complex	PLAUR	a4b1 complex	True	True	False	curated	True	0.2	CD14_Macrophages2	Plasmacytoid_Dendritic	0	unique	CD14_Macrophages2.Plasmacytoid_Dendritic	5.828	CP2E
CD14_Macrophages2.Plasmacytoid_Dendritic	CPI-SS087321EB5	SELL_SELPLG	simple:P14151	simple:Q14242	SELL	SELPLG	False	False	True	curated	False	0.207	CD14_Macrophages2	Plasmacytoid_Dendritic	0	unique	CD14_Macrophages2.Plasmacytoid_Dendritic	1.385	CP2E
CD14_Macrophages2.Plasmacytoid_Dendritic	CPI-SS0241A1F57	NRP2_SEMA3C	simple:O60462	simple:Q99985	NRP2	SEMA3C	True	True	False	curated	False	0.207	CD14_Macrophages2	Plasmacytoid_Dendritic	0.02	unique	CD14_Macrophages2.Plasmacytoid_Dendritic	0.646	CP2E
CD14_Macrophages2.Plasmacytoid_Dendritic	CPI-SS09C52F54E	LGALS9_SORL1	simple:O00182	simple:Q92673	LGALS9	SORL1	True	False	True	InnateDB-All	False	0.213	CD14_Macrophages2	Plasmacytoid_Dendritic	0.012	unique	CD14_Macrophages2.Plasmacytoid_Dendritic	1.006	CP2E
CD14_Macrophages2.Plasmacytoid_Dendritic	CPI-SS098425155	ADRB2_VEGFB	simple:P07550	simple:P49765	ADRB2	VEGFB	True	True	False	InnateDB-All	False	0.215	CD14_Macrophages2	Plasmacytoid_Dendritic	0	unique	CD14_Macrophages2.Plasmacytoid_Dendritic	1.54	CP2E
CD14_Macrophages2.Plasmacytoid_Dendritic	CPI-SS0A76A8E97	HLA-F_LILRB2	simple:P30511	simple:Q8N423	HLA-F	LILRB2	False	False	True	curated	False	0.221	CD14_Macrophages2	Plasmacytoid_Dendritic	0.043	unique	CD14_Macrophages2.Plasmacytoid_Dendritic	0.915	CP2E
CD14_Macrophages2.Plasmacytoid_Dendritic	CPI-SS02EBC1BB0	TNF_NOTCH1	simple:P01375	simple:P46531	TNF	NOTCH1	True	False	True	I2D	False	0.221	CD14_Macrophages2	Plasmacytoid_Dendritic	0	unique	CD14_Macrophages2.Plasmacytoid_Dendritic	2.043	CP2E
CD14_Macrophages2.Plasmacytoid_Dendritic	CPI-SS09808DEAE	CD74_APP	simple:P04233	simple:P05067	CD74	APP	False	True	False	curated	False	0.231	CD14_Macrophages2	Plasmacytoid_Dendritic	0	unique	CD14_Macrophages2.Plasmacytoid_Dendritic	25.245	CP2E
CD14_Macrophages2.Plasmacytoid_Dendritic	CPI-SS03A4F7DC8	AXL_GAS6	simple:P30530	simple:Q14393	AXL	GAS6	True	True	False	guidetopharmacology.org	False	0.26	CD14_Macrophages2	Plasmacytoid_Dendritic	0	unique	CD14_Macrophages2.Plasmacytoid_Dendritic	1.103	CP2E
CD14_Macrophages2.Plasmacytoid_Dendritic	CPI-SS09C4FCB90	ICAM1_SPN	simple:P05362	simple:P16150	ICAM1	SPN	False	True	False	curated	False	0.264	CD14_Macrophages2	Plasmacytoid_Dendritic	0	unique	CD14_Macrophages2.Plasmacytoid_Dendritic	2.827	CP2E
CD14_Macrophages2.Plasmacytoid_Dendritic	CPI-SS0D4C221B8	ICAM1_AREG	simple:P05362	simple:P15514	ICAM1	AREG	True	True	False	InnateDB-All	False	0.281	CD14_Macrophages2	Plasmacytoid_Dendritic	0	unique	CD14_Macrophages2.Plasmacytoid_Dendritic	13.657	CP2E
CD14_Macrophages2.Plasmacytoid_Dendritic	CPI-SS02ACCF1F7	MIF_TNFRSF14	simple:P14174	simple:Q92956	MIF	TNFRSF14	True	False	True	I2D,IntAct	False	0.285	CD14_Macrophages2	Plasmacytoid_Dendritic	0.012	unique	CD14_Macrophages2.Plasmacytoid_Dendritic	1.129	CP2E
CD14_Macrophages2.Plasmacytoid_Dendritic	CPI-SS0F00D756A	CD40_TNFSF13B	simple:P25942	simple:Q9Y275	CD40	TNFSF13B	True	True	False	I2D,InnateDB	False	0.293	CD14_Macrophages2	Plasmacytoid_Dendritic	0.024	unique	CD14_Macrophages2.Plasmacytoid_Dendritic	0.889	CP2E
CD14_Macrophages2.Plasmacytoid_Dendritic	CPI-SC06364D669	FN1_a4b1complex	simple:P02751	complex:a4b1 complex	FN1	a4b1 complex	True	False	False	curated	True	0.316	CD14_Macrophages2	Plasmacytoid_Dendritic	0	unique	CD14_Macrophages2.Plasmacytoid_Dendritic	5.843	CP2E
CD14_Macrophages2.Plasmacytoid_Dendritic	CPI-SC06364D669	FN1_a4b1complex	simple:P02751	complex:a4b1 complex	FN1	a4b1 complex	True	False	False	curated	True	0.316	CD14_Macrophages2	Plasmacytoid_Dendritic	0	unique	CD14_Macrophages2.Plasmacytoid_Dendritic	5.843	CP2E
CD14_Macrophages2.Plasmacytoid_Dendritic	CPI-SS033E6DE7E	NRP1_VEGFB	simple:O14786	simple:P49765	NRP1	VEGFB	True	True	False	curated	False	0.335	CD14_Macrophages2	Plasmacytoid_Dendritic	0	unique	CD14_Macrophages2.Plasmacytoid_Dendritic	1.878	CP2E
CD14_Macrophages2.Plasmacytoid_Dendritic	CPI-SS0A42A3690	CCL4L2_VSIR	simple:Q8NHW4	simple:Q9H7M9	CCL4L2	VSIR	True	False	True	IMEx,IntAct	False	0.343	CD14_Macrophages2	Plasmacytoid_Dendritic	0	unique	CD14_Macrophages2.Plasmacytoid_Dendritic	4.249	CP2E
CD14_Macrophages2.Plasmacytoid_Dendritic	CPI-SS0ABC5C1B8	CD74_MIF	simple:P04233	simple:P14174	CD74	MIF	True	True	False	I2D,InnateDB-All	False	0.347	CD14_Macrophages2	Plasmacytoid_Dendritic	0	unique	CD14_Macrophages2.Plasmacytoid_Dendritic	23.087	CP2E
CD14_Macrophages2.Plasmacytoid_Dendritic	CPI-SS0302E8E8F	CD74_COPA	simple:P04233	simple:P53621	CD74	COPA	True	True	False	IMEx,IntAct	False	0.364	CD14_Macrophages2	Plasmacytoid_Dendritic	0	unique	CD14_Macrophages2.Plasmacytoid_Dendritic	23.391	CP2E
CD14_Macrophages2.Plasmacytoid_Dendritic	CPI-SS03FA58286	TNF_VSIR	simple:P01375	simple:Q9H7M9	TNF	VSIR	True	False	True	IMEx,IntAct	False	0.37	CD14_Macrophages2	Plasmacytoid_Dendritic	0	unique	CD14_Macrophages2.Plasmacytoid_Dendritic	2.035	CP2E
CD14_Macrophages2.Plasmacytoid_Dendritic	CPI-SS0E7D5974D	TNF_TNFRSF1B	simple:P01375	simple:P20333	TNF	TNFRSF1B	True	False	True	curated	False	0.39	CD14_Macrophages2	Plasmacytoid_Dendritic	0	unique	CD14_Macrophages2.Plasmacytoid_Dendritic	2.854	CP2E
CD14_Macrophages2.Plasmacytoid_Dendritic	CPI-SC098C06330	TGFB1_TGFbetareceptor1	simple:P01137	complex:TGFbeta receptor1	TGFB1	TGFbeta receptor1	True	False	True	curated	False	0.469	CD14_Macrophages2	Plasmacytoid_Dendritic	0	unique	CD14_Macrophages2.Plasmacytoid_Dendritic	1.404	CP2E
CD14_Macrophages2.Plasmacytoid_Dendritic	CPI-SC098C06330	TGFB1_TGFbetareceptor1	simple:P01137	complex:TGFbeta receptor1	TGFB1	TGFbeta receptor1	True	False	True	curated	False	0.469	CD14_Macrophages2	Plasmacytoid_Dendritic	0	unique	CD14_Macrophages2.Plasmacytoid_Dendritic	1.404	CP2E
CD14_Macrophages2.Plasmacytoid_Dendritic	CPI-SS0CC738ABC	CXCL11_DPP4	simple:O14625	simple:P27487	CXCL11	DPP4	True	False	True	curated	False	0.023	CD14_Macrophages2	Plasmacytoid_Dendritic	0	unique	CD14_Macrophages2.Plasmacytoid_Dendritic	0.609	CP2E
CD14_Macrophages2.Plasmacytoid_Dendritic	CPI-SS00A8596B5	PVR_TNFSF9	simple:P15151	simple:P41273	PVR	TNFSF9	True	True	False	InnateDB-All	False	0.027	CD14_Macrophages2	Plasmacytoid_Dendritic	0	unique	CD14_Macrophages2.Plasmacytoid_Dendritic	0.926	CP2E
CD14_Macrophages2.Plasmacytoid_Dendritic	CPI-SS0CDAC688B	CXCL2_DPP4	simple:P19875	simple:P27487	CXCL2	DPP4	True	False	True	curated	False	0.033	CD14_Macrophages2	Plasmacytoid_Dendritic	0	unique	CD14_Macrophages2.Plasmacytoid_Dendritic	4.738	CP2E
CD14_Macrophages2.Plasmacytoid_Dendritic	CPI-SS0FDAB7BA8	CXCL10_DPP4	simple:P02778	simple:P27487	CXCL10	DPP4	True	False	True	curated	False	0.033	CD14_Macrophages2	Plasmacytoid_Dendritic	0	unique	CD14_Macrophages2.Plasmacytoid_Dendritic	6.089	CP2E
CD14_Macrophages2.Plasmacytoid_Dendritic	CPI-SS002673EFE	WNT5A_FZD3	simple:P41221	simple:Q9NPG1	WNT5A	FZD3	True	False	True	curated	False	0.037	CD14_Macrophages2	Plasmacytoid_Dendritic	0	unique	CD14_Macrophages2.Plasmacytoid_Dendritic	0.228	CP2E
CD14_Macrophages2.Plasmacytoid_Dendritic	CPI-SS09FAC4977	CXCL11_CXCR3	simple:O14625	simple:P49682	CXCL11	CXCR3	True	False	True	curated	False	0.037	CD14_Macrophages2	Plasmacytoid_Dendritic	0	unique	CD14_Macrophages2.Plasmacytoid_Dendritic	1.096	CP2E
CD14_Macrophages2.Plasmacytoid_Dendritic	CPI-SS0837E9F59	JAG1_NOTCH4	simple:P78504	simple:Q99466	JAG1	NOTCH4	False	False	True	curated	False	0.037	CD14_Macrophages2	Plasmacytoid_Dendritic	0	unique	CD14_Macrophages2.Plasmacytoid_Dendritic	0.371	CP2E
CD14_Macrophages2.Plasmacytoid_Dendritic	CPI-SS04641FE5F	CCL3L1_DPP4	simple:P16619	simple:P27487	CCL3L1	DPP4	True	False	True	I2D	False	0.043	CD14_Macrophages2	Plasmacytoid_Dendritic	0	unique	CD14_Macrophages2.Plasmacytoid_Dendritic	1.566	CP2E
CD14_Macrophages2.Plasmacytoid_Dendritic	CPI-SS0FBC9234C	TNF_PTPRS	simple:P01375	simple:Q13332	TNF	PTPRS	True	False	True	InnateDB-All	False	0.05	CD14_Macrophages2	Plasmacytoid_Dendritic	0	unique	CD14_Macrophages2.Plasmacytoid_Dendritic	1.167	CP2E
CD14_Macrophages2.Plasmacytoid_Dendritic	CPI-SS080683E15	CXCL10_CXCR3	simple:P02778	simple:P49682	CXCL10	CXCR3	True	False	True	curated	False	0.054	CD14_Macrophages2	Plasmacytoid_Dendritic	0	unique	CD14_Macrophages2.Plasmacytoid_Dendritic	6.576	CP2E
CD14_Macrophages2.Plasmacytoid_Dendritic	CPI-SS02B567BC7	PLXNC1_SEMA7A	simple:O60486	simple:O75326	PLXNC1	SEMA7A	False	True	False	curated	False	0.058	CD14_Macrophages2	Plasmacytoid_Dendritic	0	unique	CD14_Macrophages2.Plasmacytoid_Dendritic	1.075	CP2E
CD14_Macrophages2.Plasmacytoid_Dendritic	CPI-SS0EFE0B07A	CXCL12_CXCR3	simple:P48061	simple:P49682	CXCL12	CXCR3	True	False	True	guidetopharmacology.org	False	0.062	CD14_Macrophages2	Plasmacytoid_Dendritic	0	unique	CD14_Macrophages2.Plasmacytoid_Dendritic	0.7	CP2E
CD14_Macrophages2.Plasmacytoid_Dendritic	CPI-SS0CF0E4DE9	CCL2_CCR2	simple:P13500	simple:P41597	CCL2	CCR2	True	False	True	curated	False	0.072	CD14_Macrophages2	Plasmacytoid_Dendritic	0	unique	CD14_Macrophages2.Plasmacytoid_Dendritic	3.055	CP2E
CD14_Macrophages2.Plasmacytoid_Dendritic	CPI-SS0EAB03260	CD1D_LILRB2	simple:P15813	simple:Q8N423	CD1D	LILRB2	False	False	True	curated	False	0.081	CD14_Macrophages2	Plasmacytoid_Dendritic	0.012	unique	CD14_Macrophages2.Plasmacytoid_Dendritic	0.269	CP2E
CD14_Macrophages2.Plasmacytoid_Dendritic	CPI-SS0A28DCA72	CXCL12_CXCR4	simple:P48061	simple:P61073	CXCL12	CXCR4	True	False	True	curated	False	0.095	CD14_Macrophages2	Plasmacytoid_Dendritic	0	unique	CD14_Macrophages2.Plasmacytoid_Dendritic	11.163	CP2E
CD14_Macrophages2.Plasmacytoid_Dendritic	CPI-SS0C17BB772	FCGR2A_CXCL9	simple:P12318	simple:Q07325	FCGR2A	CXCL9	True	True	False	IMEx,IntAct	False	0.107	CD14_Macrophages2	Plasmacytoid_Dendritic	0	unique	CD14_Macrophages2.Plasmacytoid_Dendritic	3.508	CP2E
CD14_Macrophages2.Plasmacytoid_Dendritic	CPI-SS065F7DA2A	COPA_P2RY6	simple:P53621	simple:Q15077	COPA	P2RY6	True	False	True	IMEx,IntAct	False	0.114	CD14_Macrophages2	Plasmacytoid_Dendritic	0	unique	CD14_Macrophages2.Plasmacytoid_Dendritic	0.727	CP2E
CD14_Macrophages2.Plasmacytoid_Dendritic	CPI-SS0DEDA3567	TNFSF10_RIPK1	simple:P50591	simple:Q13546	TNFSF10	RIPK1	True	False	True	InnateDB-All	False	0.118	CD14_Macrophages2	Plasmacytoid_Dendritic	0	unique	CD14_Macrophages2.Plasmacytoid_Dendritic	0.922	CP2E
CD14_Macrophages2.Plasmacytoid_Dendritic	CPI-SS0339AE950	SIRPA_CD47	simple:P78324	simple:Q08722	SIRPA	CD47	False	True	True	curated	False	0.124	CD14_Macrophages2	Plasmacytoid_Dendritic	0	unique	CD14_Macrophages2.Plasmacytoid_Dendritic	1.567	CP2E
CD14_Macrophages2.Plasmacytoid_Dendritic	CPI-SS0415CC75D	MERTK_GAS6	simple:Q12866	simple:Q14393	MERTK	GAS6	True	True	False	guidetopharmacology.org	False	0.13	CD14_Macrophages2	Plasmacytoid_Dendritic	0	unique	CD14_Macrophages2.Plasmacytoid_Dendritic	1.57	CP2E
CD14_Macrophages2.Plasmacytoid_Dendritic	CPI-SS01946BE5C	C5AR1_RPS19	simple:P21730	simple:P39019	C5AR1	RPS19	False	True	False	guidetopharmacology.org	False	0.134	CD14_Macrophages2	Plasmacytoid_Dendritic	0	unique	CD14_Macrophages2.Plasmacytoid_Dendritic	18.094	CP2E
CD14_Macrophages2.Plasmacytoid_Dendritic	CPI-SS028784FC6	HLA-DPA1_TNFSF9	simple:HLADPA1	simple:P41273	HLA-DPA1	TNFSF9	True	True	False	InnateDB-All	False	0.136	CD14_Macrophages2	Plasmacytoid_Dendritic	0	unique	CD14_Macrophages2.Plasmacytoid_Dendritic	19.328	CP2E
CD14_Macrophages2.Plasmacytoid_Dendritic	CPI-SS067BA9202	LAIR1_LILRB4	simple:Q6GTX8	simple:Q8NHJ6	LAIR1	LILRB4	False	True	True	curated	False	0.136	CD14_Macrophages2	Plasmacytoid_Dendritic	0	unique	CD14_Macrophages2.Plasmacytoid_Dendritic	2.902	CP2E
CD14_Macrophages2.Plasmacytoid_Dendritic	CPI-SC07BE7830D	SPP1_a4b1complex	simple:P10451	complex:a4b1 complex	SPP1	a4b1 complex	True	False	False	curated	True	0.14	CD14_Macrophages2	Plasmacytoid_Dendritic	0	unique	CD14_Macrophages2.Plasmacytoid_Dendritic	33.657	CP2E
CD14_Macrophages2.Plasmacytoid_Dendritic	CPI-SC07BE7830D	SPP1_a4b1complex	simple:P10451	complex:a4b1 complex	SPP1	a4b1 complex	True	False	False	curated	True	0.14	CD14_Macrophages2	Plasmacytoid_Dendritic	0	unique	CD14_Macrophages2.Plasmacytoid_Dendritic	33.657	CP2E
CD14_Macrophages2.Plasmacytoid_Dendritic	CPI-SS0947A8549	FLT1_VEGFB	simple:P17948	simple:P49765	FLT1	VEGFB	True	True	False	curated	False	0.145	CD14_Macrophages2	Plasmacytoid_Dendritic	0	unique	CD14_Macrophages2.Plasmacytoid_Dendritic	1.111	CP2E
CD14_Macrophages2.Plasmacytoid_Dendritic	CPI-SS048A2311A	TNF_RIPK1	simple:P01375	simple:Q13546	TNF	RIPK1	True	False	True	I2D,IMEx,InnateDB,InnateDB-All,IntAct,MINT	False	0.149	CD14_Macrophages2	Plasmacytoid_Dendritic	0	unique	CD14_Macrophages2.Plasmacytoid_Dendritic	1.104	CP2E
CD14_Macrophages2.Plasmacytoid_Dendritic	CPI-SS080611C5B	ALOX5_ALOX5AP	simple:P09917	simple:P20292	ALOX5	ALOX5AP	False	False	False	guidetopharmacology.org	False	0.149	CD14_Macrophages2	Plasmacytoid_Dendritic	0	unique	CD14_Macrophages2.Plasmacytoid_Dendritic	4.914	CP2E
CD14_Macrophages2.Plasmacytoid_Dendritic	CPI-SS09A3FA737	NAMPT_P2RY6	simple:P43490	simple:Q15077	NAMPT	P2RY6	True	False	True	IMEx,IntAct	False	0.149	CD14_Macrophages2	Plasmacytoid_Dendritic	0	unique	CD14_Macrophages2.Plasmacytoid_Dendritic	5.31	CP2E
CD14_Macrophages2.Plasmacytoid_Dendritic	CPI-SS014958F32	LGALS9_CD47	simple:O00182	simple:Q08722	LGALS9	CD47	True	False	True	InnateDB-All	False	0.151	CD14_Macrophages2	Plasmacytoid_Dendritic	0.02	unique	CD14_Macrophages2.Plasmacytoid_Dendritic	1.603	CP2E
CD14_Macrophages2.Plasmacytoid_Dendritic	CPI-SS0C1BD22BC	SPP1_PTGER4	simple:P10451	simple:P35408	SPP1	PTGER4	True	False	True	IMEx,MINT	False	0.165	CD14_Macrophages2	Plasmacytoid_Dendritic	0	unique	CD14_Macrophages2.Plasmacytoid_Dendritic	33.883	CP2E
CD14_Macrophages2.Plasmacytoid_Dendritic	CPI-SS05D23BCE8	HLA-DPB1_TNFSF13B	simple:HLADPB1	simple:Q9Y275	HLA-DPB1	TNFSF13B	True	True	False	InnateDB-All	False	0.174	CD14_Macrophages2	Plasmacytoid_Dendritic	0	unique	CD14_Macrophages2.Plasmacytoid_Dendritic	14.202	CP2E
CD14_Macrophages2.Plasmacytoid_Dendritic	CPI-SS06CBC985C	LTBR_LTB	simple:P36941	simple:Q06643	LTBR	LTB	False	True	False	curated	False	0.18	CD14_Macrophages2	Plasmacytoid_Dendritic	0	unique	CD14_Macrophages2.Plasmacytoid_Dendritic	7.763	CP2E
CD14_Macrophages2.Plasmacytoid_Dendritic	CPI-SS055E061C9	LAMP1_FAM3C	simple:P11279	simple:Q92520	LAMP1	FAM3C	True	True	False	InnateDB-All	False	0.18	CD14_Macrophages2	Plasmacytoid_Dendritic	0	unique	CD14_Macrophages2.Plasmacytoid_Dendritic	1.823	CP2E
CD14_Macrophages2.Plasmacytoid_Dendritic	CPI-SS02AB0C3E0	SPP1_CD44	simple:P10451	simple:P16070	SPP1	CD44	True	False	True	I2D,IMEx,InnateDB-All,IntAct	False	0.182	CD14_Macrophages2	Plasmacytoid_Dendritic	0	unique	CD14_Macrophages2.Plasmacytoid_Dendritic	34.138	CP2E
CD14_Macrophages2.Plasmacytoid_Dendritic	CPI-SS0E0DEA7D5	PECAM1_CD38	simple:P16284	simple:P28907	PECAM1	CD38	False	True	True	curated	False	0.19	CD14_Macrophages2	Plasmacytoid_Dendritic	0	unique	CD14_Macrophages2.Plasmacytoid_Dendritic	0.603	CP2E
CD14_Macrophages2.Plasmacytoid_Dendritic	CPI-SS060B82BBC	JAG1_NOTCH2	simple:P78504	simple:Q04721	JAG1	NOTCH2	False	False	True	curated	False	0.192	CD14_Macrophages2	Plasmacytoid_Dendritic	0	unique	CD14_Macrophages2.Plasmacytoid_Dendritic	0.513	CP2E
CD14_Macrophages2.Plasmacytoid_Dendritic	CPI-SC0E9C058EB	PLAUR_a4b1complex	simple:Q03405	complex:a4b1 complex	PLAUR	a4b1 complex	True	True	False	curated	True	0.2	CD14_Macrophages2	Plasmacytoid_Dendritic	0	unique	CD14_Macrophages2.Plasmacytoid_Dendritic	4.847	CP2E
CD14_Macrophages2.Plasmacytoid_Dendritic	CPI-SC0E9C058EB	PLAUR_a4b1complex	simple:Q03405	complex:a4b1 complex	PLAUR	a4b1 complex	True	True	False	curated	True	0.2	CD14_Macrophages2	Plasmacytoid_Dendritic	0	unique	CD14_Macrophages2.Plasmacytoid_Dendritic	4.847	CP2E
CD14_Macrophages2.Plasmacytoid_Dendritic	CPI-SC0F4AC5AA2	ICAM1_aLb2complex	simple:P05362	complex:aLb2 complex	ICAM1	aLb2 complex	False	True	False	curated	True	0.205	CD14_Macrophages2	Plasmacytoid_Dendritic	0	unique	CD14_Macrophages2.Plasmacytoid_Dendritic	1.551	CP2E
CD14_Macrophages2.Plasmacytoid_Dendritic	CPI-SC0F4AC5AA2	ICAM1_aLb2complex	simple:P05362	complex:aLb2 complex	ICAM1	aLb2 complex	False	True	False	curated	True	0.205	CD14_Macrophages2	Plasmacytoid_Dendritic	0	unique	CD14_Macrophages2.Plasmacytoid_Dendritic	1.551	CP2E
CD14_Macrophages2.Plasmacytoid_Dendritic	CPI-SS0E9A581F8	ICAM1_ITGAL	simple:P05362	simple:P20701	ICAM1	ITGAL	False	True	True	curated	False	0.205	CD14_Macrophages2	Plasmacytoid_Dendritic	0	unique	CD14_Macrophages2.Plasmacytoid_Dendritic	1.551	CP2E
CD14_Macrophages2.Plasmacytoid_Dendritic	CPI-SS087321EB5	SELL_SELPLG	simple:P14151	simple:Q14242	SELL	SELPLG	False	False	True	curated	False	0.207	CD14_Macrophages2	Plasmacytoid_Dendritic	0	unique	CD14_Macrophages2.Plasmacytoid_Dendritic	0.714	CP2E
CD14_Macrophages2.Plasmacytoid_Dendritic	CPI-SS03133B4F2	TFRC_TNFSF13B	simple:P02786	simple:Q9Y275	TFRC	TNFSF13B	True	True	False	IMEx,IntAct	False	0.207	CD14_Macrophages2	Plasmacytoid_Dendritic	0	unique	CD14_Macrophages2.Plasmacytoid_Dendritic	1.826	CP2E
CD14_Macrophages2.Plasmacytoid_Dendritic	CPI-SS09C52F54E	LGALS9_SORL1	simple:O00182	simple:Q92673	LGALS9	SORL1	True	False	True	InnateDB-All	False	0.213	CD14_Macrophages2	Plasmacytoid_Dendritic	0.012	unique	CD14_Macrophages2.Plasmacytoid_Dendritic	0.885	CP2E
CD14_Macrophages2.Plasmacytoid_Dendritic	CPI-SS098425155	ADRB2_VEGFB	simple:P07550	simple:P49765	ADRB2	VEGFB	True	True	False	InnateDB-All	False	0.215	CD14_Macrophages2	Plasmacytoid_Dendritic	0	unique	CD14_Macrophages2.Plasmacytoid_Dendritic	0.961	CP2E
CD14_Macrophages2.Plasmacytoid_Dendritic	CPI-SS00150FB64	HLA-F_LILRB1	simple:P30511	simple:Q8NHL6	HLA-F	LILRB1	True	False	True	curated	False	0.219	CD14_Macrophages2	Plasmacytoid_Dendritic	0	unique	CD14_Macrophages2.Plasmacytoid_Dendritic	1.03	CP2E
CD14_Macrophages2.Plasmacytoid_Dendritic	CPI-SS0A76A8E97	HLA-F_LILRB2	simple:P30511	simple:Q8N423	HLA-F	LILRB2	False	False	True	curated	False	0.221	CD14_Macrophages2	Plasmacytoid_Dendritic	0.012	unique	CD14_Macrophages2.Plasmacytoid_Dendritic	0.867	CP2E
CD14_Macrophages2.Plasmacytoid_Dendritic	CPI-SS02EBC1BB0	TNF_NOTCH1	simple:P01375	simple:P46531	TNF	NOTCH1	True	False	True	I2D	False	0.221	CD14_Macrophages2	Plasmacytoid_Dendritic	0	unique	CD14_Macrophages2.Plasmacytoid_Dendritic	1.152	CP2E
CD14_Macrophages2.Plasmacytoid_Dendritic	CPI-SS002DF6C31	LGALS9_SLC1A5	simple:O00182	simple:Q15758	LGALS9	SLC1A5	True	False	True	I2D,InnateDB-All	False	0.221	CD14_Macrophages2	Plasmacytoid_Dendritic	0	unique	CD14_Macrophages2.Plasmacytoid_Dendritic	0.95	CP2E
CD14_Macrophages2.Plasmacytoid_Dendritic	CPI-SS09808DEAE	CD74_APP	simple:P04233	simple:P05067	CD74	APP	False	True	False	curated	False	0.231	CD14_Macrophages2	Plasmacytoid_Dendritic	0	unique	CD14_Macrophages2.Plasmacytoid_Dendritic	28.242	CP2E
CD14_Macrophages2.Plasmacytoid_Dendritic	CPI-SS0C4E86714	TNFRSF1B_GRN	simple:P20333	simple:P28799	TNFRSF1B	GRN	True	True	False	IMEx,InnateDB-All,MINT	False	0.254	CD14_Macrophages2	Plasmacytoid_Dendritic	0.028	unique	CD14_Macrophages2.Plasmacytoid_Dendritic	2.906	CP2E
CD14_Macrophages2.Plasmacytoid_Dendritic	CPI-SS03A4F7DC8	AXL_GAS6	simple:P30530	simple:Q14393	AXL	GAS6	True	True	False	guidetopharmacology.org	False	0.26	CD14_Macrophages2	Plasmacytoid_Dendritic	0	unique	CD14_Macrophages2.Plasmacytoid_Dendritic	1.598	CP2E
CD14_Macrophages2.Plasmacytoid_Dendritic	CPI-SS09C4FCB90	ICAM1_SPN	simple:P05362	simple:P16150	ICAM1	SPN	False	True	False	curated	False	0.264	CD14_Macrophages2	Plasmacytoid_Dendritic	0	unique	CD14_Macrophages2.Plasmacytoid_Dendritic	2.45	CP2E
CD14_Macrophages2.Plasmacytoid_Dendritic	CPI-SS0D4C221B8	ICAM1_AREG	simple:P05362	simple:P15514	ICAM1	AREG	True	True	False	InnateDB-All	False	0.281	CD14_Macrophages2	Plasmacytoid_Dendritic	0	unique	CD14_Macrophages2.Plasmacytoid_Dendritic	6.861	CP2E
CD14_Macrophages2.Plasmacytoid_Dendritic	CPI-SS0F00D756A	CD40_TNFSF13B	simple:P25942	simple:Q9Y275	CD40	TNFSF13B	True	True	False	I2D,InnateDB	False	0.293	CD14_Macrophages2	Plasmacytoid_Dendritic	0	unique	CD14_Macrophages2.Plasmacytoid_Dendritic	1.238	CP2E
CD14_Macrophages2.Plasmacytoid_Dendritic	CPI-SS04B4619D0	TNF_TNFRSF1A	simple:P01375	simple:P19438	TNF	TNFRSF1A	True	False	True	curated	False	0.298	CD14_Macrophages2	Plasmacytoid_Dendritic	0	unique	CD14_Macrophages2.Plasmacytoid_Dendritic	1.161	CP2E
CD14_Macrophages2.Plasmacytoid_Dendritic	CPI-SC06364D669	FN1_a4b1complex	simple:P02751	complex:a4b1 complex	FN1	a4b1 complex	True	False	False	curated	True	0.316	CD14_Macrophages2	Plasmacytoid_Dendritic	0	unique	CD14_Macrophages2.Plasmacytoid_Dendritic	4.964	CP2E
CD14_Macrophages2.Plasmacytoid_Dendritic	CPI-SC06364D669	FN1_a4b1complex	simple:P02751	complex:a4b1 complex	FN1	a4b1 complex	True	False	False	curated	True	0.316	CD14_Macrophages2	Plasmacytoid_Dendritic	0	unique	CD14_Macrophages2.Plasmacytoid_Dendritic	4.964	CP2E
CD14_Macrophages2.Plasmacytoid_Dendritic	CPI-SS033E6DE7E	NRP1_VEGFB	simple:O14786	simple:P49765	NRP1	VEGFB	True	True	False	curated	False	0.335	CD14_Macrophages2	Plasmacytoid_Dendritic	0	unique	CD14_Macrophages2.Plasmacytoid_Dendritic	1.533	CP2E
CD14_Macrophages2.Plasmacytoid_Dendritic	CPI-SS0ABC5C1B8	CD74_MIF	simple:P04233	simple:P14174	CD74	MIF	True	True	False	I2D,InnateDB-All	False	0.347	CD14_Macrophages2	Plasmacytoid_Dendritic	0	unique	CD14_Macrophages2.Plasmacytoid_Dendritic	26.618	CP2E
CD14_Macrophages2.Plasmacytoid_Dendritic	CPI-SS0302E8E8F	CD74_COPA	simple:P04233	simple:P53621	CD74	COPA	True	True	False	IMEx,IntAct	False	0.364	CD14_Macrophages2	Plasmacytoid_Dendritic	0	unique	CD14_Macrophages2.Plasmacytoid_Dendritic	27.079	CP2E
CD14_Macrophages2.Plasmacytoid_Dendritic	CPI-SS03FA58286	TNF_VSIR	simple:P01375	simple:Q9H7M9	TNF	VSIR	True	False	True	IMEx,IntAct	False	0.37	CD14_Macrophages2	Plasmacytoid_Dendritic	0	unique	CD14_Macrophages2.Plasmacytoid_Dendritic	1.237	CP2E
CD14_Macrophages2.Plasmacytoid_Dendritic	CPI-SS0E7D5974D	TNF_TNFRSF1B	simple:P01375	simple:P20333	TNF	TNFRSF1B	True	False	True	curated	False	0.39	CD14_Macrophages2	Plasmacytoid_Dendritic	0	unique	CD14_Macrophages2.Plasmacytoid_Dendritic	1.841	CP2E
CD14_Macrophages2.Plasmacytoid_Dendritic	CPI-SS034D36D2F	HLA-C_FAM3C	simple:HLAC	simple:Q92520	HLA-C	FAM3C	True	True	False	InnateDB-All	False	0.45	CD14_Macrophages2	Plasmacytoid_Dendritic	0	unique	CD14_Macrophages2.Plasmacytoid_Dendritic	8.341	CP2E
CD14_Macrophages2.Plasmacytoid_Dendritic	CPI-SC098C06330	TGFB1_TGFbetareceptor1	simple:P01137	complex:TGFbeta receptor1	TGFB1	TGFbeta receptor1	True	False	True	curated	False	0.469	CD14_Macrophages2	Plasmacytoid_Dendritic	0	unique	CD14_Macrophages2.Plasmacytoid_Dendritic	1.07	CP2E
CD14_Macrophages2.Plasmacytoid_Dendritic	CPI-SC098C06330	TGFB1_TGFbetareceptor1	simple:P01137	complex:TGFbeta receptor1	TGFB1	TGFbeta receptor1	True	False	True	curated	False	0.469	CD14_Macrophages2	Plasmacytoid_Dendritic	0	unique	CD14_Macrophages2.Plasmacytoid_Dendritic	1.07	CP2E
CD14_Macrophages2.T_CD8_1	CPI-SS09FAC4977	CXCL11_CXCR3	simple:O14625	simple:P49682	CXCL11	CXCR3	True	False	True	curated	False	0.037	CD14_Macrophages2	T_CD8_1	0	unique	CD14_Macrophages2.T_CD8_1	0.615	CP2E
CD14_Macrophages2.T_CD8_1	CPI-SS080683E15	CXCL10_CXCR3	simple:P02778	simple:P49682	CXCL10	CXCR3	True	False	True	curated	False	0.054	CD14_Macrophages2	T_CD8_1	0	unique	CD14_Macrophages2.T_CD8_1	4.621	CP2E
CD14_Macrophages2.T_CD8_1	CPI-SS0E4B1484B	ICOSLG_ICOS	simple:O75144	simple:Q9Y6W8	ICOSLG	ICOS	True	False	True	curated	False	0.066	CD14_Macrophages2	T_CD8_1	0	unique	CD14_Macrophages2.T_CD8_1	0.932	CP2E
CD14_Macrophages2.T_CD8_1	CPI-SS0C6448B94	IL1B_ADRB2	simple:P01584	simple:P07550	IL1B	ADRB2	True	False	True	I2D	False	0.091	CD14_Macrophages2	T_CD8_1	0	unique	CD14_Macrophages2.T_CD8_1	13.608	CP2E
CD14_Macrophages2.T_CD8_1	CPI-SS0C090A257	CCL3_CCR5	simple:P10147	simple:P51681	CCL3	CCR5	True	False	True	curated	False	0.099	CD14_Macrophages2	T_CD8_1	0	unique	CD14_Macrophages2.T_CD8_1	12.476	CP2E
CD14_Macrophages2.T_CD8_1	CPI-SS0D1D95883	CCL4_CCR5	simple:P13236	simple:P51681	CCL4	CCR5	True	False	True	curated	False	0.103	CD14_Macrophages2	T_CD8_1	0	unique	CD14_Macrophages2.T_CD8_1	9.803	CP2E
CD14_Macrophages2.T_CD8_1	CPI-SS06AA638A8	CD72_SEMA4D	simple:P21854	simple:Q92854	CD72	SEMA4D	False	False	True	curated	False	0.105	CD14_Macrophages2	T_CD8_1	0	unique	CD14_Macrophages2.T_CD8_1	0.641	CP2E
CD14_Macrophages2.T_CD8_1	CPI-SC092659F65	ICAM4_aLb2complex	simple:Q14773	complex:aLb2 complex	ICAM4	aLb2 complex	True	False	False	curated	True	0.107	CD14_Macrophages2	T_CD8_1	0	unique	CD14_Macrophages2.T_CD8_1	0.805	CP2E
CD14_Macrophages2.T_CD8_1	CPI-SC092659F65	ICAM4_aLb2complex	simple:Q14773	complex:aLb2 complex	ICAM4	aLb2 complex	True	False	False	curated	True	0.107	CD14_Macrophages2	T_CD8_1	0	unique	CD14_Macrophages2.T_CD8_1	0.805	CP2E
CD14_Macrophages2.T_CD8_1	CPI-SS0431D2256	TNFSF9_TNFRSF9	simple:P41273	simple:Q07011	TNFSF9	TNFRSF9	True	False	True	curated	False	0.11	CD14_Macrophages2	T_CD8_1	0	unique	CD14_Macrophages2.T_CD8_1	0.829	CP2E
CD14_Macrophages2.T_CD8_1	CPI-SS0B01CF3AB	CSF1R_CSF1	simple:P07333	simple:P09603	CSF1R	CSF1	True	True	False	curated	False	0.134	CD14_Macrophages2	T_CD8_1	0	unique	CD14_Macrophages2.T_CD8_1	1.327	CP2E
CD14_Macrophages2.T_CD8_1	CPI-SS01946BE5C	C5AR1_RPS19	simple:P21730	simple:P39019	C5AR1	RPS19	False	True	False	guidetopharmacology.org	False	0.134	CD14_Macrophages2	T_CD8_1	0	unique	CD14_Macrophages2.T_CD8_1	21.349	CP2E
CD14_Macrophages2.T_CD8_1	CPI-SS028784FC6	HLA-DPA1_TNFSF9	simple:HLADPA1	simple:P41273	HLA-DPA1	TNFSF9	True	True	False	InnateDB-All	False	0.136	CD14_Macrophages2	T_CD8_1	0	unique	CD14_Macrophages2.T_CD8_1	14.893	CP2E
CD14_Macrophages2.T_CD8_1	CPI-SS0049FD74F	TNFRSF10B_FASLG	simple:O14763	simple:P48023	TNFRSF10B	FASLG	True	True	False	I2D,InnateDB-All	False	0.136	CD14_Macrophages2	T_CD8_1	0	unique	CD14_Macrophages2.T_CD8_1	0.893	CP2E
CD14_Macrophages2.T_CD8_1	CPI-SC08923F7F7	F11R_aLb2complex	simple:Q9Y624	complex:aLb2 complex	F11R	aLb2 complex	False	True	False	curated	True	0.138	CD14_Macrophages2	T_CD8_1	0.003	unique	CD14_Macrophages2.T_CD8_1	0.722	CP2E
CD14_Macrophages2.T_CD8_1	CPI-SC08923F7F7	F11R_aLb2complex	simple:Q9Y624	complex:aLb2 complex	F11R	aLb2 complex	False	True	False	curated	True	0.138	CD14_Macrophages2	T_CD8_1	0.003	unique	CD14_Macrophages2.T_CD8_1	0.722	CP2E
CD14_Macrophages2.T_CD8_1	CPI-SC07BE7830D	SPP1_a4b1complex	simple:P10451	complex:a4b1 complex	SPP1	a4b1 complex	True	False	False	curated	True	0.14	CD14_Macrophages2	T_CD8_1	0	unique	CD14_Macrophages2.T_CD8_1	62.403	CP2E
CD14_Macrophages2.T_CD8_1	CPI-SC07BE7830D	SPP1_a4b1complex	simple:P10451	complex:a4b1 complex	SPP1	a4b1 complex	True	False	False	curated	True	0.14	CD14_Macrophages2	T_CD8_1	0	unique	CD14_Macrophages2.T_CD8_1	62.403	CP2E
CD14_Macrophages2.T_CD8_1	CPI-SS03B8E2D7A	TNF_ICOS	simple:P01375	simple:Q9Y6W8	TNF	ICOS	True	False	True	InnateDB-All	False	0.14	CD14_Macrophages2	T_CD8_1	0	unique	CD14_Macrophages2.T_CD8_1	2.735	CP2E
CD14_Macrophages2.T_CD8_1	CPI-SS0947A8549	FLT1_VEGFB	simple:P17948	simple:P49765	FLT1	VEGFB	True	True	False	curated	False	0.145	CD14_Macrophages2	T_CD8_1	0	unique	CD14_Macrophages2.T_CD8_1	0.533	CP2E
CD14_Macrophages2.T_CD8_1	CPI-SS03A0C857B	FAS_FASLG	simple:P25445	simple:P48023	FAS	FASLG	True	True	False	curated	False	0.149	CD14_Macrophages2	T_CD8_1	0	unique	CD14_Macrophages2.T_CD8_1	0.805	CP2E
CD14_Macrophages2.T_CD8_1	CPI-SC063BC3DDE	ICAM2_aLb2complex	simple:P13598	complex:aLb2 complex	ICAM2	aLb2 complex	False	False	False	curated	True	0.151	CD14_Macrophages2	T_CD8_1	0	unique	CD14_Macrophages2.T_CD8_1	0.71	CP2E
CD14_Macrophages2.T_CD8_1	CPI-SC063BC3DDE	ICAM2_aLb2complex	simple:P13598	complex:aLb2 complex	ICAM2	aLb2 complex	False	False	False	curated	True	0.151	CD14_Macrophages2	T_CD8_1	0	unique	CD14_Macrophages2.T_CD8_1	0.71	CP2E
CD14_Macrophages2.T_CD8_1	CPI-SC069F95780	COL8A2_a1b1complex	simple:P25067	complex:a1b1 complex	COL8A2	a1b1 complex	True	False	False	curated	True	0.153	CD14_Macrophages2	T_CD8_1	0	unique	CD14_Macrophages2.T_CD8_1	0.985	CP2E
CD14_Macrophages2.T_CD8_1	CPI-SC069F95780	COL8A2_a1b1complex	simple:P25067	complex:a1b1 complex	COL8A2	a1b1 complex	True	False	False	curated	True	0.153	CD14_Macrophages2	T_CD8_1	0	unique	CD14_Macrophages2.T_CD8_1	0.985	CP2E
CD14_Macrophages2.T_CD8_1	CPI-SS0C1BD22BC	SPP1_PTGER4	simple:P10451	simple:P35408	SPP1	PTGER4	True	False	True	IMEx,MINT	False	0.165	CD14_Macrophages2	T_CD8_1	0	unique	CD14_Macrophages2.T_CD8_1	61.984	CP2E
CD14_Macrophages2.T_CD8_1	CPI-SC0B4D7E0FF	FN1_a4b7complex	simple:P02751	complex:a4b7 complex	FN1	a4b7 complex	True	False	False	curated	True	0.167	CD14_Macrophages2	T_CD8_1	0	unique	CD14_Macrophages2.T_CD8_1	5.9	CP2E
CD14_Macrophages2.T_CD8_1	CPI-SC0B4D7E0FF	FN1_a4b7complex	simple:P02751	complex:a4b7 complex	FN1	a4b7 complex	True	False	False	curated	True	0.167	CD14_Macrophages2	T_CD8_1	0	unique	CD14_Macrophages2.T_CD8_1	5.9	CP2E
CD14_Macrophages2.T_CD8_1	CPI-SS08FAC0A55	PLXNB2_SEMA4D	simple:O15031	simple:Q92854	PLXNB2	SEMA4D	False	True	True	curated	False	0.171	CD14_Macrophages2	T_CD8_1	0.032	unique	CD14_Macrophages2.T_CD8_1	0.824	CP2E
CD14_Macrophages2.T_CD8_1	CPI-SS055E061C9	LAMP1_FAM3C	simple:P11279	simple:Q92520	LAMP1	FAM3C	True	True	False	InnateDB-All	False	0.18	CD14_Macrophages2	T_CD8_1	0	unique	CD14_Macrophages2.T_CD8_1	1.966	CP2E
CD14_Macrophages2.T_CD8_1	CPI-SS02AB0C3E0	SPP1_CD44	simple:P10451	simple:P16070	SPP1	CD44	True	False	True	I2D,IMEx,InnateDB-All,IntAct	False	0.182	CD14_Macrophages2	T_CD8_1	0	unique	CD14_Macrophages2.T_CD8_1	63.607	CP2E
CD14_Macrophages2.T_CD8_1	CPI-SS0A4F27388	TNFRSF1A_FASLG	simple:P19438	simple:P48023	TNFRSF1A	FASLG	True	True	False	I2D,InnateDB-All	False	0.184	CD14_Macrophages2	T_CD8_1	0	unique	CD14_Macrophages2.T_CD8_1	1.029	CP2E
CD14_Macrophages2.T_CD8_1	CPI-SS0703338F5	LGALS9_CD44	simple:O00182	simple:P16070	LGALS9	CD44	True	False	True	InnateDB	False	0.194	CD14_Macrophages2	T_CD8_1	0.008	unique	CD14_Macrophages2.T_CD8_1	2.651	CP2E
CD14_Macrophages2.T_CD8_1	CPI-SC0E9C058EB	PLAUR_a4b1complex	simple:Q03405	complex:a4b1 complex	PLAUR	a4b1 complex	True	True	False	curated	True	0.2	CD14_Macrophages2	T_CD8_1	0	unique	CD14_Macrophages2.T_CD8_1	6.529	CP2E
CD14_Macrophages2.T_CD8_1	CPI-SC0E9C058EB	PLAUR_a4b1complex	simple:Q03405	complex:a4b1 complex	PLAUR	a4b1 complex	True	True	False	curated	True	0.2	CD14_Macrophages2	T_CD8_1	0	unique	CD14_Macrophages2.T_CD8_1	6.529	CP2E
CD14_Macrophages2.T_CD8_1	CPI-SC0F4AC5AA2	ICAM1_aLb2complex	simple:P05362	complex:aLb2 complex	ICAM1	aLb2 complex	False	True	False	curated	True	0.205	CD14_Macrophages2	T_CD8_1	0	unique	CD14_Macrophages2.T_CD8_1	1.782	CP2E
CD14_Macrophages2.T_CD8_1	CPI-SC0F4AC5AA2	ICAM1_aLb2complex	simple:P05362	complex:aLb2 complex	ICAM1	aLb2 complex	False	True	False	curated	True	0.205	CD14_Macrophages2	T_CD8_1	0	unique	CD14_Macrophages2.T_CD8_1	1.782	CP2E
CD14_Macrophages2.T_CD8_1	CPI-SS0E9A581F8	ICAM1_ITGAL	simple:P05362	simple:P20701	ICAM1	ITGAL	False	True	True	curated	False	0.205	CD14_Macrophages2	T_CD8_1	0	unique	CD14_Macrophages2.T_CD8_1	1.782	CP2E
CD14_Macrophages2.T_CD8_1	CPI-SS087321EB5	SELL_SELPLG	simple:P14151	simple:Q14242	SELL	SELPLG	False	False	True	curated	False	0.207	CD14_Macrophages2	T_CD8_1	0	unique	CD14_Macrophages2.T_CD8_1	0.516	CP2E
CD14_Macrophages2.T_CD8_1	CPI-SS02A0FF87F	FAM3C_CLEC2D	simple:Q92520	simple:Q9UHP7	FAM3C	CLEC2D	True	False	True	IMEx,InnateDB-All,IntAct	False	0.219	CD14_Macrophages2	T_CD8_1	0	unique	CD14_Macrophages2.T_CD8_1	1.899	CP2E
CD14_Macrophages2.T_CD8_1	CPI-SS08B7D54A3	TNF_FAS	simple:P01375	simple:P25445	TNF	FAS	True	False	True	InnateDB-All	False	0.219	CD14_Macrophages2	T_CD8_1	0	unique	CD14_Macrophages2.T_CD8_1	2.123	CP2E
CD14_Macrophages2.T_CD8_1	CPI-SS02EBC1BB0	TNF_NOTCH1	simple:P01375	simple:P46531	TNF	NOTCH1	True	False	True	I2D	False	0.221	CD14_Macrophages2	T_CD8_1	0	unique	CD14_Macrophages2.T_CD8_1	2.119	CP2E
CD14_Macrophages2.T_CD8_1	CPI-SS002DF6C31	LGALS9_SLC1A5	simple:O00182	simple:Q15758	LGALS9	SLC1A5	True	False	True	I2D,InnateDB-All	False	0.221	CD14_Macrophages2	T_CD8_1	0	unique	CD14_Macrophages2.T_CD8_1	0.843	CP2E
CD14_Macrophages2.T_CD8_1	CPI-SS0F3D40856	PGRMC2_CCL4L2	simple:O15173	simple:Q8NHW4	PGRMC2	CCL4L2	True	True	False	IMEx,IntAct	False	0.223	CD14_Macrophages2	T_CD8_1	0	unique	CD14_Macrophages2.T_CD8_1	6.897	CP2E
CD14_Macrophages2.T_CD8_1	CPI-SS019C98396	TNFSF14_TNFRSF14	simple:O43557	simple:Q92956	TNFSF14	TNFRSF14	True	False	True	curated	False	0.227	CD14_Macrophages2	T_CD8_1	0	unique	CD14_Macrophages2.T_CD8_1	0.724	CP2E
CD14_Macrophages2.T_CD8_1	CPI-SS0E23CEB91	LGALS9_HAVCR2	simple:O00182	simple:Q8TDQ0	LGALS9	HAVCR2	True	False	True	curated	False	0.233	CD14_Macrophages2	T_CD8_1	0.004	unique	CD14_Macrophages2.T_CD8_1	0.906	CP2E
CD14_Macrophages2.T_CD8_1	CPI-SS09C4FCB90	ICAM1_SPN	simple:P05362	simple:P16150	ICAM1	SPN	False	True	False	curated	False	0.264	CD14_Macrophages2	T_CD8_1	0	unique	CD14_Macrophages2.T_CD8_1	1.815	CP2E
CD14_Macrophages2.T_CD8_1	CPI-SS0D4C221B8	ICAM1_AREG	simple:P05362	simple:P15514	ICAM1	AREG	True	True	False	InnateDB-All	False	0.281	CD14_Macrophages2	T_CD8_1	0.016	unique	CD14_Macrophages2.T_CD8_1	3.688	CP2E
CD14_Macrophages2.T_CD8_1	CPI-SS02ACCF1F7	MIF_TNFRSF14	simple:P14174	simple:Q92956	MIF	TNFRSF14	True	False	True	I2D,IntAct	False	0.285	CD14_Macrophages2	T_CD8_1	0	unique	CD14_Macrophages2.T_CD8_1	1.244	CP2E
CD14_Macrophages2.T_CD8_1	CPI-SC06364D669	FN1_a4b1complex	simple:P02751	complex:a4b1 complex	FN1	a4b1 complex	True	False	False	curated	True	0.316	CD14_Macrophages2	T_CD8_1	0	unique	CD14_Macrophages2.T_CD8_1	6.543	CP2E
CD14_Macrophages2.T_CD8_1	CPI-SC06364D669	FN1_a4b1complex	simple:P02751	complex:a4b1 complex	FN1	a4b1 complex	True	False	False	curated	True	0.316	CD14_Macrophages2	T_CD8_1	0	unique	CD14_Macrophages2.T_CD8_1	6.543	CP2E
CD14_Macrophages2.T_CD8_1	CPI-SS0A42A3690	CCL4L2_VSIR	simple:Q8NHW4	simple:Q9H7M9	CCL4L2	VSIR	True	False	True	IMEx,IntAct	False	0.343	CD14_Macrophages2	T_CD8_1	0	unique	CD14_Macrophages2.T_CD8_1	4.414	CP2E
CD14_Macrophages2.T_CD8_1	CPI-SS0ABC5C1B8	CD74_MIF	simple:P04233	simple:P14174	CD74	MIF	True	True	False	I2D,InnateDB-All	False	0.347	CD14_Macrophages2	T_CD8_1	0	unique	CD14_Macrophages2.T_CD8_1	23.189	CP2E
CD14_Macrophages2.T_CD8_1	CPI-SC0329D5397	ICAM3_aLb2complex	simple:P32942	complex:aLb2 complex	ICAM3	aLb2 complex	False	False	False	curated	True	0.364	CD14_Macrophages2	T_CD8_1	0.012	unique	CD14_Macrophages2.T_CD8_1	0.726	CP2E
CD14_Macrophages2.T_CD8_1	CPI-SC0329D5397	ICAM3_aLb2complex	simple:P32942	complex:aLb2 complex	ICAM3	aLb2 complex	False	False	False	curated	True	0.364	CD14_Macrophages2	T_CD8_1	0.012	unique	CD14_Macrophages2.T_CD8_1	0.726	CP2E
CD14_Macrophages2.T_CD8_1	CPI-SS0302E8E8F	CD74_COPA	simple:P04233	simple:P53621	CD74	COPA	True	True	False	IMEx,IntAct	False	0.364	CD14_Macrophages2	T_CD8_1	0	unique	CD14_Macrophages2.T_CD8_1	23.335	CP2E
CD14_Macrophages2.T_CD8_1	CPI-SS03FA58286	TNF_VSIR	simple:P01375	simple:Q9H7M9	TNF	VSIR	True	False	True	IMEx,IntAct	False	0.37	CD14_Macrophages2	T_CD8_1	0	unique	CD14_Macrophages2.T_CD8_1	2.2	CP2E
CD14_Macrophages2.T_CD8_1	CPI-SS0E7D5974D	TNF_TNFRSF1B	simple:P01375	simple:P20333	TNF	TNFRSF1B	True	False	True	curated	False	0.39	CD14_Macrophages2	T_CD8_1	0	unique	CD14_Macrophages2.T_CD8_1	2.987	CP2E
CD14_Macrophages2.T_CD8_1	CPI-SS0F1A060D4	PVR_NECTIN3	simple:P15151	simple:Q9NQS3	PVR	NECTIN3	True	True	False	curated	False	0.019	CD14_Macrophages2	T_CD8_1	0	unique	CD14_Macrophages2.T_CD8_1	0.251	CP2E
CD14_Macrophages2.T_CD8_1	CPI-SS0FF6CFDCA	ADORA3_ENTPD1	simple:P0DMS8	simple:P49961	ADORA3	ENTPD1	False	True	False	curated	False	0.025	CD14_Macrophages2	T_CD8_1	0	unique	CD14_Macrophages2.T_CD8_1	0.965	CP2E
CD14_Macrophages2.T_CD8_1	CPI-SS00A8596B5	PVR_TNFSF9	simple:P15151	simple:P41273	PVR	TNFSF9	True	True	False	InnateDB-All	False	0.027	CD14_Macrophages2	T_CD8_1	0	unique	CD14_Macrophages2.T_CD8_1	1.14	CP2E
CD14_Macrophages2.T_CD8_1	CPI-SS09FAC4977	CXCL11_CXCR3	simple:O14625	simple:P49682	CXCL11	CXCR3	True	False	True	curated	False	0.037	CD14_Macrophages2	T_CD8_1	0	unique	CD14_Macrophages2.T_CD8_1	0.692	CP2E
CD14_Macrophages2.T_CD8_1	CPI-SS00561BBD7	PVR_TIGIT	simple:P15151	simple:Q495A1	PVR	TIGIT	True	True	False	curated	False	0.05	CD14_Macrophages2	T_CD8_1	0	unique	CD14_Macrophages2.T_CD8_1	1.424	CP2E
CD14_Macrophages2.T_CD8_1	CPI-SS080683E15	CXCL10_CXCR3	simple:P02778	simple:P49682	CXCL10	CXCR3	True	False	True	curated	False	0.054	CD14_Macrophages2	T_CD8_1	0	unique	CD14_Macrophages2.T_CD8_1	6.172	CP2E
CD14_Macrophages2.T_CD8_1	CPI-SS0179FBFD3	TNFRSF10A_TNFSF10	simple:O00220	simple:P50591	TNFRSF10A	TNFSF10	True	True	False	curated	False	0.06	CD14_Macrophages2	T_CD8_1	0	unique	CD14_Macrophages2.T_CD8_1	0.694	CP2E
CD14_Macrophages2.T_CD8_1	CPI-SS0EFE0B07A	CXCL12_CXCR3	simple:P48061	simple:P49682	CXCL12	CXCR3	True	False	True	guidetopharmacology.org	False	0.062	CD14_Macrophages2	T_CD8_1	0	unique	CD14_Macrophages2.T_CD8_1	0.296	CP2E
CD14_Macrophages2.T_CD8_1	CPI-SS0A8627ED6	PVR_CD226	simple:P15151	simple:Q15762	PVR	CD226	True	True	True	curated	False	0.062	CD14_Macrophages2	T_CD8_1	0	unique	CD14_Macrophages2.T_CD8_1	0.307	CP2E
CD14_Macrophages2.T_CD8_1	CPI-SS0B84DAE3D	PVR_CD96	simple:P15151	simple:P40200	PVR	CD96	True	True	True	curated	False	0.066	CD14_Macrophages2	T_CD8_1	0	unique	CD14_Macrophages2.T_CD8_1	1.276	CP2E
CD14_Macrophages2.T_CD8_1	CPI-SS0E4B1484B	ICOSLG_ICOS	simple:O75144	simple:Q9Y6W8	ICOSLG	ICOS	True	False	True	curated	False	0.066	CD14_Macrophages2	T_CD8_1	0	unique	CD14_Macrophages2.T_CD8_1	0.589	CP2E
CD14_Macrophages2.T_CD8_1	CPI-SS02FBD007E	NECTIN2_NECTIN3	simple:Q92692	simple:Q9NQS3	NECTIN2	NECTIN3	False	True	False	curated	False	0.068	CD14_Macrophages2	T_CD8_1	0	unique	CD14_Macrophages2.T_CD8_1	0.584	CP2E
CD14_Macrophages2.T_CD8_1	CPI-SS0A28DCA72	CXCL12_CXCR4	simple:P48061	simple:P61073	CXCL12	CXCR4	True	False	True	curated	False	0.095	CD14_Macrophages2	T_CD8_1	0	unique	CD14_Macrophages2.T_CD8_1	7.706	CP2E
CD14_Macrophages2.T_CD8_1	CPI-SS06AA638A8	CD72_SEMA4D	simple:P21854	simple:Q92854	CD72	SEMA4D	False	False	True	curated	False	0.105	CD14_Macrophages2	T_CD8_1	0	unique	CD14_Macrophages2.T_CD8_1	1.112	CP2E
CD14_Macrophages2.T_CD8_1	CPI-SC092659F65	ICAM4_aLb2complex	simple:Q14773	complex:aLb2 complex	ICAM4	aLb2 complex	True	False	False	curated	True	0.107	CD14_Macrophages2	T_CD8_1	0	unique	CD14_Macrophages2.T_CD8_1	0.77	CP2E
CD14_Macrophages2.T_CD8_1	CPI-SC092659F65	ICAM4_aLb2complex	simple:Q14773	complex:aLb2 complex	ICAM4	aLb2 complex	True	False	False	curated	True	0.107	CD14_Macrophages2	T_CD8_1	0	unique	CD14_Macrophages2.T_CD8_1	0.77	CP2E
CD14_Macrophages2.T_CD8_1	CPI-SS0431D2256	TNFSF9_TNFRSF9	simple:P41273	simple:Q07011	TNFSF9	TNFRSF9	True	False	True	curated	False	0.11	CD14_Macrophages2	T_CD8_1	0	unique	CD14_Macrophages2.T_CD8_1	1.15	CP2E
CD14_Macrophages2.T_CD8_1	CPI-SS0C4FA643F	HLA-E_KLRC2	simple:P13747	simple:P26717	HLA-E	KLRC2	False	False	True	curated	False	0.118	CD14_Macrophages2	T_CD8_1	0	unique	CD14_Macrophages2.T_CD8_1	5.998	CP2E
CD14_Macrophages2.T_CD8_1	CPI-SS0339AE950	SIRPA_CD47	simple:P78324	simple:Q08722	SIRPA	CD47	False	True	True	curated	False	0.124	CD14_Macrophages2	T_CD8_1	0	unique	CD14_Macrophages2.T_CD8_1	1.367	CP2E
CD14_Macrophages2.T_CD8_1	CPI-SS0B01CF3AB	CSF1R_CSF1	simple:P07333	simple:P09603	CSF1R	CSF1	True	True	False	curated	False	0.134	CD14_Macrophages2	T_CD8_1	0	unique	CD14_Macrophages2.T_CD8_1	2.089	CP2E
CD14_Macrophages2.T_CD8_1	CPI-SS01946BE5C	C5AR1_RPS19	simple:P21730	simple:P39019	C5AR1	RPS19	False	True	False	guidetopharmacology.org	False	0.134	CD14_Macrophages2	T_CD8_1	0	unique	CD14_Macrophages2.T_CD8_1	20.403	CP2E
CD14_Macrophages2.T_CD8_1	CPI-SS028784FC6	HLA-DPA1_TNFSF9	simple:HLADPA1	simple:P41273	HLA-DPA1	TNFSF9	True	True	False	InnateDB-All	False	0.136	CD14_Macrophages2	T_CD8_1	0	unique	CD14_Macrophages2.T_CD8_1	19.542	CP2E
CD14_Macrophages2.T_CD8_1	CPI-SS0049FD74F	TNFRSF10B_FASLG	simple:O14763	simple:P48023	TNFRSF10B	FASLG	True	True	False	I2D,InnateDB-All	False	0.136	CD14_Macrophages2	T_CD8_1	0	unique	CD14_Macrophages2.T_CD8_1	0.677	CP2E
CD14_Macrophages2.T_CD8_1	CPI-SC08923F7F7	F11R_aLb2complex	simple:Q9Y624	complex:aLb2 complex	F11R	aLb2 complex	False	True	False	curated	True	0.138	CD14_Macrophages2	T_CD8_1	0	unique	CD14_Macrophages2.T_CD8_1	0.69	CP2E
CD14_Macrophages2.T_CD8_1	CPI-SC08923F7F7	F11R_aLb2complex	simple:Q9Y624	complex:aLb2 complex	F11R	aLb2 complex	False	True	False	curated	True	0.138	CD14_Macrophages2	T_CD8_1	0	unique	CD14_Macrophages2.T_CD8_1	0.69	CP2E
CD14_Macrophages2.T_CD8_1	CPI-SC07BE7830D	SPP1_a4b1complex	simple:P10451	complex:a4b1 complex	SPP1	a4b1 complex	True	False	False	curated	True	0.14	CD14_Macrophages2	T_CD8_1	0	unique	CD14_Macrophages2.T_CD8_1	34.076	CP2E
CD14_Macrophages2.T_CD8_1	CPI-SC07BE7830D	SPP1_a4b1complex	simple:P10451	complex:a4b1 complex	SPP1	a4b1 complex	True	False	False	curated	True	0.14	CD14_Macrophages2	T_CD8_1	0	unique	CD14_Macrophages2.T_CD8_1	34.076	CP2E
CD14_Macrophages2.T_CD8_1	CPI-SS03B8E2D7A	TNF_ICOS	simple:P01375	simple:Q9Y6W8	TNF	ICOS	True	False	True	InnateDB-All	False	0.14	CD14_Macrophages2	T_CD8_1	0	unique	CD14_Macrophages2.T_CD8_1	1.486	CP2E
CD14_Macrophages2.T_CD8_1	CPI-SC08E97F7CA	VCAM1_a4b7complex	simple:P19320	complex:a4b7 complex	VCAM1	a4b7 complex	False	False	False	curated	True	0.143	CD14_Macrophages2	T_CD8_1	0	unique	CD14_Macrophages2.T_CD8_1	0.384	CP2E
CD14_Macrophages2.T_CD8_1	CPI-SC08E97F7CA	VCAM1_a4b7complex	simple:P19320	complex:a4b7 complex	VCAM1	a4b7 complex	False	False	False	curated	True	0.143	CD14_Macrophages2	T_CD8_1	0	unique	CD14_Macrophages2.T_CD8_1	0.384	CP2E
CD14_Macrophages2.T_CD8_1	CPI-SS080611C5B	ALOX5_ALOX5AP	simple:P09917	simple:P20292	ALOX5	ALOX5AP	False	False	False	guidetopharmacology.org	False	0.149	CD14_Macrophages2	T_CD8_1	0	unique	CD14_Macrophages2.T_CD8_1	2.321	CP2E
CD14_Macrophages2.T_CD8_1	CPI-SS03A0C857B	FAS_FASLG	simple:P25445	simple:P48023	FAS	FASLG	True	True	False	curated	False	0.149	CD14_Macrophages2	T_CD8_1	0	unique	CD14_Macrophages2.T_CD8_1	0.607	CP2E
CD14_Macrophages2.T_CD8_1	CPI-SS0898D7F7F	TNFRSF10B_TNFSF10	simple:O14763	simple:P50591	TNFRSF10B	TNFSF10	True	True	False	curated	False	0.151	CD14_Macrophages2	T_CD8_1	0	unique	CD14_Macrophages2.T_CD8_1	0.797	CP2E
CD14_Macrophages2.T_CD8_1	CPI-SC063BC3DDE	ICAM2_aLb2complex	simple:P13598	complex:aLb2 complex	ICAM2	aLb2 complex	False	False	False	curated	True	0.151	CD14_Macrophages2	T_CD8_1	0	unique	CD14_Macrophages2.T_CD8_1	0.687	CP2E
CD14_Macrophages2.T_CD8_1	CPI-SC063BC3DDE	ICAM2_aLb2complex	simple:P13598	complex:aLb2 complex	ICAM2	aLb2 complex	False	False	False	curated	True	0.151	CD14_Macrophages2	T_CD8_1	0	unique	CD14_Macrophages2.T_CD8_1	0.687	CP2E
CD14_Macrophages2.T_CD8_1	CPI-SC069F95780	COL8A2_a1b1complex	simple:P25067	complex:a1b1 complex	COL8A2	a1b1 complex	True	False	False	curated	True	0.153	CD14_Macrophages2	T_CD8_1	0	unique	CD14_Macrophages2.T_CD8_1	0.881	CP2E
CD14_Macrophages2.T_CD8_1	CPI-SC069F95780	COL8A2_a1b1complex	simple:P25067	complex:a1b1 complex	COL8A2	a1b1 complex	True	False	False	curated	True	0.153	CD14_Macrophages2	T_CD8_1	0	unique	CD14_Macrophages2.T_CD8_1	0.881	CP2E
CD14_Macrophages2.T_CD8_1	CPI-SS03EF699C7	HLA-E_KLRC1	simple:P13747	simple:P26715	HLA-E	KLRC1	False	False	True	curated	False	0.153	CD14_Macrophages2	T_CD8_1	0	unique	CD14_Macrophages2.T_CD8_1	6.131	CP2E
CD14_Macrophages2.T_CD8_1	CPI-SS0C1BD22BC	SPP1_PTGER4	simple:P10451	simple:P35408	SPP1	PTGER4	True	False	True	IMEx,MINT	False	0.165	CD14_Macrophages2	T_CD8_1	0	unique	CD14_Macrophages2.T_CD8_1	34.148	CP2E
CD14_Macrophages2.T_CD8_1	CPI-SC0B4D7E0FF	FN1_a4b7complex	simple:P02751	complex:a4b7 complex	FN1	a4b7 complex	True	False	False	curated	True	0.167	CD14_Macrophages2	T_CD8_1	0	unique	CD14_Macrophages2.T_CD8_1	4.986	CP2E
CD14_Macrophages2.T_CD8_1	CPI-SC0B4D7E0FF	FN1_a4b7complex	simple:P02751	complex:a4b7 complex	FN1	a4b7 complex	True	False	False	curated	True	0.167	CD14_Macrophages2	T_CD8_1	0	unique	CD14_Macrophages2.T_CD8_1	4.986	CP2E
CD14_Macrophages2.T_CD8_1	CPI-SS08FAC0A55	PLXNB2_SEMA4D	simple:O15031	simple:Q92854	PLXNB2	SEMA4D	False	True	True	curated	False	0.171	CD14_Macrophages2	T_CD8_1	0	unique	CD14_Macrophages2.T_CD8_1	1.083	CP2E
CD14_Macrophages2.T_CD8_1	CPI-SS055E061C9	LAMP1_FAM3C	simple:P11279	simple:Q92520	LAMP1	FAM3C	True	True	False	InnateDB-All	False	0.18	CD14_Macrophages2	T_CD8_1	0	unique	CD14_Macrophages2.T_CD8_1	2.432	CP2E
CD14_Macrophages2.T_CD8_1	CPI-SS02AB0C3E0	SPP1_CD44	simple:P10451	simple:P16070	SPP1	CD44	True	False	True	I2D,IMEx,InnateDB-All,IntAct	False	0.182	CD14_Macrophages2	T_CD8_1	0	unique	CD14_Macrophages2.T_CD8_1	35.125	CP2E
CD14_Macrophages2.T_CD8_1	CPI-SS0A4F27388	TNFRSF1A_FASLG	simple:P19438	simple:P48023	TNFRSF1A	FASLG	True	True	False	I2D,InnateDB-All	False	0.184	CD14_Macrophages2	T_CD8_1	0	unique	CD14_Macrophages2.T_CD8_1	1.042	CP2E
CD14_Macrophages2.T_CD8_1	CPI-SS0E0DEA7D5	PECAM1_CD38	simple:P16284	simple:P28907	PECAM1	CD38	False	True	True	curated	False	0.19	CD14_Macrophages2	T_CD8_1	0	unique	CD14_Macrophages2.T_CD8_1	0.686	CP2E
CD14_Macrophages2.T_CD8_1	CPI-SS0703338F5	LGALS9_CD44	simple:O00182	simple:P16070	LGALS9	CD44	True	False	True	InnateDB	False	0.194	CD14_Macrophages2	T_CD8_1	0	unique	CD14_Macrophages2.T_CD8_1	2.481	CP2E
CD14_Macrophages2.T_CD8_1	CPI-SC0E9C058EB	PLAUR_a4b1complex	simple:Q03405	complex:a4b1 complex	PLAUR	a4b1 complex	True	True	False	curated	True	0.2	CD14_Macrophages2	T_CD8_1	0	unique	CD14_Macrophages2.T_CD8_1	5.266	CP2E
CD14_Macrophages2.T_CD8_1	CPI-SC0E9C058EB	PLAUR_a4b1complex	simple:Q03405	complex:a4b1 complex	PLAUR	a4b1 complex	True	True	False	curated	True	0.2	CD14_Macrophages2	T_CD8_1	0	unique	CD14_Macrophages2.T_CD8_1	5.266	CP2E
CD14_Macrophages2.T_CD8_1	CPI-SC0F4AC5AA2	ICAM1_aLb2complex	simple:P05362	complex:aLb2 complex	ICAM1	aLb2 complex	False	True	False	curated	True	0.205	CD14_Macrophages2	T_CD8_1	0	unique	CD14_Macrophages2.T_CD8_1	2.05	CP2E
CD14_Macrophages2.T_CD8_1	CPI-SC0F4AC5AA2	ICAM1_aLb2complex	simple:P05362	complex:aLb2 complex	ICAM1	aLb2 complex	False	True	False	curated	True	0.205	CD14_Macrophages2	T_CD8_1	0	unique	CD14_Macrophages2.T_CD8_1	2.05	CP2E
CD14_Macrophages2.T_CD8_1	CPI-SS0E9A581F8	ICAM1_ITGAL	simple:P05362	simple:P20701	ICAM1	ITGAL	False	True	True	curated	False	0.205	CD14_Macrophages2	T_CD8_1	0	unique	CD14_Macrophages2.T_CD8_1	2.05	CP2E
CD14_Macrophages2.T_CD8_1	CPI-SS087321EB5	SELL_SELPLG	simple:P14151	simple:Q14242	SELL	SELPLG	False	False	True	curated	False	0.207	CD14_Macrophages2	T_CD8_1	0	unique	CD14_Macrophages2.T_CD8_1	0.464	CP2E
CD14_Macrophages2.T_CD8_1	CPI-SS02A0FF87F	FAM3C_CLEC2D	simple:Q92520	simple:Q9UHP7	FAM3C	CLEC2D	True	False	True	IMEx,InnateDB-All,IntAct	False	0.219	CD14_Macrophages2	T_CD8_1	0	unique	CD14_Macrophages2.T_CD8_1	1.907	CP2E
CD14_Macrophages2.T_CD8_1	CPI-SS08B7D54A3	TNF_FAS	simple:P01375	simple:P25445	TNF	FAS	True	False	True	InnateDB-All	False	0.219	CD14_Macrophages2	T_CD8_1	0	unique	CD14_Macrophages2.T_CD8_1	1.264	CP2E
CD14_Macrophages2.T_CD8_1	CPI-SS02EBC1BB0	TNF_NOTCH1	simple:P01375	simple:P46531	TNF	NOTCH1	True	False	True	I2D	False	0.221	CD14_Macrophages2	T_CD8_1	0	unique	CD14_Macrophages2.T_CD8_1	1.263	CP2E
CD14_Macrophages2.T_CD8_1	CPI-SS002DF6C31	LGALS9_SLC1A5	simple:O00182	simple:Q15758	LGALS9	SLC1A5	True	False	True	I2D,InnateDB-All	False	0.221	CD14_Macrophages2	T_CD8_1	0	unique	CD14_Macrophages2.T_CD8_1	1.018	CP2E
CD14_Macrophages2.T_CD8_1	CPI-SS0F3D40856	PGRMC2_CCL4L2	simple:O15173	simple:Q8NHW4	PGRMC2	CCL4L2	True	True	False	IMEx,IntAct	False	0.223	CD14_Macrophages2	T_CD8_1	0	unique	CD14_Macrophages2.T_CD8_1	3.842	CP2E
CD14_Macrophages2.T_CD8_1	CPI-SS019C98396	TNFSF14_TNFRSF14	simple:O43557	simple:Q92956	TNFSF14	TNFRSF14	True	False	True	curated	False	0.227	CD14_Macrophages2	T_CD8_1	0	unique	CD14_Macrophages2.T_CD8_1	0.543	CP2E
CD14_Macrophages2.T_CD8_1	CPI-SS0E23CEB91	LGALS9_HAVCR2	simple:O00182	simple:Q8TDQ0	LGALS9	HAVCR2	True	False	True	curated	False	0.233	CD14_Macrophages2	T_CD8_1	0	unique	CD14_Macrophages2.T_CD8_1	1.56	CP2E
CD14_Macrophages2.T_CD8_1	CPI-SC0A9EB628A	VCAM1_a4b1complex	simple:P19320	complex:a4b1 complex	VCAM1	a4b1 complex	False	False	False	curated	True	0.25	CD14_Macrophages2	T_CD8_1	0	unique	CD14_Macrophages2.T_CD8_1	0.781	CP2E
CD14_Macrophages2.T_CD8_1	CPI-SC0A9EB628A	VCAM1_a4b1complex	simple:P19320	complex:a4b1 complex	VCAM1	a4b1 complex	False	False	False	curated	True	0.25	CD14_Macrophages2	T_CD8_1	0	unique	CD14_Macrophages2.T_CD8_1	0.781	CP2E
CD14_Macrophages2.T_CD8_1	CPI-SS09C4FCB90	ICAM1_SPN	simple:P05362	simple:P16150	ICAM1	SPN	False	True	False	curated	False	0.264	CD14_Macrophages2	T_CD8_1	0	unique	CD14_Macrophages2.T_CD8_1	2.052	CP2E
CD14_Macrophages2.T_CD8_1	CPI-SS0D4C221B8	ICAM1_AREG	simple:P05362	simple:P15514	ICAM1	AREG	True	True	False	InnateDB-All	False	0.281	CD14_Macrophages2	T_CD8_1	0	unique	CD14_Macrophages2.T_CD8_1	3.828	CP2E
CD14_Macrophages2.T_CD8_1	CPI-SS02ACCF1F7	MIF_TNFRSF14	simple:P14174	simple:Q92956	MIF	TNFRSF14	True	False	True	I2D,IntAct	False	0.285	CD14_Macrophages2	T_CD8_1	0.038	unique	CD14_Macrophages2.T_CD8_1	0.863	CP2E
CD14_Macrophages2.T_CD8_1	CPI-SC06364D669	FN1_a4b1complex	simple:P02751	complex:a4b1 complex	FN1	a4b1 complex	True	False	False	curated	True	0.316	CD14_Macrophages2	T_CD8_1	0	unique	CD14_Macrophages2.T_CD8_1	5.382	CP2E
CD14_Macrophages2.T_CD8_1	CPI-SC06364D669	FN1_a4b1complex	simple:P02751	complex:a4b1 complex	FN1	a4b1 complex	True	False	False	curated	True	0.316	CD14_Macrophages2	T_CD8_1	0	unique	CD14_Macrophages2.T_CD8_1	5.382	CP2E
CD14_Macrophages2.T_CD8_1	CPI-SS033E6DE7E	NRP1_VEGFB	simple:O14786	simple:P49765	NRP1	VEGFB	True	True	False	curated	False	0.335	CD14_Macrophages2	T_CD8_1	0	unique	CD14_Macrophages2.T_CD8_1	0.787	CP2E
CD14_Macrophages2.T_CD8_1	CPI-SS0ABC5C1B8	CD74_MIF	simple:P04233	simple:P14174	CD74	MIF	True	True	False	I2D,InnateDB-All	False	0.347	CD14_Macrophages2	T_CD8_1	0	unique	CD14_Macrophages2.T_CD8_1	26.803	CP2E
CD14_Macrophages2.T_CD8_1	CPI-SC0329D5397	ICAM3_aLb2complex	simple:P32942	complex:aLb2 complex	ICAM3	aLb2 complex	False	False	False	curated	True	0.364	CD14_Macrophages2	T_CD8_1	0	unique	CD14_Macrophages2.T_CD8_1	0.689	CP2E
CD14_Macrophages2.T_CD8_1	CPI-SC0329D5397	ICAM3_aLb2complex	simple:P32942	complex:aLb2 complex	ICAM3	aLb2 complex	False	False	False	curated	True	0.364	CD14_Macrophages2	T_CD8_1	0	unique	CD14_Macrophages2.T_CD8_1	0.689	CP2E
CD14_Macrophages2.T_CD8_1	CPI-SS0302E8E8F	CD74_COPA	simple:P04233	simple:P53621	CD74	COPA	True	True	False	IMEx,IntAct	False	0.364	CD14_Macrophages2	T_CD8_1	0	unique	CD14_Macrophages2.T_CD8_1	27.045	CP2E
CD14_Macrophages2.T_CD8_1	CPI-SS03FA58286	TNF_VSIR	simple:P01375	simple:Q9H7M9	TNF	VSIR	True	False	True	IMEx,IntAct	False	0.37	CD14_Macrophages2	T_CD8_1	0	unique	CD14_Macrophages2.T_CD8_1	1.243	CP2E
CD14_Macrophages2.T_CD8_1	CPI-SS0E7D5974D	TNF_TNFRSF1B	simple:P01375	simple:P20333	TNF	TNFRSF1B	True	False	True	curated	False	0.39	CD14_Macrophages2	T_CD8_1	0	unique	CD14_Macrophages2.T_CD8_1	2.065	CP2E
CD14_Macrophages2.T_CD8_1	CPI-SS034D36D2F	HLA-C_FAM3C	simple:HLAC	simple:Q92520	HLA-C	FAM3C	True	True	False	InnateDB-All	False	0.45	CD14_Macrophages2	T_CD8_1	0	unique	CD14_Macrophages2.T_CD8_1	8.95	CP2E
CD14_Macrophages2.T_CD8_2	CPI-SS09FAC4977	CXCL11_CXCR3	simple:O14625	simple:P49682	CXCL11	CXCR3	True	False	True	curated	False	0.037	CD14_Macrophages2	T_CD8_2	0	unique	CD14_Macrophages2.T_CD8_2	0.762	CP2E
CD14_Macrophages2.T_CD8_2	CPI-SS080683E15	CXCL10_CXCR3	simple:P02778	simple:P49682	CXCL10	CXCR3	True	False	True	curated	False	0.054	CD14_Macrophages2	T_CD8_2	0	unique	CD14_Macrophages2.T_CD8_2	4.768	CP2E
CD14_Macrophages2.T_CD8_2	CPI-SS0C090A257	CCL3_CCR5	simple:P10147	simple:P51681	CCL3	CCR5	True	False	True	curated	False	0.099	CD14_Macrophages2	T_CD8_2	0	unique	CD14_Macrophages2.T_CD8_2	12.599	CP2E
CD14_Macrophages2.T_CD8_2	CPI-SS0D1D95883	CCL4_CCR5	simple:P13236	simple:P51681	CCL4	CCR5	True	False	True	curated	False	0.103	CD14_Macrophages2	T_CD8_2	0	unique	CD14_Macrophages2.T_CD8_2	9.926	CP2E
CD14_Macrophages2.T_CD8_2	CPI-SS06AA638A8	CD72_SEMA4D	simple:P21854	simple:Q92854	CD72	SEMA4D	False	False	True	curated	False	0.105	CD14_Macrophages2	T_CD8_2	0.039	unique	CD14_Macrophages2.T_CD8_2	0.728	CP2E
CD14_Macrophages2.T_CD8_2	CPI-SC092659F65	ICAM4_aLb2complex	simple:Q14773	complex:aLb2 complex	ICAM4	aLb2 complex	True	False	False	curated	True	0.107	CD14_Macrophages2	T_CD8_2	0	unique	CD14_Macrophages2.T_CD8_2	1.126	CP2E
CD14_Macrophages2.T_CD8_2	CPI-SC092659F65	ICAM4_aLb2complex	simple:Q14773	complex:aLb2 complex	ICAM4	aLb2 complex	True	False	False	curated	True	0.107	CD14_Macrophages2	T_CD8_2	0	unique	CD14_Macrophages2.T_CD8_2	1.126	CP2E
CD14_Macrophages2.T_CD8_2	CPI-SS0431D2256	TNFSF9_TNFRSF9	simple:P41273	simple:Q07011	TNFSF9	TNFRSF9	True	False	True	curated	False	0.11	CD14_Macrophages2	T_CD8_2	0	unique	CD14_Macrophages2.T_CD8_2	1.987	CP2E
CD14_Macrophages2.T_CD8_2	CPI-SS0B01CF3AB	CSF1R_CSF1	simple:P07333	simple:P09603	CSF1R	CSF1	True	True	False	curated	False	0.134	CD14_Macrophages2	T_CD8_2	0	unique	CD14_Macrophages2.T_CD8_2	1.467	CP2E
CD14_Macrophages2.T_CD8_2	CPI-SS01946BE5C	C5AR1_RPS19	simple:P21730	simple:P39019	C5AR1	RPS19	False	True	False	guidetopharmacology.org	False	0.134	CD14_Macrophages2	T_CD8_2	0.004	unique	CD14_Macrophages2.T_CD8_2	22.763	CP2E
CD14_Macrophages2.T_CD8_2	CPI-SS028784FC6	HLA-DPA1_TNFSF9	simple:HLADPA1	simple:P41273	HLA-DPA1	TNFSF9	True	True	False	InnateDB-All	False	0.136	CD14_Macrophages2	T_CD8_2	0	unique	CD14_Macrophages2.T_CD8_2	14.346	CP2E
CD14_Macrophages2.T_CD8_2	CPI-SS0049FD74F	TNFRSF10B_FASLG	simple:O14763	simple:P48023	TNFRSF10B	FASLG	True	True	False	I2D,InnateDB-All	False	0.136	CD14_Macrophages2	T_CD8_2	0.012	unique	CD14_Macrophages2.T_CD8_2	0.812	CP2E
CD14_Macrophages2.T_CD8_2	CPI-SC08923F7F7	F11R_aLb2complex	simple:Q9Y624	complex:aLb2 complex	F11R	aLb2 complex	False	True	False	curated	True	0.138	CD14_Macrophages2	T_CD8_2	0.004	unique	CD14_Macrophages2.T_CD8_2	1.044	CP2E
CD14_Macrophages2.T_CD8_2	CPI-SC08923F7F7	F11R_aLb2complex	simple:Q9Y624	complex:aLb2 complex	F11R	aLb2 complex	False	True	False	curated	True	0.138	CD14_Macrophages2	T_CD8_2	0.004	unique	CD14_Macrophages2.T_CD8_2	1.044	CP2E
CD14_Macrophages2.T_CD8_2	CPI-SC07BE7830D	SPP1_a4b1complex	simple:P10451	complex:a4b1 complex	SPP1	a4b1 complex	True	False	False	curated	True	0.14	CD14_Macrophages2	T_CD8_2	0	unique	CD14_Macrophages2.T_CD8_2	62.36	CP2E
CD14_Macrophages2.T_CD8_2	CPI-SC07BE7830D	SPP1_a4b1complex	simple:P10451	complex:a4b1 complex	SPP1	a4b1 complex	True	False	False	curated	True	0.14	CD14_Macrophages2	T_CD8_2	0	unique	CD14_Macrophages2.T_CD8_2	62.36	CP2E
CD14_Macrophages2.T_CD8_2	CPI-SS03B8E2D7A	TNF_ICOS	simple:P01375	simple:Q9Y6W8	TNF	ICOS	True	False	True	InnateDB-All	False	0.14	CD14_Macrophages2	T_CD8_2	0	unique	CD14_Macrophages2.T_CD8_2	2.211	CP2E
CD14_Macrophages2.T_CD8_2	CPI-SS03A0C857B	FAS_FASLG	simple:P25445	simple:P48023	FAS	FASLG	True	True	False	curated	False	0.149	CD14_Macrophages2	T_CD8_2	0.012	unique	CD14_Macrophages2.T_CD8_2	0.723	CP2E
CD14_Macrophages2.T_CD8_2	CPI-SC063BC3DDE	ICAM2_aLb2complex	simple:P13598	complex:aLb2 complex	ICAM2	aLb2 complex	False	False	False	curated	True	0.151	CD14_Macrophages2	T_CD8_2	0	unique	CD14_Macrophages2.T_CD8_2	1.031	CP2E
CD14_Macrophages2.T_CD8_2	CPI-SC063BC3DDE	ICAM2_aLb2complex	simple:P13598	complex:aLb2 complex	ICAM2	aLb2 complex	False	False	False	curated	True	0.151	CD14_Macrophages2	T_CD8_2	0	unique	CD14_Macrophages2.T_CD8_2	1.031	CP2E
CD14_Macrophages2.T_CD8_2	CPI-SC069F95780	COL8A2_a1b1complex	simple:P25067	complex:a1b1 complex	COL8A2	a1b1 complex	True	False	False	curated	True	0.153	CD14_Macrophages2	T_CD8_2	0	unique	CD14_Macrophages2.T_CD8_2	1.332	CP2E
CD14_Macrophages2.T_CD8_2	CPI-SC069F95780	COL8A2_a1b1complex	simple:P25067	complex:a1b1 complex	COL8A2	a1b1 complex	True	False	False	curated	True	0.153	CD14_Macrophages2	T_CD8_2	0	unique	CD14_Macrophages2.T_CD8_2	1.332	CP2E
CD14_Macrophages2.T_CD8_2	CPI-SS03EF699C7	HLA-E_KLRC1	simple:P13747	simple:P26715	HLA-E	KLRC1	False	False	True	curated	False	0.153	CD14_Macrophages2	T_CD8_2	0.028	unique	CD14_Macrophages2.T_CD8_2	4.642	CP2E
CD14_Macrophages2.T_CD8_2	CPI-SS0C1BD22BC	SPP1_PTGER4	simple:P10451	simple:P35408	SPP1	PTGER4	True	False	True	IMEx,MINT	False	0.165	CD14_Macrophages2	T_CD8_2	0	unique	CD14_Macrophages2.T_CD8_2	61.915	CP2E
CD14_Macrophages2.T_CD8_2	CPI-SS02AB0C3E0	SPP1_CD44	simple:P10451	simple:P16070	SPP1	CD44	True	False	True	I2D,IMEx,InnateDB-All,IntAct	False	0.182	CD14_Macrophages2	T_CD8_2	0	unique	CD14_Macrophages2.T_CD8_2	65.538	CP2E
CD14_Macrophages2.T_CD8_2	CPI-SS0A4F27388	TNFRSF1A_FASLG	simple:P19438	simple:P48023	TNFRSF1A	FASLG	True	True	False	I2D,InnateDB-All	False	0.184	CD14_Macrophages2	T_CD8_2	0.008	unique	CD14_Macrophages2.T_CD8_2	0.947	CP2E
CD14_Macrophages2.T_CD8_2	CPI-SS0703338F5	LGALS9_CD44	simple:O00182	simple:P16070	LGALS9	CD44	True	False	True	InnateDB	False	0.194	CD14_Macrophages2	T_CD8_2	0	unique	CD14_Macrophages2.T_CD8_2	4.582	CP2E
CD14_Macrophages2.T_CD8_2	CPI-SC0E9C058EB	PLAUR_a4b1complex	simple:Q03405	complex:a4b1 complex	PLAUR	a4b1 complex	True	True	False	curated	True	0.2	CD14_Macrophages2	T_CD8_2	0	unique	CD14_Macrophages2.T_CD8_2	6.486	CP2E
CD14_Macrophages2.T_CD8_2	CPI-SC0E9C058EB	PLAUR_a4b1complex	simple:Q03405	complex:a4b1 complex	PLAUR	a4b1 complex	True	True	False	curated	True	0.2	CD14_Macrophages2	T_CD8_2	0	unique	CD14_Macrophages2.T_CD8_2	6.486	CP2E
CD14_Macrophages2.T_CD8_2	CPI-SC0F4AC5AA2	ICAM1_aLb2complex	simple:P05362	complex:aLb2 complex	ICAM1	aLb2 complex	False	True	False	curated	True	0.205	CD14_Macrophages2	T_CD8_2	0	unique	CD14_Macrophages2.T_CD8_2	2.104	CP2E
CD14_Macrophages2.T_CD8_2	CPI-SC0F4AC5AA2	ICAM1_aLb2complex	simple:P05362	complex:aLb2 complex	ICAM1	aLb2 complex	False	True	False	curated	True	0.205	CD14_Macrophages2	T_CD8_2	0	unique	CD14_Macrophages2.T_CD8_2	2.104	CP2E
CD14_Macrophages2.T_CD8_2	CPI-SS0E9A581F8	ICAM1_ITGAL	simple:P05362	simple:P20701	ICAM1	ITGAL	False	True	True	curated	False	0.205	CD14_Macrophages2	T_CD8_2	0	unique	CD14_Macrophages2.T_CD8_2	2.104	CP2E
CD14_Macrophages2.T_CD8_2	CPI-SS002DF6C31	LGALS9_SLC1A5	simple:O00182	simple:Q15758	LGALS9	SLC1A5	True	False	True	I2D,InnateDB-All	False	0.221	CD14_Macrophages2	T_CD8_2	0.019	unique	CD14_Macrophages2.T_CD8_2	0.817	CP2E
CD14_Macrophages2.T_CD8_2	CPI-SS019C98396	TNFSF14_TNFRSF14	simple:O43557	simple:Q92956	TNFSF14	TNFRSF14	True	False	True	curated	False	0.227	CD14_Macrophages2	T_CD8_2	0	unique	CD14_Macrophages2.T_CD8_2	1.093	CP2E
CD14_Macrophages2.T_CD8_2	CPI-SS02ACCF1F7	MIF_TNFRSF14	simple:P14174	simple:Q92956	MIF	TNFRSF14	True	False	True	I2D,IntAct	False	0.285	CD14_Macrophages2	T_CD8_2	0	unique	CD14_Macrophages2.T_CD8_2	1.612	CP2E
CD14_Macrophages2.T_CD8_2	CPI-SS04B4619D0	TNF_TNFRSF1A	simple:P01375	simple:P19438	TNF	TNFRSF1A	True	False	True	curated	False	0.298	CD14_Macrophages2	T_CD8_2	0	unique	CD14_Macrophages2.T_CD8_2	2.148	CP2E
CD14_Macrophages2.T_CD8_2	CPI-SC06364D669	FN1_a4b1complex	simple:P02751	complex:a4b1 complex	FN1	a4b1 complex	True	False	False	curated	True	0.316	CD14_Macrophages2	T_CD8_2	0	unique	CD14_Macrophages2.T_CD8_2	6.501	CP2E
CD14_Macrophages2.T_CD8_2	CPI-SC06364D669	FN1_a4b1complex	simple:P02751	complex:a4b1 complex	FN1	a4b1 complex	True	False	False	curated	True	0.316	CD14_Macrophages2	T_CD8_2	0	unique	CD14_Macrophages2.T_CD8_2	6.501	CP2E
CD14_Macrophages2.T_CD8_2	CPI-SS0A42A3690	CCL4L2_VSIR	simple:Q8NHW4	simple:Q9H7M9	CCL4L2	VSIR	True	False	True	IMEx,IntAct	False	0.343	CD14_Macrophages2	T_CD8_2	0	unique	CD14_Macrophages2.T_CD8_2	4.476	CP2E
CD14_Macrophages2.T_CD8_2	CPI-SS0ABC5C1B8	CD74_MIF	simple:P04233	simple:P14174	CD74	MIF	True	True	False	I2D,InnateDB-All	False	0.347	CD14_Macrophages2	T_CD8_2	0	unique	CD14_Macrophages2.T_CD8_2	23.276	CP2E
CD14_Macrophages2.T_CD8_2	CPI-SC0329D5397	ICAM3_aLb2complex	simple:P32942	complex:aLb2 complex	ICAM3	aLb2 complex	False	False	False	curated	True	0.364	CD14_Macrophages2	T_CD8_2	0.008	unique	CD14_Macrophages2.T_CD8_2	1.047	CP2E
CD14_Macrophages2.T_CD8_2	CPI-SC0329D5397	ICAM3_aLb2complex	simple:P32942	complex:aLb2 complex	ICAM3	aLb2 complex	False	False	False	curated	True	0.364	CD14_Macrophages2	T_CD8_2	0.008	unique	CD14_Macrophages2.T_CD8_2	1.047	CP2E
CD14_Macrophages2.T_CD8_2	CPI-SS0302E8E8F	CD74_COPA	simple:P04233	simple:P53621	CD74	COPA	True	True	False	IMEx,IntAct	False	0.364	CD14_Macrophages2	T_CD8_2	0	unique	CD14_Macrophages2.T_CD8_2	23.383	CP2E
CD14_Macrophages2.T_CD8_2	CPI-SS03FA58286	TNF_VSIR	simple:P01375	simple:Q9H7M9	TNF	VSIR	True	False	True	IMEx,IntAct	False	0.37	CD14_Macrophages2	T_CD8_2	0	unique	CD14_Macrophages2.T_CD8_2	2.263	CP2E
CD14_Macrophages2.T_CD8_2	CPI-SS0E7D5974D	TNF_TNFRSF1B	simple:P01375	simple:P20333	TNF	TNFRSF1B	True	False	True	curated	False	0.39	CD14_Macrophages2	T_CD8_2	0	unique	CD14_Macrophages2.T_CD8_2	3.396	CP2E
CD14_Macrophages2.T_CD8_2	CPI-SS0B0CF0EDF	TNFSF15_TNFRSF25	simple:O95150	simple:Q93038	TNFSF15	TNFRSF25	True	False	True	guidetopharmacology.org	False	0.014	CD14_Macrophages2	T_CD8_2	0	unique	CD14_Macrophages2.T_CD8_2	0.347	CP2E
CD14_Macrophages2.T_CD8_2	CPI-SS0FF6CFDCA	ADORA3_ENTPD1	simple:P0DMS8	simple:P49961	ADORA3	ENTPD1	False	True	False	curated	False	0.025	CD14_Macrophages2	T_CD8_2	0	unique	CD14_Macrophages2.T_CD8_2	1.705	CP2E
CD14_Macrophages2.T_CD8_2	CPI-SS09FAC4977	CXCL11_CXCR3	simple:O14625	simple:P49682	CXCL11	CXCR3	True	False	True	curated	False	0.037	CD14_Macrophages2	T_CD8_2	0	unique	CD14_Macrophages2.T_CD8_2	0.768	CP2E
CD14_Macrophages2.T_CD8_2	CPI-SS00561BBD7	PVR_TIGIT	simple:P15151	simple:Q495A1	PVR	TIGIT	True	True	False	curated	False	0.05	CD14_Macrophages2	T_CD8_2	0	unique	CD14_Macrophages2.T_CD8_2	1.634	CP2E
CD14_Macrophages2.T_CD8_2	CPI-SS080683E15	CXCL10_CXCR3	simple:P02778	simple:P49682	CXCL10	CXCR3	True	False	True	curated	False	0.054	CD14_Macrophages2	T_CD8_2	0	unique	CD14_Macrophages2.T_CD8_2	6.248	CP2E
CD14_Macrophages2.T_CD8_2	CPI-SS0179FBFD3	TNFRSF10A_TNFSF10	simple:O00220	simple:P50591	TNFRSF10A	TNFSF10	True	True	False	curated	False	0.06	CD14_Macrophages2	T_CD8_2	0	unique	CD14_Macrophages2.T_CD8_2	0.794	CP2E
CD14_Macrophages2.T_CD8_2	CPI-SS0EFE0B07A	CXCL12_CXCR3	simple:P48061	simple:P49682	CXCL12	CXCR3	True	False	True	guidetopharmacology.org	False	0.062	CD14_Macrophages2	T_CD8_2	0	unique	CD14_Macrophages2.T_CD8_2	0.372	CP2E
CD14_Macrophages2.T_CD8_2	CPI-SS0A8627ED6	PVR_CD226	simple:P15151	simple:Q15762	PVR	CD226	True	True	True	curated	False	0.062	CD14_Macrophages2	T_CD8_2	0	unique	CD14_Macrophages2.T_CD8_2	0.554	CP2E
CD14_Macrophages2.T_CD8_2	CPI-SS0B84DAE3D	PVR_CD96	simple:P15151	simple:P40200	PVR	CD96	True	True	True	curated	False	0.066	CD14_Macrophages2	T_CD8_2	0	unique	CD14_Macrophages2.T_CD8_2	1.549	CP2E
CD14_Macrophages2.T_CD8_2	CPI-SS0E4B1484B	ICOSLG_ICOS	simple:O75144	simple:Q9Y6W8	ICOSLG	ICOS	True	False	True	curated	False	0.066	CD14_Macrophages2	T_CD8_2	0	unique	CD14_Macrophages2.T_CD8_2	0.387	CP2E
CD14_Macrophages2.T_CD8_2	CPI-SS0A28DCA72	CXCL12_CXCR4	simple:P48061	simple:P61073	CXCL12	CXCR4	True	False	True	curated	False	0.095	CD14_Macrophages2	T_CD8_2	0	unique	CD14_Macrophages2.T_CD8_2	9.76	CP2E
CD14_Macrophages2.T_CD8_2	CPI-SS079DDF890	TNFSF12_TNFRSF25	simple:O43508	simple:Q93038	TNFSF12	TNFRSF25	True	False	True	I2D	False	0.097	CD14_Macrophages2	T_CD8_2	0	unique	CD14_Macrophages2.T_CD8_2	0.565	CP2E
CD14_Macrophages2.T_CD8_2	CPI-SS06AA638A8	CD72_SEMA4D	simple:P21854	simple:Q92854	CD72	SEMA4D	False	False	True	curated	False	0.105	CD14_Macrophages2	T_CD8_2	0	unique	CD14_Macrophages2.T_CD8_2	1.277	CP2E
CD14_Macrophages2.T_CD8_2	CPI-SC092659F65	ICAM4_aLb2complex	simple:Q14773	complex:aLb2 complex	ICAM4	aLb2 complex	True	False	False	curated	True	0.107	CD14_Macrophages2	T_CD8_2	0	unique	CD14_Macrophages2.T_CD8_2	0.69	CP2E
CD14_Macrophages2.T_CD8_2	CPI-SC092659F65	ICAM4_aLb2complex	simple:Q14773	complex:aLb2 complex	ICAM4	aLb2 complex	True	False	False	curated	True	0.107	CD14_Macrophages2	T_CD8_2	0	unique	CD14_Macrophages2.T_CD8_2	0.69	CP2E
CD14_Macrophages2.T_CD8_2	CPI-SS0431D2256	TNFSF9_TNFRSF9	simple:P41273	simple:Q07011	TNFSF9	TNFRSF9	True	False	True	curated	False	0.11	CD14_Macrophages2	T_CD8_2	0	unique	CD14_Macrophages2.T_CD8_2	0.938	CP2E
CD14_Macrophages2.T_CD8_2	CPI-SS0C4FA643F	HLA-E_KLRC2	simple:P13747	simple:P26717	HLA-E	KLRC2	False	False	True	curated	False	0.118	CD14_Macrophages2	T_CD8_2	0	unique	CD14_Macrophages2.T_CD8_2	7.516	CP2E
CD14_Macrophages2.T_CD8_2	CPI-SS0339AE950	SIRPA_CD47	simple:P78324	simple:Q08722	SIRPA	CD47	False	True	True	curated	False	0.124	CD14_Macrophages2	T_CD8_2	0	unique	CD14_Macrophages2.T_CD8_2	1.771	CP2E
CD14_Macrophages2.T_CD8_2	CPI-SS01946BE5C	C5AR1_RPS19	simple:P21730	simple:P39019	C5AR1	RPS19	False	True	False	guidetopharmacology.org	False	0.134	CD14_Macrophages2	T_CD8_2	0	unique	CD14_Macrophages2.T_CD8_2	22.522	CP2E
CD14_Macrophages2.T_CD8_2	CPI-SS0049FD74F	TNFRSF10B_FASLG	simple:O14763	simple:P48023	TNFRSF10B	FASLG	True	True	False	I2D,InnateDB-All	False	0.136	CD14_Macrophages2	T_CD8_2	0	unique	CD14_Macrophages2.T_CD8_2	0.55	CP2E
CD14_Macrophages2.T_CD8_2	CPI-SC08923F7F7	F11R_aLb2complex	simple:Q9Y624	complex:aLb2 complex	F11R	aLb2 complex	False	True	False	curated	True	0.138	CD14_Macrophages2	T_CD8_2	0	unique	CD14_Macrophages2.T_CD8_2	0.611	CP2E
CD14_Macrophages2.T_CD8_2	CPI-SC08923F7F7	F11R_aLb2complex	simple:Q9Y624	complex:aLb2 complex	F11R	aLb2 complex	False	True	False	curated	True	0.138	CD14_Macrophages2	T_CD8_2	0	unique	CD14_Macrophages2.T_CD8_2	0.611	CP2E
CD14_Macrophages2.T_CD8_2	CPI-SC07BE7830D	SPP1_a4b1complex	simple:P10451	complex:a4b1 complex	SPP1	a4b1 complex	True	False	False	curated	True	0.14	CD14_Macrophages2	T_CD8_2	0	unique	CD14_Macrophages2.T_CD8_2	33.899	CP2E
CD14_Macrophages2.T_CD8_2	CPI-SC07BE7830D	SPP1_a4b1complex	simple:P10451	complex:a4b1 complex	SPP1	a4b1 complex	True	False	False	curated	True	0.14	CD14_Macrophages2	T_CD8_2	0	unique	CD14_Macrophages2.T_CD8_2	33.899	CP2E
CD14_Macrophages2.T_CD8_2	CPI-SS03B8E2D7A	TNF_ICOS	simple:P01375	simple:Q9Y6W8	TNF	ICOS	True	False	True	InnateDB-All	False	0.14	CD14_Macrophages2	T_CD8_2	0	unique	CD14_Macrophages2.T_CD8_2	1.284	CP2E
CD14_Macrophages2.T_CD8_2	CPI-SC08E97F7CA	VCAM1_a4b7complex	simple:P19320	complex:a4b7 complex	VCAM1	a4b7 complex	False	False	False	curated	True	0.143	CD14_Macrophages2	T_CD8_2	0	unique	CD14_Macrophages2.T_CD8_2	0.541	CP2E
CD14_Macrophages2.T_CD8_2	CPI-SC08E97F7CA	VCAM1_a4b7complex	simple:P19320	complex:a4b7 complex	VCAM1	a4b7 complex	False	False	False	curated	True	0.143	CD14_Macrophages2	T_CD8_2	0	unique	CD14_Macrophages2.T_CD8_2	0.541	CP2E
CD14_Macrophages2.T_CD8_2	CPI-SS0947A8549	FLT1_VEGFB	simple:P17948	simple:P49765	FLT1	VEGFB	True	True	False	curated	False	0.145	CD14_Macrophages2	T_CD8_2	0	unique	CD14_Macrophages2.T_CD8_2	0.437	CP2E
CD14_Macrophages2.T_CD8_2	CPI-SS080611C5B	ALOX5_ALOX5AP	simple:P09917	simple:P20292	ALOX5	ALOX5AP	False	False	False	guidetopharmacology.org	False	0.149	CD14_Macrophages2	T_CD8_2	0	unique	CD14_Macrophages2.T_CD8_2	4.78	CP2E
CD14_Macrophages2.T_CD8_2	CPI-SS03A0C857B	FAS_FASLG	simple:P25445	simple:P48023	FAS	FASLG	True	True	False	curated	False	0.149	CD14_Macrophages2	T_CD8_2	0	unique	CD14_Macrophages2.T_CD8_2	0.48	CP2E
CD14_Macrophages2.T_CD8_2	CPI-SS014958F32	LGALS9_CD47	simple:O00182	simple:Q08722	LGALS9	CD47	True	False	True	InnateDB-All	False	0.151	CD14_Macrophages2	T_CD8_2	0	unique	CD14_Macrophages2.T_CD8_2	1.808	CP2E
CD14_Macrophages2.T_CD8_2	CPI-SS0898D7F7F	TNFRSF10B_TNFSF10	simple:O14763	simple:P50591	TNFRSF10B	TNFSF10	True	True	False	curated	False	0.151	CD14_Macrophages2	T_CD8_2	0	unique	CD14_Macrophages2.T_CD8_2	0.897	CP2E
CD14_Macrophages2.T_CD8_2	CPI-SC063BC3DDE	ICAM2_aLb2complex	simple:P13598	complex:aLb2 complex	ICAM2	aLb2 complex	False	False	False	curated	True	0.151	CD14_Macrophages2	T_CD8_2	0	unique	CD14_Macrophages2.T_CD8_2	0.608	CP2E
CD14_Macrophages2.T_CD8_2	CPI-SC063BC3DDE	ICAM2_aLb2complex	simple:P13598	complex:aLb2 complex	ICAM2	aLb2 complex	False	False	False	curated	True	0.151	CD14_Macrophages2	T_CD8_2	0	unique	CD14_Macrophages2.T_CD8_2	0.608	CP2E
CD14_Macrophages2.T_CD8_2	CPI-SC069F95780	COL8A2_a1b1complex	simple:P25067	complex:a1b1 complex	COL8A2	a1b1 complex	True	False	False	curated	True	0.153	CD14_Macrophages2	T_CD8_2	0	unique	CD14_Macrophages2.T_CD8_2	0.59	CP2E
CD14_Macrophages2.T_CD8_2	CPI-SC069F95780	COL8A2_a1b1complex	simple:P25067	complex:a1b1 complex	COL8A2	a1b1 complex	True	False	False	curated	True	0.153	CD14_Macrophages2	T_CD8_2	0	unique	CD14_Macrophages2.T_CD8_2	0.59	CP2E
CD14_Macrophages2.T_CD8_2	CPI-SS03EF699C7	HLA-E_KLRC1	simple:P13747	simple:P26715	HLA-E	KLRC1	False	False	True	curated	False	0.153	CD14_Macrophages2	T_CD8_2	0	unique	CD14_Macrophages2.T_CD8_2	6.35	CP2E
CD14_Macrophages2.T_CD8_2	CPI-SS0C1BD22BC	SPP1_PTGER4	simple:P10451	simple:P35408	SPP1	PTGER4	True	False	True	IMEx,MINT	False	0.165	CD14_Macrophages2	T_CD8_2	0	unique	CD14_Macrophages2.T_CD8_2	34.018	CP2E
CD14_Macrophages2.T_CD8_2	CPI-SC0B4D7E0FF	FN1_a4b7complex	simple:P02751	complex:a4b7 complex	FN1	a4b7 complex	True	False	False	curated	True	0.167	CD14_Macrophages2	T_CD8_2	0	unique	CD14_Macrophages2.T_CD8_2	5.143	CP2E
CD14_Macrophages2.T_CD8_2	CPI-SC0B4D7E0FF	FN1_a4b7complex	simple:P02751	complex:a4b7 complex	FN1	a4b7 complex	True	False	False	curated	True	0.167	CD14_Macrophages2	T_CD8_2	0	unique	CD14_Macrophages2.T_CD8_2	5.143	CP2E
CD14_Macrophages2.T_CD8_2	CPI-SS08FAC0A55	PLXNB2_SEMA4D	simple:O15031	simple:Q92854	PLXNB2	SEMA4D	False	True	True	curated	False	0.171	CD14_Macrophages2	T_CD8_2	0	unique	CD14_Macrophages2.T_CD8_2	1.248	CP2E
CD14_Macrophages2.T_CD8_2	CPI-SS06CBC985C	LTBR_LTB	simple:P36941	simple:Q06643	LTBR	LTB	False	True	False	curated	False	0.18	CD14_Macrophages2	T_CD8_2	0	unique	CD14_Macrophages2.T_CD8_2	1.646	CP2E
CD14_Macrophages2.T_CD8_2	CPI-SS055E061C9	LAMP1_FAM3C	simple:P11279	simple:Q92520	LAMP1	FAM3C	True	True	False	InnateDB-All	False	0.18	CD14_Macrophages2	T_CD8_2	0	unique	CD14_Macrophages2.T_CD8_2	2.019	CP2E
CD14_Macrophages2.T_CD8_2	CPI-SS02AB0C3E0	SPP1_CD44	simple:P10451	simple:P16070	SPP1	CD44	True	False	True	I2D,IMEx,InnateDB-All,IntAct	False	0.182	CD14_Macrophages2	T_CD8_2	0	unique	CD14_Macrophages2.T_CD8_2	34.447	CP2E
CD14_Macrophages2.T_CD8_2	CPI-SS0A4F27388	TNFRSF1A_FASLG	simple:P19438	simple:P48023	TNFRSF1A	FASLG	True	True	False	I2D,InnateDB-All	False	0.184	CD14_Macrophages2	T_CD8_2	0	unique	CD14_Macrophages2.T_CD8_2	0.915	CP2E
CD14_Macrophages2.T_CD8_2	CPI-SS0E0DEA7D5	PECAM1_CD38	simple:P16284	simple:P28907	PECAM1	CD38	False	True	True	curated	False	0.19	CD14_Macrophages2	T_CD8_2	0	unique	CD14_Macrophages2.T_CD8_2	0.79	CP2E
CD14_Macrophages2.T_CD8_2	CPI-SC0E9C058EB	PLAUR_a4b1complex	simple:Q03405	complex:a4b1 complex	PLAUR	a4b1 complex	True	True	False	curated	True	0.2	CD14_Macrophages2	T_CD8_2	0	unique	CD14_Macrophages2.T_CD8_2	5.089	CP2E
CD14_Macrophages2.T_CD8_2	CPI-SC0E9C058EB	PLAUR_a4b1complex	simple:Q03405	complex:a4b1 complex	PLAUR	a4b1 complex	True	True	False	curated	True	0.2	CD14_Macrophages2	T_CD8_2	0	unique	CD14_Macrophages2.T_CD8_2	5.089	CP2E
CD14_Macrophages2.T_CD8_2	CPI-SC0F4AC5AA2	ICAM1_aLb2complex	simple:P05362	complex:aLb2 complex	ICAM1	aLb2 complex	False	True	False	curated	True	0.205	CD14_Macrophages2	T_CD8_2	0	unique	CD14_Macrophages2.T_CD8_2	1.971	CP2E
CD14_Macrophages2.T_CD8_2	CPI-SC0F4AC5AA2	ICAM1_aLb2complex	simple:P05362	complex:aLb2 complex	ICAM1	aLb2 complex	False	True	False	curated	True	0.205	CD14_Macrophages2	T_CD8_2	0	unique	CD14_Macrophages2.T_CD8_2	1.971	CP2E
CD14_Macrophages2.T_CD8_2	CPI-SS0E9A581F8	ICAM1_ITGAL	simple:P05362	simple:P20701	ICAM1	ITGAL	False	True	True	curated	False	0.205	CD14_Macrophages2	T_CD8_2	0	unique	CD14_Macrophages2.T_CD8_2	1.971	CP2E
CD14_Macrophages2.T_CD8_2	CPI-SS087321EB5	SELL_SELPLG	simple:P14151	simple:Q14242	SELL	SELPLG	False	False	True	curated	False	0.207	CD14_Macrophages2	T_CD8_2	0	unique	CD14_Macrophages2.T_CD8_2	0.425	CP2E
CD14_Macrophages2.T_CD8_2	CPI-SS02A0FF87F	FAM3C_CLEC2D	simple:Q92520	simple:Q9UHP7	FAM3C	CLEC2D	True	False	True	IMEx,InnateDB-All,IntAct	False	0.219	CD14_Macrophages2	T_CD8_2	0	unique	CD14_Macrophages2.T_CD8_2	3.701	CP2E
CD14_Macrophages2.T_CD8_2	CPI-SS02EBC1BB0	TNF_NOTCH1	simple:P01375	simple:P46531	TNF	NOTCH1	True	False	True	I2D	False	0.221	CD14_Macrophages2	T_CD8_2	0	unique	CD14_Macrophages2.T_CD8_2	1.25	CP2E
CD14_Macrophages2.T_CD8_2	CPI-SS019C98396	TNFSF14_TNFRSF14	simple:O43557	simple:Q92956	TNFSF14	TNFRSF14	True	False	True	curated	False	0.227	CD14_Macrophages2	T_CD8_2	0	unique	CD14_Macrophages2.T_CD8_2	0.578	CP2E
CD14_Macrophages2.T_CD8_2	CPI-SS0E23CEB91	LGALS9_HAVCR2	simple:O00182	simple:Q8TDQ0	LGALS9	HAVCR2	True	False	True	curated	False	0.233	CD14_Macrophages2	T_CD8_2	0	unique	CD14_Macrophages2.T_CD8_2	1.282	CP2E
CD14_Macrophages2.T_CD8_2	CPI-SC0A9EB628A	VCAM1_a4b1complex	simple:P19320	complex:a4b1 complex	VCAM1	a4b1 complex	False	False	False	curated	True	0.25	CD14_Macrophages2	T_CD8_2	0	unique	CD14_Macrophages2.T_CD8_2	0.604	CP2E
CD14_Macrophages2.T_CD8_2	CPI-SC0A9EB628A	VCAM1_a4b1complex	simple:P19320	complex:a4b1 complex	VCAM1	a4b1 complex	False	False	False	curated	True	0.25	CD14_Macrophages2	T_CD8_2	0	unique	CD14_Macrophages2.T_CD8_2	0.604	CP2E
CD14_Macrophages2.T_CD8_2	CPI-SS09C4FCB90	ICAM1_SPN	simple:P05362	simple:P16150	ICAM1	SPN	False	True	False	curated	False	0.264	CD14_Macrophages2	T_CD8_2	0	unique	CD14_Macrophages2.T_CD8_2	2.139	CP2E
CD14_Macrophages2.T_CD8_2	CPI-SS02ACCF1F7	MIF_TNFRSF14	simple:P14174	simple:Q92956	MIF	TNFRSF14	True	False	True	I2D,IntAct	False	0.285	CD14_Macrophages2	T_CD8_2	0	unique	CD14_Macrophages2.T_CD8_2	0.898	CP2E
CD14_Macrophages2.T_CD8_2	CPI-SC06364D669	FN1_a4b1complex	simple:P02751	complex:a4b1 complex	FN1	a4b1 complex	True	False	False	curated	True	0.316	CD14_Macrophages2	T_CD8_2	0	unique	CD14_Macrophages2.T_CD8_2	5.205	CP2E
CD14_Macrophages2.T_CD8_2	CPI-SC06364D669	FN1_a4b1complex	simple:P02751	complex:a4b1 complex	FN1	a4b1 complex	True	False	False	curated	True	0.316	CD14_Macrophages2	T_CD8_2	0	unique	CD14_Macrophages2.T_CD8_2	5.205	CP2E
CD14_Macrophages2.T_CD8_2	CPI-SS033E6DE7E	NRP1_VEGFB	simple:O14786	simple:P49765	NRP1	VEGFB	True	True	False	curated	False	0.335	CD14_Macrophages2	T_CD8_2	0	unique	CD14_Macrophages2.T_CD8_2	0.859	CP2E
CD14_Macrophages2.T_CD8_2	CPI-SS0ABC5C1B8	CD74_MIF	simple:P04233	simple:P14174	CD74	MIF	True	True	False	I2D,InnateDB-All	False	0.347	CD14_Macrophages2	T_CD8_2	0	unique	CD14_Macrophages2.T_CD8_2	26.747	CP2E
CD14_Macrophages2.T_CD8_2	CPI-SC0329D5397	ICAM3_aLb2complex	simple:P32942	complex:aLb2 complex	ICAM3	aLb2 complex	False	False	False	curated	True	0.364	CD14_Macrophages2	T_CD8_2	0.008	unique	CD14_Macrophages2.T_CD8_2	0.61	CP2E
CD14_Macrophages2.T_CD8_2	CPI-SC0329D5397	ICAM3_aLb2complex	simple:P32942	complex:aLb2 complex	ICAM3	aLb2 complex	False	False	False	curated	True	0.364	CD14_Macrophages2	T_CD8_2	0.008	unique	CD14_Macrophages2.T_CD8_2	0.61	CP2E
CD14_Macrophages2.T_CD8_2	CPI-SS0302E8E8F	CD74_COPA	simple:P04233	simple:P53621	CD74	COPA	True	True	False	IMEx,IntAct	False	0.364	CD14_Macrophages2	T_CD8_2	0	unique	CD14_Macrophages2.T_CD8_2	26.862	CP2E
CD14_Macrophages2.T_CD8_2	CPI-SS0E7D5974D	TNF_TNFRSF1B	simple:P01375	simple:P20333	TNF	TNFRSF1B	True	False	True	curated	False	0.39	CD14_Macrophages2	T_CD8_2	0	unique	CD14_Macrophages2.T_CD8_2	2.322	CP2E
CD14_Macrophages2.T_CD8_2	CPI-SS034D36D2F	HLA-C_FAM3C	simple:HLAC	simple:Q92520	HLA-C	FAM3C	True	True	False	InnateDB-All	False	0.45	CD14_Macrophages2	T_CD8_2	0	unique	CD14_Macrophages2.T_CD8_2	8.537	CP2E
CD14_Macrophages2.Tumor	CPI-SC0C907A888	COL8A2_a10b1complex	simple:P25067	complex:a10b1 complex	COL8A2	a10b1 complex	True	False	False	curated	True	0.017	CD14_Macrophages2	Tumor	0	unique	CD14_Macrophages2.Tumor	0.349	CP2E
CD14_Macrophages2.Tumor	CPI-SC0C907A888	COL8A2_a10b1complex	simple:P25067	complex:a10b1 complex	COL8A2	a10b1 complex	True	False	False	curated	True	0.017	CD14_Macrophages2	Tumor	0	unique	CD14_Macrophages2.Tumor	0.349	CP2E
CD14_Macrophages2.Tumor	CPI-SC0D19BAF15	FN1_a10b1complex	simple:P02751	complex:a10b1 complex	FN1	a10b1 complex	True	False	False	curated	True	0.019	CD14_Macrophages2	Tumor	0	unique	CD14_Macrophages2.Tumor	5.873	CP2E
CD14_Macrophages2.Tumor	CPI-SC0D19BAF15	FN1_a10b1complex	simple:P02751	complex:a10b1 complex	FN1	a10b1 complex	True	False	False	curated	True	0.019	CD14_Macrophages2	Tumor	0	unique	CD14_Macrophages2.Tumor	5.873	CP2E
CD14_Macrophages2.Tumor	CPI-SS034B442CE	TNF_CELSR2	simple:P01375	simple:Q9HCU4	TNF	CELSR2	True	False	True	InnateDB-All	False	0.019	CD14_Macrophages2	Tumor	0	unique	CD14_Macrophages2.Tumor	1.98	CP2E
CD14_Macrophages2.Tumor	CPI-SS0CC738ABC	CXCL11_DPP4	simple:O14625	simple:P27487	CXCL11	DPP4	True	False	True	curated	False	0.023	CD14_Macrophages2	Tumor	0	unique	CD14_Macrophages2.Tumor	0.769	CP2E
CD14_Macrophages2.Tumor	CPI-SS0C03F7CDC	VEGFA_KDR	simple:P15692	simple:P35968	VEGFA	KDR	True	False	True	curated	False	0.033	CD14_Macrophages2	Tumor	0	unique	CD14_Macrophages2.Tumor	1.585	CP2E
CD14_Macrophages2.Tumor	CPI-SS0CDAC688B	CXCL2_DPP4	simple:P19875	simple:P27487	CXCL2	DPP4	True	False	True	curated	False	0.033	CD14_Macrophages2	Tumor	0	unique	CD14_Macrophages2.Tumor	8.548	CP2E
CD14_Macrophages2.Tumor	CPI-SS0FDAB7BA8	CXCL10_DPP4	simple:P02778	simple:P27487	CXCL10	DPP4	True	False	True	curated	False	0.033	CD14_Macrophages2	Tumor	0	unique	CD14_Macrophages2.Tumor	4.775	CP2E
CD14_Macrophages2.Tumor	CPI-SS032E9A219	CX3CR1_CX3CL1	simple:P49238	simple:P78423	CX3CR1	CX3CL1	True	True	True	curated	False	0.039	CD14_Macrophages2	Tumor	0	unique	CD14_Macrophages2.Tumor	0.198	CP2E
CD14_Macrophages2.Tumor	CPI-SS0B990492C	CADM1_NECTIN3	simple:Q9BY67	simple:Q9NQS3	CADM1	NECTIN3	False	False	False	curated	False	0.041	CD14_Macrophages2	Tumor	0.008	unique	CD14_Macrophages2.Tumor	0.469	CP2E
CD14_Macrophages2.Tumor	CPI-SS04641FE5F	CCL3L1_DPP4	simple:P16619	simple:P27487	CCL3L1	DPP4	True	False	True	I2D	False	0.043	CD14_Macrophages2	Tumor	0	unique	CD14_Macrophages2.Tumor	3.733	CP2E
CD14_Macrophages2.Tumor	CPI-SS06D13FCD3	DSC2_DSG2	simple:Q02487	simple:Q14126	DSC2	DSG2	False	False	False	curated	False	0.043	CD14_Macrophages2	Tumor	0	unique	CD14_Macrophages2.Tumor	0.678	CP2E
CD14_Macrophages2.Tumor	CPI-SS004C23DCE	EREG_EGFR	simple:O14944	simple:P00533	EREG	EGFR	True	False	True	curated	False	0.045	CD14_Macrophages2	Tumor	0	unique	CD14_Macrophages2.Tumor	5.953	CP2E
CD14_Macrophages2.Tumor	CPI-SC02BFEEC8A	THBS1_a3b1complex	simple:P07996	complex:a3b1 complex	THBS1	a3b1 complex	False	False	False	curated	True	0.05	CD14_Macrophages2	Tumor	0	unique	CD14_Macrophages2.Tumor	1.221	CP2E
CD14_Macrophages2.Tumor	CPI-SC02BFEEC8A	THBS1_a3b1complex	simple:P07996	complex:a3b1 complex	THBS1	a3b1 complex	False	False	False	curated	True	0.05	CD14_Macrophages2	Tumor	0	unique	CD14_Macrophages2.Tumor	1.221	CP2E
CD14_Macrophages2.Tumor	CPI-SS0BC7CD11B	LGALS9_MET	simple:O00182	simple:P08581	LGALS9	MET	True	False	True	InnateDB-All	False	0.05	CD14_Macrophages2	Tumor	0	unique	CD14_Macrophages2.Tumor	1.207	CP2E
CD14_Macrophages2.Tumor	CPI-SC04F2478E9	FN1_a3b1complex	simple:P02751	complex:a3b1 complex	FN1	a3b1 complex	True	False	False	curated	True	0.056	CD14_Macrophages2	Tumor	0	unique	CD14_Macrophages2.Tumor	6.396	CP2E
CD14_Macrophages2.Tumor	CPI-SC04F2478E9	FN1_a3b1complex	simple:P02751	complex:a3b1 complex	FN1	a3b1 complex	True	False	False	curated	True	0.056	CD14_Macrophages2	Tumor	0	unique	CD14_Macrophages2.Tumor	6.396	CP2E
CD14_Macrophages2.Tumor	CPI-SS0179FBFD3	TNFRSF10A_TNFSF10	simple:O00220	simple:P50591	TNFRSF10A	TNFSF10	True	True	False	curated	False	0.06	CD14_Macrophages2	Tumor	0	unique	CD14_Macrophages2.Tumor	0.675	CP2E
CD14_Macrophages2.Tumor	CPI-SS0889E281D	CADM1_CADM1	simple:Q9BY67	simple:Q9BY67	CADM1	CADM1	False	False	False	curated	False	0.06	CD14_Macrophages2	Tumor	0.008	unique	CD14_Macrophages2.Tumor	0.47	CP2E
CD14_Macrophages2.Tumor	CPI-SS06B86672A	CD44_FGFR2	simple:P16070	simple:P21802	CD44	FGFR2	True	True	True	InnateDB-All	False	0.06	CD14_Macrophages2	Tumor	0	unique	CD14_Macrophages2.Tumor	4.879	CP2E
CD14_Macrophages2.Tumor	CPI-SS02371A6D6	VEGFA_EPHB2	simple:P15692	simple:P29323	VEGFA	EPHB2	True	False	True	I2D	False	0.062	CD14_Macrophages2	Tumor	0	unique	CD14_Macrophages2.Tumor	1.454	CP2E
CD14_Macrophages2.Tumor	CPI-SS0DC2A6D35	IL6_HRH1	simple:P05231	simple:P35367	IL6	HRH1	True	False	True	IMEx,InnateDB-All,IntAct	False	0.062	CD14_Macrophages2	Tumor	0	unique	CD14_Macrophages2.Tumor	0.426	CP2E
CD14_Macrophages2.Tumor	CPI-SS0735F5C3A	TIMP1_FGFR2	simple:P01033	simple:P21802	TIMP1	FGFR2	True	False	True	InnateDB-All	False	0.066	CD14_Macrophages2	Tumor	0	unique	CD14_Macrophages2.Tumor	6.445	CP2E
CD14_Macrophages2.Tumor	CPI-SS02FBD007E	NECTIN2_NECTIN3	simple:Q92692	simple:Q9NQS3	NECTIN2	NECTIN3	False	True	False	curated	False	0.068	CD14_Macrophages2	Tumor	0	unique	CD14_Macrophages2.Tumor	0.594	CP2E
CD14_Macrophages2.Tumor	CPI-SS0A9FB762A	LGALS9_PTPRK	simple:O00182	simple:Q15262	LGALS9	PTPRK	True	False	True	InnateDB-All	False	0.07	CD14_Macrophages2	Tumor	0	unique	CD14_Macrophages2.Tumor	0.781	CP2E
CD14_Macrophages2.Tumor	CPI-SC0E60FEE99	TGFB1_aVb6complex	simple:P01137	complex:aVb6 complex	TGFB1	aVb6 complex	True	False	False	curated	True	0.076	CD14_Macrophages2	Tumor	0	unique	CD14_Macrophages2.Tumor	1.065	CP2E
CD14_Macrophages2.Tumor	CPI-SC0E60FEE99	TGFB1_aVb6complex	simple:P01137	complex:aVb6 complex	TGFB1	aVb6 complex	True	False	False	curated	True	0.076	CD14_Macrophages2	Tumor	0	unique	CD14_Macrophages2.Tumor	1.065	CP2E
CD14_Macrophages2.Tumor	CPI-SS0BD9F32BA	LGALS9_DAG1	simple:O00182	simple:Q14118	LGALS9	DAG1	True	False	True	InnateDB-All	False	0.081	CD14_Macrophages2	Tumor	0	unique	CD14_Macrophages2.Tumor	0.729	CP2E
CD14_Macrophages2.Tumor	CPI-SS059EEFDC6	MIF_TNFRSF10D	simple:P14174	simple:Q9UBN6	MIF	TNFRSF10D	True	False	True	I2D,IntAct	False	0.081	CD14_Macrophages2	Tumor	0	unique	CD14_Macrophages2.Tumor	0.939	CP2E
CD14_Macrophages2.Tumor	CPI-SS0C6448B94	IL1B_ADRB2	simple:P01584	simple:P07550	IL1B	ADRB2	True	False	True	I2D	False	0.091	CD14_Macrophages2	Tumor	0	unique	CD14_Macrophages2.Tumor	13.473	CP2E
CD14_Macrophages2.Tumor	CPI-SS0795802F6	CCL4_SLC7A1	simple:P13236	simple:P30825	CCL4	SLC7A1	True	False	True	IMEx,IntAct	False	0.099	CD14_Macrophages2	Tumor	0	unique	CD14_Macrophages2.Tumor	9.642	CP2E
CD14_Macrophages2.Tumor	CPI-SS076D8415B	CCL3_IDE	simple:P10147	simple:P14735	CCL3	IDE	True	False	True	IMEx,InnateDB-All,MINT	False	0.099	CD14_Macrophages2	Tumor	0	unique	CD14_Macrophages2.Tumor	12.368	CP2E
CD14_Macrophages2.Tumor	CPI-SC04B354AE3	COL8A2_a2b1complex	simple:P25067	complex:a2b1 complex	COL8A2	a2b1 complex	True	False	False	curated	True	0.099	CD14_Macrophages2	Tumor	0	unique	CD14_Macrophages2.Tumor	0.638	CP2E
CD14_Macrophages2.Tumor	CPI-SC04B354AE3	COL8A2_a2b1complex	simple:P25067	complex:a2b1 complex	COL8A2	a2b1 complex	True	False	False	curated	True	0.099	CD14_Macrophages2	Tumor	0	unique	CD14_Macrophages2.Tumor	0.638	CP2E
CD14_Macrophages2.Tumor	CPI-SC01FFC9392	FN1_a2b1complex	simple:P02751	complex:a2b1 complex	FN1	a2b1 complex	True	False	False	curated	True	0.112	CD14_Macrophages2	Tumor	0	unique	CD14_Macrophages2.Tumor	6.162	CP2E
CD14_Macrophages2.Tumor	CPI-SC01FFC9392	FN1_a2b1complex	simple:P02751	complex:a2b1 complex	FN1	a2b1 complex	True	False	False	curated	True	0.112	CD14_Macrophages2	Tumor	0	unique	CD14_Macrophages2.Tumor	6.162	CP2E
CD14_Macrophages2.Tumor	CPI-SS0B81F1BF5	TNF_SEMA4C	simple:P01375	simple:Q9C0C4	TNF	SEMA4C	True	False	True	InnateDB-All	False	0.112	CD14_Macrophages2	Tumor	0	unique	CD14_Macrophages2.Tumor	2.013	CP2E
CD14_Macrophages2.Tumor	CPI-SS0F8EFEECF	TNF_DAG1	simple:P01375	simple:Q14118	TNF	DAG1	True	False	True	InnateDB-All	False	0.112	CD14_Macrophages2	Tumor	0	unique	CD14_Macrophages2.Tumor	2.118	CP2E
CD14_Macrophages2.Tumor	CPI-SS0B99F22A2	JAG1_NOTCH3	simple:P78504	simple:Q9UM47	JAG1	NOTCH3	False	False	True	curated	False	0.112	CD14_Macrophages2	Tumor	0	unique	CD14_Macrophages2.Tumor	0.2	CP2E
CD14_Macrophages2.Tumor	CPI-SS0339AE950	SIRPA_CD47	simple:P78324	simple:Q08722	SIRPA	CD47	False	True	True	curated	False	0.124	CD14_Macrophages2	Tumor	0	unique	CD14_Macrophages2.Tumor	2.031	CP2E
CD14_Macrophages2.Tumor	CPI-SS0415CC75D	MERTK_GAS6	simple:Q12866	simple:Q14393	MERTK	GAS6	True	True	False	guidetopharmacology.org	False	0.13	CD14_Macrophages2	Tumor	0.016	unique	CD14_Macrophages2.Tumor	0.276	CP2E
CD14_Macrophages2.Tumor	CPI-SS0B01CF3AB	CSF1R_CSF1	simple:P07333	simple:P09603	CSF1R	CSF1	True	True	False	curated	False	0.134	CD14_Macrophages2	Tumor	0	unique	CD14_Macrophages2.Tumor	0.873	CP2E
CD14_Macrophages2.Tumor	CPI-SS028784FC6	HLA-DPA1_TNFSF9	simple:HLADPA1	simple:P41273	HLA-DPA1	TNFSF9	True	True	False	InnateDB-All	False	0.136	CD14_Macrophages2	Tumor	0	unique	CD14_Macrophages2.Tumor	13.894	CP2E
CD14_Macrophages2.Tumor	CPI-SS02EF3E1BA	TNFSF12_TNFRSF12A	simple:O43508	simple:Q9NP84	TNFSF12	TNFRSF12A	True	False	True	curated	False	0.136	CD14_Macrophages2	Tumor	0	unique	CD14_Macrophages2.Tumor	0.877	CP2E
CD14_Macrophages2.Tumor	CPI-SS07CCAD9BF	GRN_SORT1	simple:P28799	simple:Q99523	GRN	SORT1	True	False	True	IMEx,InnateDB-All,MINT	False	0.136	CD14_Macrophages2	Tumor	0	unique	CD14_Macrophages2.Tumor	4.198	CP2E
CD14_Macrophages2.Tumor	CPI-SS0D2539AEB	FPR3_HEBP1	simple:P25089	simple:Q9NRV9	FPR3	HEBP1	False	True	False	guidetopharmacology.org	False	0.14	CD14_Macrophages2	Tumor	0	unique	CD14_Macrophages2.Tumor	1.113	CP2E
CD14_Macrophages2.Tumor	CPI-SS0947A8549	FLT1_VEGFB	simple:P17948	simple:P49765	FLT1	VEGFB	True	True	False	curated	False	0.145	CD14_Macrophages2	Tumor	0	unique	CD14_Macrophages2.Tumor	0.603	CP2E
CD14_Macrophages2.Tumor	CPI-SS048A2311A	TNF_RIPK1	simple:P01375	simple:Q13546	TNF	RIPK1	True	False	True	I2D,IMEx,InnateDB,InnateDB-All,IntAct,MINT	False	0.149	CD14_Macrophages2	Tumor	0	unique	CD14_Macrophages2.Tumor	2.026	CP2E
CD14_Macrophages2.Tumor	CPI-SS09A3FA737	NAMPT_P2RY6	simple:P43490	simple:Q15077	NAMPT	P2RY6	True	False	True	IMEx,IntAct	False	0.149	CD14_Macrophages2	Tumor	0	unique	CD14_Macrophages2.Tumor	4.445	CP2E
CD14_Macrophages2.Tumor	CPI-SS014958F32	LGALS9_CD47	simple:O00182	simple:Q08722	LGALS9	CD47	True	False	True	InnateDB-All	False	0.151	CD14_Macrophages2	Tumor	0	unique	CD14_Macrophages2.Tumor	1.999	CP2E
CD14_Macrophages2.Tumor	CPI-SS0898D7F7F	TNFRSF10B_TNFSF10	simple:O14763	simple:P50591	TNFRSF10B	TNFSF10	True	True	False	curated	False	0.151	CD14_Macrophages2	Tumor	0.008	unique	CD14_Macrophages2.Tumor	0.754	CP2E
CD14_Macrophages2.Tumor	CPI-SS0859C173B	TNFSF14_LTBR	simple:O43557	simple:P36941	TNFSF14	LTBR	True	False	True	curated	False	0.155	CD14_Macrophages2	Tumor	0	unique	CD14_Macrophages2.Tumor	0.647	CP2E
CD14_Macrophages2.Tumor	CPI-SS08877A081	LGALS9_COLEC12	simple:O00182	simple:Q5KU26	LGALS9	COLEC12	True	False	True	InnateDB-All	False	0.157	CD14_Macrophages2	Tumor	0	unique	CD14_Macrophages2.Tumor	0.762	CP2E
CD14_Macrophages2.Tumor	CPI-SS048346C2B	LGALS9_MRC2	simple:O00182	simple:Q9UBG0	LGALS9	MRC2	True	False	True	InnateDB-All	False	0.178	CD14_Macrophages2	Tumor	0	unique	CD14_Macrophages2.Tumor	0.706	CP2E
CD14_Macrophages2.Tumor	CPI-SS055E061C9	LAMP1_FAM3C	simple:P11279	simple:Q92520	LAMP1	FAM3C	True	True	False	InnateDB-All	False	0.18	CD14_Macrophages2	Tumor	0	unique	CD14_Macrophages2.Tumor	1.794	CP2E
CD14_Macrophages2.Tumor	CPI-SS02AB0C3E0	SPP1_CD44	simple:P10451	simple:P16070	SPP1	CD44	True	False	True	I2D,IMEx,InnateDB-All,IntAct	False	0.182	CD14_Macrophages2	Tumor	0	unique	CD14_Macrophages2.Tumor	62.774	CP2E
CD14_Macrophages2.Tumor	CPI-SC0847A64D2	FN1_aVb5complex	simple:P02751	complex:aVb5 complex	FN1	aVb5 complex	True	False	False	curated	True	0.186	CD14_Macrophages2	Tumor	0	unique	CD14_Macrophages2.Tumor	5.77	CP2E
CD14_Macrophages2.Tumor	CPI-SC0847A64D2	FN1_aVb5complex	simple:P02751	complex:aVb5 complex	FN1	aVb5 complex	True	False	False	curated	True	0.186	CD14_Macrophages2	Tumor	0	unique	CD14_Macrophages2.Tumor	5.77	CP2E
CD14_Macrophages2.Tumor	CPI-SS06207F70E	CD226_NECTIN2	simple:Q15762	simple:Q92692	CD226	NECTIN2	False	True	True	curated	False	0.186	CD14_Macrophages2	Tumor	0	unique	CD14_Macrophages2.Tumor	0.547	CP2E
CD14_Macrophages2.Tumor	CPI-SS0632A027A	CD44_HBEGF	simple:P16070	simple:Q99075	CD44	HBEGF	True	True	True	I2D,InnateDB-All	False	0.19	CD14_Macrophages2	Tumor	0	unique	CD14_Macrophages2.Tumor	5.118	CP2E
CD14_Macrophages2.Tumor	CPI-SS0241A1F57	NRP2_SEMA3C	simple:O60462	simple:Q99985	NRP2	SEMA3C	True	True	False	curated	False	0.207	CD14_Macrophages2	Tumor	0	unique	CD14_Macrophages2.Tumor	0.769	CP2E
CD14_Macrophages2.Tumor	CPI-SS09C52F54E	LGALS9_SORL1	simple:O00182	simple:Q92673	LGALS9	SORL1	True	False	True	InnateDB-All	False	0.213	CD14_Macrophages2	Tumor	0	unique	CD14_Macrophages2.Tumor	0.884	CP2E
CD14_Macrophages2.Tumor	CPI-SS0E00478B4	NRP2_VEGFA	simple:O60462	simple:P15692	NRP2	VEGFA	True	True	False	curated	False	0.215	CD14_Macrophages2	Tumor	0	unique	CD14_Macrophages2.Tumor	1.618	CP2E
CD14_Macrophages2.Tumor	CPI-SS08B7D54A3	TNF_FAS	simple:P01375	simple:P25445	TNF	FAS	True	False	True	InnateDB-All	False	0.219	CD14_Macrophages2	Tumor	0	unique	CD14_Macrophages2.Tumor	2	CP2E
CD14_Macrophages2.Tumor	CPI-SS02EBC1BB0	TNF_NOTCH1	simple:P01375	simple:P46531	TNF	NOTCH1	True	False	True	I2D	False	0.221	CD14_Macrophages2	Tumor	0	unique	CD14_Macrophages2.Tumor	2.003	CP2E
CD14_Macrophages2.Tumor	CPI-SS002DF6C31	LGALS9_SLC1A5	simple:O00182	simple:Q15758	LGALS9	SLC1A5	True	False	True	I2D,InnateDB-All	False	0.221	CD14_Macrophages2	Tumor	0	unique	CD14_Macrophages2.Tumor	0.775	CP2E
CD14_Macrophages2.Tumor	CPI-SC096929DB0	FN1_aVb1complex	simple:P02751	complex:aVb1 complex	FN1	aVb1 complex	True	False	False	curated	True	0.223	CD14_Macrophages2	Tumor	0	unique	CD14_Macrophages2.Tumor	5.982	CP2E
CD14_Macrophages2.Tumor	CPI-SC096929DB0	FN1_aVb1complex	simple:P02751	complex:aVb1 complex	FN1	aVb1 complex	True	False	False	curated	True	0.223	CD14_Macrophages2	Tumor	0	unique	CD14_Macrophages2.Tumor	5.982	CP2E
CD14_Macrophages2.Tumor	CPI-SS09808DEAE	CD74_APP	simple:P04233	simple:P05067	CD74	APP	False	True	False	curated	False	0.231	CD14_Macrophages2	Tumor	0	unique	CD14_Macrophages2.Tumor	23.833	CP2E
CD14_Macrophages2.Tumor	CPI-SC0984894BC	TGFB1_TGFbetareceptor2	simple:P01137	complex:TGFbeta receptor2	TGFB1	TGFbeta receptor2	True	False	True	curated	False	0.231	CD14_Macrophages2	Tumor	0.004	unique	CD14_Macrophages2.Tumor	0.815	CP2E
CD14_Macrophages2.Tumor	CPI-SC0984894BC	TGFB1_TGFbetareceptor2	simple:P01137	complex:TGFbeta receptor2	TGFB1	TGFbeta receptor2	True	False	True	curated	False	0.231	CD14_Macrophages2	Tumor	0.004	unique	CD14_Macrophages2.Tumor	0.815	CP2E
CD14_Macrophages2.Tumor	CPI-SS0DE0A486F	NRP1_VEGFA	simple:O14786	simple:P15692	NRP1	VEGFA	True	True	False	curated	False	0.231	CD14_Macrophages2	Tumor	0	unique	CD14_Macrophages2.Tumor	1.612	CP2E
CD14_Macrophages2.Tumor	CPI-SS085EE60B1	TGFB1_TGFBR3	simple:P01137	simple:Q03167	TGFB1	TGFBR3	True	False	True	curated	False	0.238	CD14_Macrophages2	Tumor	0.012	unique	CD14_Macrophages2.Tumor	0.774	CP2E
CD14_Macrophages2.Tumor	CPI-SS02ACCF1F7	MIF_TNFRSF14	simple:P14174	simple:Q92956	MIF	TNFRSF14	True	False	True	I2D,IntAct	False	0.285	CD14_Macrophages2	Tumor	0	unique	CD14_Macrophages2.Tumor	1.048	CP2E
CD14_Macrophages2.Tumor	CPI-SS04B4619D0	TNF_TNFRSF1A	simple:P01375	simple:P19438	TNF	TNFRSF1A	True	False	True	curated	False	0.298	CD14_Macrophages2	Tumor	0	unique	CD14_Macrophages2.Tumor	2.246	CP2E
CD14_Macrophages2.Tumor	CPI-SS0A42A3690	CCL4L2_VSIR	simple:Q8NHW4	simple:Q9H7M9	CCL4L2	VSIR	True	False	True	IMEx,IntAct	False	0.343	CD14_Macrophages2	Tumor	0	unique	CD14_Macrophages2.Tumor	4.214	CP2E
CD14_Macrophages2.Tumor	CPI-SS0ABC5C1B8	CD74_MIF	simple:P04233	simple:P14174	CD74	MIF	True	True	False	I2D,InnateDB-All	False	0.347	CD14_Macrophages2	Tumor	0	unique	CD14_Macrophages2.Tumor	23.503	CP2E
CD14_Macrophages2.Tumor	CPI-SS0302E8E8F	CD74_COPA	simple:P04233	simple:P53621	CD74	COPA	True	True	False	IMEx,IntAct	False	0.364	CD14_Macrophages2	Tumor	0	unique	CD14_Macrophages2.Tumor	23.509	CP2E
CD14_Macrophages2.Tumor	CPI-SS03FA58286	TNF_VSIR	simple:P01375	simple:Q9H7M9	TNF	VSIR	True	False	True	IMEx,IntAct	False	0.37	CD14_Macrophages2	Tumor	0	unique	CD14_Macrophages2.Tumor	2	CP2E
CD14_Macrophages2.Tumor	CPI-SS0708FE6FF	NRG1_LSR	simple:Q02297	simple:Q86X29	NRG1	LSR	True	True	True	InnateDB-All	False	0.004	CD14_Macrophages2	Tumor	0	unique	CD14_Macrophages2.Tumor	0.827	CP2E
CD14_Macrophages2.Tumor	CPI-SC0E5218AA4	NRG1_a6b4complex	simple:Q02297	complex:a6b4 complex	NRG1	a6b4 complex	True	True	False	curated	True	0.004	CD14_Macrophages2	Tumor	0	unique	CD14_Macrophages2.Tumor	0.808	CP2E
CD14_Macrophages2.Tumor	CPI-SC0E5218AA4	NRG1_a6b4complex	simple:Q02297	complex:a6b4 complex	NRG1	a6b4 complex	True	True	False	curated	True	0.004	CD14_Macrophages2	Tumor	0	unique	CD14_Macrophages2.Tumor	0.808	CP2E
CD14_Macrophages2.Tumor	CPI-SS02572E1EF	NRG1_LGR4	simple:Q02297	simple:Q9BXB1	NRG1	LGR4	True	True	True	InnateDB-All	False	0.006	CD14_Macrophages2	Tumor	0	unique	CD14_Macrophages2.Tumor	0.195	CP2E
CD14_Macrophages2.Tumor	CPI-SS0E075E5AF	NRG1_NETO2	simple:Q02297	simple:Q8NC67	NRG1	NETO2	True	True	True	InnateDB-All	False	0.006	CD14_Macrophages2	Tumor	0	unique	CD14_Macrophages2.Tumor	0.299	CP2E
CD14_Macrophages2.Tumor	CPI-SS0CB4F2FE4	PDGFB_ADGRV1	simple:P01127	simple:Q8WXG9	PDGFB	ADGRV1	True	False	True	InnateDB-All	False	0.008	CD14_Macrophages2	Tumor	0	unique	CD14_Macrophages2.Tumor	0.141	CP2E
CD14_Macrophages2.Tumor	CPI-SS06A999D25	PLD2_ARF1	simple:O14939	simple:P84077	PLD2	ARF1	False	False	False	guidetopharmacology.org	False	0.012	CD14_Macrophages2	Tumor	0	unique	CD14_Macrophages2.Tumor	1.628	CP2E
CD14_Macrophages2.Tumor	CPI-SS08B249DBA	CCL2_CCR10	simple:P13500	simple:P46092	CCL2	CCR10	True	False	True	I2D	False	0.014	CD14_Macrophages2	Tumor	0	unique	CD14_Macrophages2.Tumor	2.989	CP2E
CD14_Macrophages2.Tumor	CPI-SS0F15C1AB3	NRP2_SEMA3F	simple:O60462	simple:Q13275	NRP2	SEMA3F	True	True	False	curated	False	0.017	CD14_Macrophages2	Tumor	0	unique	CD14_Macrophages2.Tumor	0.582	CP2E
CD14_Macrophages2.Tumor	CPI-SS0586F2596	EPHB2_EFNA5	simple:P29323	simple:P52803	EPHB2	EFNA5	False	True	False	curated	False	0.021	CD14_Macrophages2	Tumor	0	unique	CD14_Macrophages2.Tumor	0.18	CP2E
CD14_Macrophages2.Tumor	CPI-SS02770D68F	NOTCH2_JAG2	simple:Q04721	simple:Q9Y219	NOTCH2	JAG2	False	True	False	curated	False	0.023	CD14_Macrophages2	Tumor	0	unique	CD14_Macrophages2.Tumor	0.284	CP2E
CD14_Macrophages2.Tumor	CPI-SS0CC738ABC	CXCL11_DPP4	simple:O14625	simple:P27487	CXCL11	DPP4	True	False	True	curated	False	0.023	CD14_Macrophages2	Tumor	0	unique	CD14_Macrophages2.Tumor	0.703	CP2E
CD14_Macrophages2.Tumor	CPI-SS08F13AD5C	CD80_CD274	simple:P33681	simple:Q9NZQ7	CD80	CD274	False	True	True	curated	False	0.031	CD14_Macrophages2	Tumor	0	unique	CD14_Macrophages2.Tumor	0.245	CP2E
CD14_Macrophages2.Tumor	CPI-SS0C03F7CDC	VEGFA_KDR	simple:P15692	simple:P35968	VEGFA	KDR	True	False	True	curated	False	0.033	CD14_Macrophages2	Tumor	0	unique	CD14_Macrophages2.Tumor	1.276	CP2E
CD14_Macrophages2.Tumor	CPI-SS0E61DB5DF	FLT1_PGF	simple:P17948	simple:P49763	FLT1	PGF	True	True	False	curated	False	0.033	CD14_Macrophages2	Tumor	0	unique	CD14_Macrophages2.Tumor	0.282	CP2E
CD14_Macrophages2.Tumor	CPI-SS0CDAC688B	CXCL2_DPP4	simple:P19875	simple:P27487	CXCL2	DPP4	True	False	True	curated	False	0.033	CD14_Macrophages2	Tumor	0	unique	CD14_Macrophages2.Tumor	4.832	CP2E
CD14_Macrophages2.Tumor	CPI-SS0B9E8C0DE	EPHB2_EFNB2	simple:P29323	simple:P52799	EPHB2	EFNB2	False	True	True	curated	False	0.033	CD14_Macrophages2	Tumor	0	unique	CD14_Macrophages2.Tumor	0.403	CP2E
CD14_Macrophages2.Tumor	CPI-SS0FDAB7BA8	CXCL10_DPP4	simple:P02778	simple:P27487	CXCL10	DPP4	True	False	True	curated	False	0.033	CD14_Macrophages2	Tumor	0	unique	CD14_Macrophages2.Tumor	6.184	CP2E
CD14_Macrophages2.Tumor	CPI-SS0111AAD26	EPHB2_EFNB1	simple:P29323	simple:P98172	EPHB2	EFNB1	False	True	False	curated	False	0.035	CD14_Macrophages2	Tumor	0	unique	CD14_Macrophages2.Tumor	0.131	CP2E
CD14_Macrophages2.Tumor	CPI-SS072B19293	HLA-DPA1_GAL	simple:HLADPA1	simple:P22466	HLA-DPA1	GAL	True	True	False	InnateDB-All	False	0.037	CD14_Macrophages2	Tumor	0	unique	CD14_Macrophages2.Tumor	18.513	CP2E
CD14_Macrophages2.Tumor	CPI-CS0E5D1ECCE	PlexinA1_complex3_SEMA3A	complex:PlexinA1_complex3	simple:Q14563	PlexinA1_complex3	SEMA3A	True	True	False	curated	False	0.039	CD14_Macrophages2	Tumor	0	unique	CD14_Macrophages2.Tumor	0.156	CP2E
CD14_Macrophages2.Tumor	CPI-CS0E5D1ECCE	PlexinA1_complex3_SEMA3A	complex:PlexinA1_complex3	simple:Q14563	PlexinA1_complex3	SEMA3A	True	True	False	curated	False	0.039	CD14_Macrophages2	Tumor	0	unique	CD14_Macrophages2.Tumor	0.156	CP2E
CD14_Macrophages2.Tumor	CPI-SS04641FE5F	CCL3L1_DPP4	simple:P16619	simple:P27487	CCL3L1	DPP4	True	False	True	I2D	False	0.043	CD14_Macrophages2	Tumor	0	unique	CD14_Macrophages2.Tumor	1.66	CP2E
CD14_Macrophages2.Tumor	CPI-SS06D13FCD3	DSC2_DSG2	simple:Q02487	simple:Q14126	DSC2	DSG2	False	False	False	curated	False	0.043	CD14_Macrophages2	Tumor	0	unique	CD14_Macrophages2.Tumor	1.158	CP2E
CD14_Macrophages2.Tumor	CPI-SS004C23DCE	EREG_EGFR	simple:O14944	simple:P00533	EREG	EGFR	True	False	True	curated	False	0.045	CD14_Macrophages2	Tumor	0	unique	CD14_Macrophages2.Tumor	4.195	CP2E
CD14_Macrophages2.Tumor	CPI-SC02BFEEC8A	THBS1_a3b1complex	simple:P07996	complex:a3b1 complex	THBS1	a3b1 complex	False	False	False	curated	True	0.05	CD14_Macrophages2	Tumor	0	unique	CD14_Macrophages2.Tumor	2.224	CP2E
CD14_Macrophages2.Tumor	CPI-SC02BFEEC8A	THBS1_a3b1complex	simple:P07996	complex:a3b1 complex	THBS1	a3b1 complex	False	False	False	curated	True	0.05	CD14_Macrophages2	Tumor	0	unique	CD14_Macrophages2.Tumor	2.224	CP2E
CD14_Macrophages2.Tumor	CPI-SS0BC7CD11B	LGALS9_MET	simple:O00182	simple:P08581	LGALS9	MET	True	False	True	InnateDB-All	False	0.05	CD14_Macrophages2	Tumor	0	unique	CD14_Macrophages2.Tumor	2.103	CP2E
CD14_Macrophages2.Tumor	CPI-SC04F2478E9	FN1_a3b1complex	simple:P02751	complex:a3b1 complex	FN1	a3b1 complex	True	False	False	curated	True	0.056	CD14_Macrophages2	Tumor	0	unique	CD14_Macrophages2.Tumor	6.583	CP2E
CD14_Macrophages2.Tumor	CPI-SC04F2478E9	FN1_a3b1complex	simple:P02751	complex:a3b1 complex	FN1	a3b1 complex	True	False	False	curated	True	0.056	CD14_Macrophages2	Tumor	0	unique	CD14_Macrophages2.Tumor	6.583	CP2E
CD14_Macrophages2.Tumor	CPI-SS07D56EB05	CMKLR1_RARRES2	simple:Q99788	simple:Q99969	CMKLR1	RARRES2	True	True	False	guidetopharmacology.org	False	0.056	CD14_Macrophages2	Tumor	0	unique	CD14_Macrophages2.Tumor	0.422	CP2E
CD14_Macrophages2.Tumor	CPI-SS0179FBFD3	TNFRSF10A_TNFSF10	simple:O00220	simple:P50591	TNFRSF10A	TNFSF10	True	True	False	curated	False	0.06	CD14_Macrophages2	Tumor	0	unique	CD14_Macrophages2.Tumor	0.902	CP2E
CD14_Macrophages2.Tumor	CPI-SS0CB863B46	WNT5A_PTPRK	simple:P41221	simple:Q15262	WNT5A	PTPRK	True	False	True	InnateDB-All	False	0.06	CD14_Macrophages2	Tumor	0	unique	CD14_Macrophages2.Tumor	0.245	CP2E
CD14_Macrophages2.Tumor	CPI-SS06B86672A	CD44_FGFR2	simple:P16070	simple:P21802	CD44	FGFR2	True	True	True	InnateDB-All	False	0.06	CD14_Macrophages2	Tumor	0	unique	CD14_Macrophages2.Tumor	3.931	CP2E
CD14_Macrophages2.Tumor	CPI-CS0E1BF543E	ACVR1_BMPR2_BMP5	complex:ACVR1_BMPR2	simple:P22003	ACVR1_BMPR2	BMP5	True	True	False	curated	False	0.06	CD14_Macrophages2	Tumor	0	unique	CD14_Macrophages2.Tumor	0.101	CP2E
CD14_Macrophages2.Tumor	CPI-CS0E1BF543E	ACVR1_BMPR2_BMP5	complex:ACVR1_BMPR2	simple:P22003	ACVR1_BMPR2	BMP5	True	True	False	curated	False	0.06	CD14_Macrophages2	Tumor	0	unique	CD14_Macrophages2.Tumor	0.101	CP2E
CD14_Macrophages2.Tumor	CPI-SS02371A6D6	VEGFA_EPHB2	simple:P15692	simple:P29323	VEGFA	EPHB2	True	False	True	I2D	False	0.062	CD14_Macrophages2	Tumor	0	unique	CD14_Macrophages2.Tumor	1.38	CP2E
CD14_Macrophages2.Tumor	CPI-SS0DC2A6D35	IL6_HRH1	simple:P05231	simple:P35367	IL6	HRH1	True	False	True	IMEx,InnateDB-All,IntAct	False	0.062	CD14_Macrophages2	Tumor	0	unique	CD14_Macrophages2.Tumor	0.577	CP2E
CD14_Macrophages2.Tumor	CPI-SS0735F5C3A	TIMP1_FGFR2	simple:P01033	simple:P21802	TIMP1	FGFR2	True	False	True	InnateDB-All	False	0.066	CD14_Macrophages2	Tumor	0	unique	CD14_Macrophages2.Tumor	5.185	CP2E
CD14_Macrophages2.Tumor	CPI-SS02FBD007E	NECTIN2_NECTIN3	simple:Q92692	simple:Q9NQS3	NECTIN2	NECTIN3	False	True	False	curated	False	0.068	CD14_Macrophages2	Tumor	0	unique	CD14_Macrophages2.Tumor	0.515	CP2E
CD14_Macrophages2.Tumor	CPI-SS0A9FB762A	LGALS9_PTPRK	simple:O00182	simple:Q15262	LGALS9	PTPRK	True	False	True	InnateDB-All	False	0.07	CD14_Macrophages2	Tumor	0	unique	CD14_Macrophages2.Tumor	0.92	CP2E
CD14_Macrophages2.Tumor	CPI-SS077B160B9	IL15_IL15RA	simple:P40933	simple:Q13261	IL15	IL15RA	True	False	True	guidetopharmacology.org	False	0.074	CD14_Macrophages2	Tumor	0	unique	CD14_Macrophages2.Tumor	0.231	CP2E
CD14_Macrophages2.Tumor	CPI-SC0E60FEE99	TGFB1_aVb6complex	simple:P01137	complex:aVb6 complex	TGFB1	aVb6 complex	True	False	False	curated	True	0.076	CD14_Macrophages2	Tumor	0	unique	CD14_Macrophages2.Tumor	1.344	CP2E
CD14_Macrophages2.Tumor	CPI-SC0E60FEE99	TGFB1_aVb6complex	simple:P01137	complex:aVb6 complex	TGFB1	aVb6 complex	True	False	False	curated	True	0.076	CD14_Macrophages2	Tumor	0	unique	CD14_Macrophages2.Tumor	1.344	CP2E
CD14_Macrophages2.Tumor	CPI-SS0855C0353	NRP1_PGF	simple:O14786	simple:P49763	NRP1	PGF	True	True	False	curated	False	0.079	CD14_Macrophages2	Tumor	0	unique	CD14_Macrophages2.Tumor	0.704	CP2E
CD14_Macrophages2.Tumor	CPI-SS0BD9F32BA	LGALS9_DAG1	simple:O00182	simple:Q14118	LGALS9	DAG1	True	False	True	InnateDB-All	False	0.081	CD14_Macrophages2	Tumor	0	unique	CD14_Macrophages2.Tumor	0.884	CP2E
CD14_Macrophages2.Tumor	CPI-SS0D22A09AD	NRP2_PGF	simple:O60462	simple:P49763	NRP2	PGF	True	True	False	curated	False	0.081	CD14_Macrophages2	Tumor	0	unique	CD14_Macrophages2.Tumor	0.612	CP2E
CD14_Macrophages2.Tumor	CPI-SS08083B141	NRP1_SEMA3A	simple:O14786	simple:Q14563	NRP1	SEMA3A	True	True	False	curated	False	0.083	CD14_Macrophages2	Tumor	0	unique	CD14_Macrophages2.Tumor	0.731	CP2E
CD14_Macrophages2.Tumor	CPI-SS0C6448B94	IL1B_ADRB2	simple:P01584	simple:P07550	IL1B	ADRB2	True	False	True	I2D	False	0.091	CD14_Macrophages2	Tumor	0	unique	CD14_Macrophages2.Tumor	9.308	CP2E
CD14_Macrophages2.Tumor	CPI-SS079DDF890	TNFSF12_TNFRSF25	simple:O43508	simple:Q93038	TNFSF12	TNFRSF25	True	False	True	I2D	False	0.097	CD14_Macrophages2	Tumor	0	unique	CD14_Macrophages2.Tumor	0.462	CP2E
CD14_Macrophages2.Tumor	CPI-SS076D8415B	CCL3_IDE	simple:P10147	simple:P14735	CCL3	IDE	True	False	True	IMEx,InnateDB-All,MINT	False	0.099	CD14_Macrophages2	Tumor	0	unique	CD14_Macrophages2.Tumor	7.112	CP2E
CD14_Macrophages2.Tumor	CPI-SC04B354AE3	COL8A2_a2b1complex	simple:P25067	complex:a2b1 complex	COL8A2	a2b1 complex	True	False	False	curated	True	0.099	CD14_Macrophages2	Tumor	0	unique	CD14_Macrophages2.Tumor	0.528	CP2E
CD14_Macrophages2.Tumor	CPI-SC04B354AE3	COL8A2_a2b1complex	simple:P25067	complex:a2b1 complex	COL8A2	a2b1 complex	True	False	False	curated	True	0.099	CD14_Macrophages2	Tumor	0	unique	CD14_Macrophages2.Tumor	0.528	CP2E
CD14_Macrophages2.Tumor	CPI-SS095E52E66	TNFSF10_TNFRSF10D	simple:P50591	simple:Q9UBN6	TNFSF10	TNFRSF10D	True	False	True	curated	False	0.107	CD14_Macrophages2	Tumor	0	unique	CD14_Macrophages2.Tumor	0.862	CP2E
CD14_Macrophages2.Tumor	CPI-SS0C17BB772	FCGR2A_CXCL9	simple:P12318	simple:Q07325	FCGR2A	CXCL9	True	True	False	IMEx,IntAct	False	0.107	CD14_Macrophages2	Tumor	0	unique	CD14_Macrophages2.Tumor	3.463	CP2E
CD14_Macrophages2.Tumor	CPI-SC01FFC9392	FN1_a2b1complex	simple:P02751	complex:a2b1 complex	FN1	a2b1 complex	True	False	False	curated	True	0.112	CD14_Macrophages2	Tumor	0	unique	CD14_Macrophages2.Tumor	5.143	CP2E
CD14_Macrophages2.Tumor	CPI-SC01FFC9392	FN1_a2b1complex	simple:P02751	complex:a2b1 complex	FN1	a2b1 complex	True	False	False	curated	True	0.112	CD14_Macrophages2	Tumor	0	unique	CD14_Macrophages2.Tumor	5.143	CP2E
CD14_Macrophages2.Tumor	CPI-SS0B81F1BF5	TNF_SEMA4C	simple:P01375	simple:Q9C0C4	TNF	SEMA4C	True	False	True	InnateDB-All	False	0.112	CD14_Macrophages2	Tumor	0	unique	CD14_Macrophages2.Tumor	1.04	CP2E
CD14_Macrophages2.Tumor	CPI-CS063AE1C91	IL6receptor_IL6	complex:IL6 receptor	simple:P05231	IL6 receptor	IL6	True	True	False	curated	False	0.112	CD14_Macrophages2	Tumor	0	unique	CD14_Macrophages2.Tumor	0.492	CP2E
CD14_Macrophages2.Tumor	CPI-CS063AE1C91	IL6receptor_IL6	complex:IL6 receptor	simple:P05231	IL6 receptor	IL6	True	True	False	curated	False	0.112	CD14_Macrophages2	Tumor	0	unique	CD14_Macrophages2.Tumor	0.492	CP2E
CD14_Macrophages2.Tumor	CPI-SS0F8EFEECF	TNF_DAG1	simple:P01375	simple:Q14118	TNF	DAG1	True	False	True	InnateDB-All	False	0.112	CD14_Macrophages2	Tumor	0	unique	CD14_Macrophages2.Tumor	1.121	CP2E
CD14_Macrophages2.Tumor	CPI-SS0B99F22A2	JAG1_NOTCH3	simple:P78504	simple:Q9UM47	JAG1	NOTCH3	False	False	True	curated	False	0.112	CD14_Macrophages2	Tumor	0	unique	CD14_Macrophages2.Tumor	0.189	CP2E
CD14_Macrophages2.Tumor	CPI-SS0DEDA3567	TNFSF10_RIPK1	simple:P50591	simple:Q13546	TNFSF10	RIPK1	True	False	True	InnateDB-All	False	0.118	CD14_Macrophages2	Tumor	0	unique	CD14_Macrophages2.Tumor	0.879	CP2E
CD14_Macrophages2.Tumor	CPI-SS0B87FE6E0	NOTCH1_JAG1	simple:P46531	simple:P78504	NOTCH1	JAG1	False	True	False	curated	False	0.12	CD14_Macrophages2	Tumor	0	unique	CD14_Macrophages2.Tumor	0.288	CP2E
CD14_Macrophages2.Tumor	CPI-SS0339AE950	SIRPA_CD47	simple:P78324	simple:Q08722	SIRPA	CD47	False	True	True	curated	False	0.124	CD14_Macrophages2	Tumor	0	unique	CD14_Macrophages2.Tumor	1.985	CP2E
CD14_Macrophages2.Tumor	CPI-SS0D0252D87	AXL_IL15RA	simple:P30530	simple:Q13261	AXL	IL15RA	True	True	True	I2D	False	0.128	CD14_Macrophages2	Tumor	0	unique	CD14_Macrophages2.Tumor	0.427	CP2E
CD14_Macrophages2.Tumor	CPI-SS0415CC75D	MERTK_GAS6	simple:Q12866	simple:Q14393	MERTK	GAS6	True	True	False	guidetopharmacology.org	False	0.13	CD14_Macrophages2	Tumor	0	unique	CD14_Macrophages2.Tumor	0.448	CP2E
CD14_Macrophages2.Tumor	CPI-SS0B01CF3AB	CSF1R_CSF1	simple:P07333	simple:P09603	CSF1R	CSF1	True	True	False	curated	False	0.134	CD14_Macrophages2	Tumor	0	unique	CD14_Macrophages2.Tumor	1.187	CP2E
CD14_Macrophages2.Tumor	CPI-SS01946BE5C	C5AR1_RPS19	simple:P21730	simple:P39019	C5AR1	RPS19	False	True	False	guidetopharmacology.org	False	0.134	CD14_Macrophages2	Tumor	0	unique	CD14_Macrophages2.Tumor	16.739	CP2E
CD14_Macrophages2.Tumor	CPI-SS028784FC6	HLA-DPA1_TNFSF9	simple:HLADPA1	simple:P41273	HLA-DPA1	TNFSF9	True	True	False	InnateDB-All	False	0.136	CD14_Macrophages2	Tumor	0	unique	CD14_Macrophages2.Tumor	18.516	CP2E
CD14_Macrophages2.Tumor	CPI-SS02EF3E1BA	TNFSF12_TNFRSF12A	simple:O43508	simple:Q9NP84	TNFSF12	TNFRSF12A	True	False	True	curated	False	0.136	CD14_Macrophages2	Tumor	0	unique	CD14_Macrophages2.Tumor	1.254	CP2E
CD14_Macrophages2.Tumor	CPI-SS07CCAD9BF	GRN_SORT1	simple:P28799	simple:Q99523	GRN	SORT1	True	False	True	IMEx,InnateDB-All,MINT	False	0.136	CD14_Macrophages2	Tumor	0	unique	CD14_Macrophages2.Tumor	4.234	CP2E
CD14_Macrophages2.Tumor	CPI-SS0D2539AEB	FPR3_HEBP1	simple:P25089	simple:Q9NRV9	FPR3	HEBP1	False	True	False	guidetopharmacology.org	False	0.14	CD14_Macrophages2	Tumor	0	unique	CD14_Macrophages2.Tumor	1.228	CP2E
CD14_Macrophages2.Tumor	CPI-SS0947A8549	FLT1_VEGFB	simple:P17948	simple:P49765	FLT1	VEGFB	True	True	False	curated	False	0.145	CD14_Macrophages2	Tumor	0	unique	CD14_Macrophages2.Tumor	0.662	CP2E
CD14_Macrophages2.Tumor	CPI-SS048A2311A	TNF_RIPK1	simple:P01375	simple:Q13546	TNF	RIPK1	True	False	True	I2D,IMEx,InnateDB,InnateDB-All,IntAct,MINT	False	0.149	CD14_Macrophages2	Tumor	0	unique	CD14_Macrophages2.Tumor	1.06	CP2E
CD14_Macrophages2.Tumor	CPI-SS09A3FA737	NAMPT_P2RY6	simple:P43490	simple:Q15077	NAMPT	P2RY6	True	False	True	IMEx,IntAct	False	0.149	CD14_Macrophages2	Tumor	0	unique	CD14_Macrophages2.Tumor	5.128	CP2E
CD14_Macrophages2.Tumor	CPI-SS014958F32	LGALS9_CD47	simple:O00182	simple:Q08722	LGALS9	CD47	True	False	True	InnateDB-All	False	0.151	CD14_Macrophages2	Tumor	0	unique	CD14_Macrophages2.Tumor	2.022	CP2E
CD14_Macrophages2.Tumor	CPI-SS0898D7F7F	TNFRSF10B_TNFSF10	simple:O14763	simple:P50591	TNFRSF10B	TNFSF10	True	True	False	curated	False	0.151	CD14_Macrophages2	Tumor	0	unique	CD14_Macrophages2.Tumor	1.005	CP2E
CD14_Macrophages2.Tumor	CPI-SS0859C173B	TNFSF14_LTBR	simple:O43557	simple:P36941	TNFSF14	LTBR	True	False	True	curated	False	0.155	CD14_Macrophages2	Tumor	0	unique	CD14_Macrophages2.Tumor	0.453	CP2E
CD14_Macrophages2.Tumor	CPI-SS0C1BD22BC	SPP1_PTGER4	simple:P10451	simple:P35408	SPP1	PTGER4	True	False	True	IMEx,MINT	False	0.165	CD14_Macrophages2	Tumor	0	unique	CD14_Macrophages2.Tumor	33.44	CP2E
CD14_Macrophages2.Tumor	CPI-SS05D23BCE8	HLA-DPB1_TNFSF13B	simple:HLADPB1	simple:Q9Y275	HLA-DPB1	TNFSF13B	True	True	False	InnateDB-All	False	0.174	CD14_Macrophages2	Tumor	0	unique	CD14_Macrophages2.Tumor	13.785	CP2E
CD14_Macrophages2.Tumor	CPI-SS048346C2B	LGALS9_MRC2	simple:O00182	simple:Q9UBG0	LGALS9	MRC2	True	False	True	InnateDB-All	False	0.178	CD14_Macrophages2	Tumor	0	unique	CD14_Macrophages2.Tumor	0.883	CP2E
CD14_Macrophages2.Tumor	CPI-SS055E061C9	LAMP1_FAM3C	simple:P11279	simple:Q92520	LAMP1	FAM3C	True	True	False	InnateDB-All	False	0.18	CD14_Macrophages2	Tumor	0	unique	CD14_Macrophages2.Tumor	4.764	CP2E
CD14_Macrophages2.Tumor	CPI-SS02AB0C3E0	SPP1_CD44	simple:P10451	simple:P16070	SPP1	CD44	True	False	True	I2D,IMEx,InnateDB-All,IntAct	False	0.182	CD14_Macrophages2	Tumor	0	unique	CD14_Macrophages2.Tumor	34.012	CP2E
CD14_Macrophages2.Tumor	CPI-SC0847A64D2	FN1_aVb5complex	simple:P02751	complex:aVb5 complex	FN1	aVb5 complex	True	False	False	curated	True	0.186	CD14_Macrophages2	Tumor	0	unique	CD14_Macrophages2.Tumor	4.961	CP2E
CD14_Macrophages2.Tumor	CPI-SC0847A64D2	FN1_aVb5complex	simple:P02751	complex:aVb5 complex	FN1	aVb5 complex	True	False	False	curated	True	0.186	CD14_Macrophages2	Tumor	0	unique	CD14_Macrophages2.Tumor	4.961	CP2E
CD14_Macrophages2.Tumor	CPI-SS06207F70E	CD226_NECTIN2	simple:Q15762	simple:Q92692	CD226	NECTIN2	False	True	True	curated	False	0.186	CD14_Macrophages2	Tumor	0.02	unique	CD14_Macrophages2.Tumor	0.452	CP2E
CD14_Macrophages2.Tumor	CPI-SS0632A027A	CD44_HBEGF	simple:P16070	simple:Q99075	CD44	HBEGF	True	True	True	I2D,InnateDB-All	False	0.19	CD14_Macrophages2	Tumor	0	unique	CD14_Macrophages2.Tumor	4.059	CP2E
CD14_Macrophages2.Tumor	CPI-SS0241A1F57	NRP2_SEMA3C	simple:O60462	simple:Q99985	NRP2	SEMA3C	True	True	False	curated	False	0.207	CD14_Macrophages2	Tumor	0	unique	CD14_Macrophages2.Tumor	0.769	CP2E
CD14_Macrophages2.Tumor	CPI-SS03133B4F2	TFRC_TNFSF13B	simple:P02786	simple:Q9Y275	TFRC	TNFSF13B	True	True	False	IMEx,IntAct	False	0.207	CD14_Macrophages2	Tumor	0	unique	CD14_Macrophages2.Tumor	1.409	CP2E
CD14_Macrophages2.Tumor	CPI-SS09C52F54E	LGALS9_SORL1	simple:O00182	simple:Q92673	LGALS9	SORL1	True	False	True	InnateDB-All	False	0.213	CD14_Macrophages2	Tumor	0	unique	CD14_Macrophages2.Tumor	0.97	CP2E
CD14_Macrophages2.Tumor	CPI-SS098425155	ADRB2_VEGFB	simple:P07550	simple:P49765	ADRB2	VEGFB	True	True	False	InnateDB-All	False	0.215	CD14_Macrophages2	Tumor	0	unique	CD14_Macrophages2.Tumor	0.512	CP2E
CD14_Macrophages2.Tumor	CPI-SS0E00478B4	NRP2_VEGFA	simple:O60462	simple:P15692	NRP2	VEGFA	True	True	False	curated	False	0.215	CD14_Macrophages2	Tumor	0	unique	CD14_Macrophages2.Tumor	1.605	CP2E
CD14_Macrophages2.Tumor	CPI-SS08B7D54A3	TNF_FAS	simple:P01375	simple:P25445	TNF	FAS	True	False	True	InnateDB-All	False	0.219	CD14_Macrophages2	Tumor	0	unique	CD14_Macrophages2.Tumor	1.056	CP2E
CD14_Macrophages2.Tumor	CPI-SS02EBC1BB0	TNF_NOTCH1	simple:P01375	simple:P46531	TNF	NOTCH1	True	False	True	I2D	False	0.221	CD14_Macrophages2	Tumor	0	unique	CD14_Macrophages2.Tumor	1.014	CP2E
CD14_Macrophages2.Tumor	CPI-SS002DF6C31	LGALS9_SLC1A5	simple:O00182	simple:Q15758	LGALS9	SLC1A5	True	False	True	I2D,InnateDB-All	False	0.221	CD14_Macrophages2	Tumor	0	unique	CD14_Macrophages2.Tumor	1.04	CP2E
CD14_Macrophages2.Tumor	CPI-SC096929DB0	FN1_aVb1complex	simple:P02751	complex:aVb1 complex	FN1	aVb1 complex	True	False	False	curated	True	0.223	CD14_Macrophages2	Tumor	0	unique	CD14_Macrophages2.Tumor	5.379	CP2E
CD14_Macrophages2.Tumor	CPI-SC096929DB0	FN1_aVb1complex	simple:P02751	complex:aVb1 complex	FN1	aVb1 complex	True	False	False	curated	True	0.223	CD14_Macrophages2	Tumor	0	unique	CD14_Macrophages2.Tumor	5.379	CP2E
CD14_Macrophages2.Tumor	CPI-SC08B2AD7C6	FN1_a5b1complex	simple:P02751	complex:a5b1 complex	FN1	a5b1 complex	True	False	False	curated	True	0.223	CD14_Macrophages2	Tumor	0	unique	CD14_Macrophages2.Tumor	4.751	CP2E
CD14_Macrophages2.Tumor	CPI-SC08B2AD7C6	FN1_a5b1complex	simple:P02751	complex:a5b1 complex	FN1	a5b1 complex	True	False	False	curated	True	0.223	CD14_Macrophages2	Tumor	0	unique	CD14_Macrophages2.Tumor	4.751	CP2E
CD14_Macrophages2.Tumor	CPI-SS0419B80C4	LGALS9_LRP1	simple:O00182	simple:Q07954	LGALS9	LRP1	True	False	True	InnateDB-All	False	0.229	CD14_Macrophages2	Tumor	0	unique	CD14_Macrophages2.Tumor	0.895	CP2E
CD14_Macrophages2.Tumor	CPI-SS09808DEAE	CD74_APP	simple:P04233	simple:P05067	CD74	APP	False	True	False	curated	False	0.231	CD14_Macrophages2	Tumor	0	unique	CD14_Macrophages2.Tumor	27.141	CP2E
CD14_Macrophages2.Tumor	CPI-SC0984894BC	TGFB1_TGFbetareceptor2	simple:P01137	complex:TGFbeta receptor2	TGFB1	TGFbeta receptor2	True	False	True	curated	False	0.231	CD14_Macrophages2	Tumor	0	unique	CD14_Macrophages2.Tumor	0.756	CP2E
CD14_Macrophages2.Tumor	CPI-SC0984894BC	TGFB1_TGFbetareceptor2	simple:P01137	complex:TGFbeta receptor2	TGFB1	TGFbeta receptor2	True	False	True	curated	False	0.231	CD14_Macrophages2	Tumor	0	unique	CD14_Macrophages2.Tumor	0.756	CP2E
CD14_Macrophages2.Tumor	CPI-SS0DE0A486F	NRP1_VEGFA	simple:O14786	simple:P15692	NRP1	VEGFA	True	True	False	curated	False	0.231	CD14_Macrophages2	Tumor	0	unique	CD14_Macrophages2.Tumor	1.697	CP2E
CD14_Macrophages2.Tumor	CPI-SS085EE60B1	TGFB1_TGFBR3	simple:P01137	simple:Q03167	TGFB1	TGFBR3	True	False	True	curated	False	0.238	CD14_Macrophages2	Tumor	0	unique	CD14_Macrophages2.Tumor	0.682	CP2E
CD14_Macrophages2.Tumor	CPI-SS03A4F7DC8	AXL_GAS6	simple:P30530	simple:Q14393	AXL	GAS6	True	True	False	guidetopharmacology.org	False	0.26	CD14_Macrophages2	Tumor	0	unique	CD14_Macrophages2.Tumor	0.476	CP2E
CD14_Macrophages2.Tumor	CPI-SS0D4C221B8	ICAM1_AREG	simple:P05362	simple:P15514	ICAM1	AREG	True	True	False	InnateDB-All	False	0.281	CD14_Macrophages2	Tumor	0	unique	CD14_Macrophages2.Tumor	3.567	CP2E
CD14_Macrophages2.Tumor	CPI-SS0F00D756A	CD40_TNFSF13B	simple:P25942	simple:Q9Y275	CD40	TNFSF13B	True	True	False	I2D,InnateDB	False	0.293	CD14_Macrophages2	Tumor	0	unique	CD14_Macrophages2.Tumor	0.821	CP2E
CD14_Macrophages2.Tumor	CPI-SS04B4619D0	TNF_TNFRSF1A	simple:P01375	simple:P19438	TNF	TNFRSF1A	True	False	True	curated	False	0.298	CD14_Macrophages2	Tumor	0	unique	CD14_Macrophages2.Tumor	1.374	CP2E
CD14_Macrophages2.Tumor	CPI-SS033E6DE7E	NRP1_VEGFB	simple:O14786	simple:P49765	NRP1	VEGFB	True	True	False	curated	False	0.335	CD14_Macrophages2	Tumor	0	unique	CD14_Macrophages2.Tumor	1.085	CP2E
CD14_Macrophages2.Tumor	CPI-SS0ABC5C1B8	CD74_MIF	simple:P04233	simple:P14174	CD74	MIF	True	True	False	I2D,InnateDB-All	False	0.347	CD14_Macrophages2	Tumor	0	unique	CD14_Macrophages2.Tumor	27.334	CP2E
CD14_Macrophages2.Tumor	CPI-SS0302E8E8F	CD74_COPA	simple:P04233	simple:P53621	CD74	COPA	True	True	False	IMEx,IntAct	False	0.364	CD14_Macrophages2	Tumor	0	unique	CD14_Macrophages2.Tumor	26.994	CP2E
CD14_Macrophages2.Tumor	CPI-SS03FA58286	TNF_VSIR	simple:P01375	simple:Q9H7M9	TNF	VSIR	True	False	True	IMEx,IntAct	False	0.37	CD14_Macrophages2	Tumor	0	unique	CD14_Macrophages2.Tumor	1.032	CP2E
CD14_Macrophages2.Tumor	CPI-SS0E7D5974D	TNF_TNFRSF1B	simple:P01375	simple:P20333	TNF	TNFRSF1B	True	False	True	curated	False	0.39	CD14_Macrophages2	Tumor	0.016	unique	CD14_Macrophages2.Tumor	1.03	CP2E
CD14_Macrophages2.Tumor	CPI-SS034D36D2F	HLA-C_FAM3C	simple:HLAC	simple:Q92520	HLA-C	FAM3C	True	True	False	InnateDB-All	False	0.45	CD14_Macrophages2	Tumor	0	unique	CD14_Macrophages2.Tumor	11.282	CP2E
Myeloid_Dendritic.CD14_Macrophages1	CPI-SS0C98C08DA	CCR2_CCL13	simple:P41597	simple:Q99616	CCR2	CCL13	True	True	False	curated	False	0.041	Myeloid_Dendritic	CD14_Macrophages1	0	unique	Myeloid_Dendritic.CD14_Macrophages1	1.48	N3MC
Myeloid_Dendritic.CD14_Macrophages1	CPI-SS041751A4D	CCR1_CCL18	simple:P32246	simple:P55774	CCR1	CCL18	True	True	False	guidetopharmacology.org	False	0.043	Myeloid_Dendritic	CD14_Macrophages1	0	unique	Myeloid_Dendritic.CD14_Macrophages1	14.844	N3MC
Myeloid_Dendritic.CD14_Macrophages1	CPI-SS07F015051	CCR6_CCL20	simple:P51684	simple:P78556	CCR6	CCL20	True	True	False	curated	False	0.048	Myeloid_Dendritic	CD14_Macrophages1	0	unique	Myeloid_Dendritic.CD14_Macrophages1	1.13	N3MC
Myeloid_Dendritic.CD14_Macrophages1	CPI-SS0A2949959	ICAM3_CD209	simple:P32942	simple:Q9NNX6	ICAM3	CD209	True	False	True	curated	False	0.062	Myeloid_Dendritic	CD14_Macrophages1	0	unique	Myeloid_Dendritic.CD14_Macrophages1	0.494	N3MC
Myeloid_Dendritic.CD14_Macrophages1	CPI-SS0B887F7AC	CCR1_CCL13	simple:P32246	simple:Q99616	CCR1	CCL13	True	True	False	guidetopharmacology.org	False	0.062	Myeloid_Dendritic	CD14_Macrophages1	0	unique	Myeloid_Dendritic.CD14_Macrophages1	1.471	N3MC
Myeloid_Dendritic.CD14_Macrophages1	CPI-SS04F3A1E5C	COPA_SORT1	simple:P53621	simple:Q99523	COPA	SORT1	True	False	True	IMEx,InnateDB-All,IntAct,MatrixDB	False	0.066	Myeloid_Dendritic	CD14_Macrophages1	0.023	unique	Myeloid_Dendritic.CD14_Macrophages1	0.722	N3MC
Myeloid_Dendritic.CD14_Macrophages1	CPI-SS044C72D0D	SEMA4A_PLXND1	simple:Q9H3S1	simple:Q9Y4D7	SEMA4A	PLXND1	False	False	True	curated	False	0.072	Myeloid_Dendritic	CD14_Macrophages1	0	unique	Myeloid_Dendritic.CD14_Macrophages1	0.703	N3MC
Myeloid_Dendritic.CD14_Macrophages1	CPI-SS03E48EFEA	C3_C3AR1	simple:P01024	simple:Q16581	C3	C3AR1	True	False	True	guidetopharmacology.org	False	0.076	Myeloid_Dendritic	CD14_Macrophages1	0	unique	Myeloid_Dendritic.CD14_Macrophages1	2.522	N3MC
Myeloid_Dendritic.CD14_Macrophages1	CPI-SS0817CE2B3	CCL3L1_CCR1	simple:P16619	simple:P32246	CCL3L1	CCR1	True	False	True	curated	False	0.079	Myeloid_Dendritic	CD14_Macrophages1	0	unique	Myeloid_Dendritic.CD14_Macrophages1	2.414	N3MC
Myeloid_Dendritic.CD14_Macrophages1	CPI-SS0EAB03260	CD1D_LILRB2	simple:P15813	simple:Q8N423	CD1D	LILRB2	False	False	True	curated	False	0.081	Myeloid_Dendritic	CD14_Macrophages1	0	unique	Myeloid_Dendritic.CD14_Macrophages1	0.567	N3MC
Myeloid_Dendritic.CD14_Macrophages1	CPI-SS02928C71A	PDGFB_LRP1	simple:P01127	simple:Q07954	PDGFB	LRP1	True	False	True	I2D,InnateDB-All	False	0.083	Myeloid_Dendritic	CD14_Macrophages1	0	unique	Myeloid_Dendritic.CD14_Macrophages1	1.055	N3MC
Myeloid_Dendritic.CD14_Macrophages1	CPI-CS0DEBE7B69	IL1receptor_IL1RN	complex:IL1 receptor	simple:P18510	IL1 receptor	IL1RN	True	True	False	curated	False	0.085	Myeloid_Dendritic	CD14_Macrophages1	0	unique	Myeloid_Dendritic.CD14_Macrophages1	0.866	N3MC
Myeloid_Dendritic.CD14_Macrophages1	CPI-CS0DEBE7B69	IL1receptor_IL1RN	complex:IL1 receptor	simple:P18510	IL1 receptor	IL1RN	True	True	False	curated	False	0.085	Myeloid_Dendritic	CD14_Macrophages1	0	unique	Myeloid_Dendritic.CD14_Macrophages1	0.866	N3MC
Myeloid_Dendritic.CD14_Macrophages1	CPI-SC0527EEE7A	C3_aMb2complex	simple:P01024	complex:aMb2 complex	C3	aMb2 complex	True	False	False	curated	True	0.085	Myeloid_Dendritic	CD14_Macrophages1	0	unique	Myeloid_Dendritic.CD14_Macrophages1	2.443	N3MC
Myeloid_Dendritic.CD14_Macrophages1	CPI-SC0527EEE7A	C3_aMb2complex	simple:P01024	complex:aMb2 complex	C3	aMb2 complex	True	False	False	curated	True	0.085	Myeloid_Dendritic	CD14_Macrophages1	0	unique	Myeloid_Dendritic.CD14_Macrophages1	2.443	N3MC
Myeloid_Dendritic.CD14_Macrophages1	CPI-CS05426BFFA	IL1receptor_IL1B	complex:IL1 receptor	simple:P01584	IL1 receptor	IL1B	True	True	False	curated	False	0.093	Myeloid_Dendritic	CD14_Macrophages1	0	unique	Myeloid_Dendritic.CD14_Macrophages1	1.853	N3MC
Myeloid_Dendritic.CD14_Macrophages1	CPI-CS05426BFFA	IL1receptor_IL1B	complex:IL1 receptor	simple:P01584	IL1 receptor	IL1B	True	True	False	curated	False	0.093	Myeloid_Dendritic	CD14_Macrophages1	0	unique	Myeloid_Dendritic.CD14_Macrophages1	1.853	N3MC
Myeloid_Dendritic.CD14_Macrophages1	CPI-SS02A170A99	SPN_SIGLEC1	simple:P16150	simple:Q9BZZ2	SPN	SIGLEC1	True	False	False	curated	False	0.114	Myeloid_Dendritic	CD14_Macrophages1	0	unique	Myeloid_Dendritic.CD14_Macrophages1	0.949	N3MC
Myeloid_Dendritic.CD14_Macrophages1	CPI-SS08DA48A5A	CCL3_CCR1	simple:P10147	simple:P32246	CCL3	CCR1	True	False	True	curated	False	0.116	Myeloid_Dendritic	CD14_Macrophages1	0	unique	Myeloid_Dendritic.CD14_Macrophages1	3.033	N3MC
Myeloid_Dendritic.CD14_Macrophages1	CPI-SC0B6D68FD5	ICAM1_aMb2complex	simple:P05362	complex:aMb2 complex	ICAM1	aMb2 complex	False	True	False	curated	True	0.122	Myeloid_Dendritic	CD14_Macrophages1	0	unique	Myeloid_Dendritic.CD14_Macrophages1	1.272	N3MC
Myeloid_Dendritic.CD14_Macrophages1	CPI-SC0B6D68FD5	ICAM1_aMb2complex	simple:P05362	complex:aMb2 complex	ICAM1	aMb2 complex	False	True	False	curated	True	0.122	Myeloid_Dendritic	CD14_Macrophages1	0	unique	Myeloid_Dendritic.CD14_Macrophages1	1.272	N3MC
Myeloid_Dendritic.CD14_Macrophages1	CPI-SC0A9458008	ICAM1_aXb2complex	simple:P05362	complex:aXb2 complex	ICAM1	aXb2 complex	False	True	False	curated	True	0.136	Myeloid_Dendritic	CD14_Macrophages1	0	unique	Myeloid_Dendritic.CD14_Macrophages1	1.51	N3MC
Myeloid_Dendritic.CD14_Macrophages1	CPI-SC0A9458008	ICAM1_aXb2complex	simple:P05362	complex:aXb2 complex	ICAM1	aXb2 complex	False	True	False	curated	True	0.136	Myeloid_Dendritic	CD14_Macrophages1	0	unique	Myeloid_Dendritic.CD14_Macrophages1	1.51	N3MC
Myeloid_Dendritic.CD14_Macrophages1	CPI-SS067BA9202	LAIR1_LILRB4	simple:Q6GTX8	simple:Q8NHJ6	LAIR1	LILRB4	False	True	True	curated	False	0.136	Myeloid_Dendritic	CD14_Macrophages1	0	unique	Myeloid_Dendritic.CD14_Macrophages1	1.318	N3MC
Myeloid_Dendritic.CD14_Macrophages1	CPI-SS07CCAD9BF	GRN_SORT1	simple:P28799	simple:Q99523	GRN	SORT1	True	False	True	IMEx,InnateDB-All,MINT	False	0.136	Myeloid_Dendritic	CD14_Macrophages1	0	unique	Myeloid_Dendritic.CD14_Macrophages1	3.151	N3MC
Myeloid_Dendritic.CD14_Macrophages1	CPI-SS0D2539AEB	FPR3_HEBP1	simple:P25089	simple:Q9NRV9	FPR3	HEBP1	False	True	False	guidetopharmacology.org	False	0.14	Myeloid_Dendritic	CD14_Macrophages1	0	unique	Myeloid_Dendritic.CD14_Macrophages1	0.854	N3MC
Myeloid_Dendritic.CD14_Macrophages1	CPI-SS0947A8549	FLT1_VEGFB	simple:P17948	simple:P49765	FLT1	VEGFB	True	True	False	curated	False	0.145	Myeloid_Dendritic	CD14_Macrophages1	0	unique	Myeloid_Dendritic.CD14_Macrophages1	0.717	N3MC
Myeloid_Dendritic.CD14_Macrophages1	CPI-SS080611C5B	ALOX5_ALOX5AP	simple:P09917	simple:P20292	ALOX5	ALOX5AP	False	False	False	guidetopharmacology.org	False	0.149	Myeloid_Dendritic	CD14_Macrophages1	0	unique	Myeloid_Dendritic.CD14_Macrophages1	3.872	N3MC
Myeloid_Dendritic.CD14_Macrophages1	CPI-SS08877A081	LGALS9_COLEC12	simple:O00182	simple:Q5KU26	LGALS9	COLEC12	True	False	True	InnateDB-All	False	0.157	Myeloid_Dendritic	CD14_Macrophages1	0	unique	Myeloid_Dendritic.CD14_Macrophages1	1.043	N3MC
Myeloid_Dendritic.CD14_Macrophages1	CPI-SS0822AEF5F	PTPRC_MRC1	simple:P08575	simple:P22897	PTPRC	MRC1	False	False	True	curated	False	0.169	Myeloid_Dendritic	CD14_Macrophages1	0	unique	Myeloid_Dendritic.CD14_Macrophages1	8.549	N3MC
Myeloid_Dendritic.CD14_Macrophages1	CPI-SS05D23BCE8	HLA-DPB1_TNFSF13B	simple:HLADPB1	simple:Q9Y275	HLA-DPB1	TNFSF13B	True	True	False	InnateDB-All	False	0.174	Myeloid_Dendritic	CD14_Macrophages1	0	unique	Myeloid_Dendritic.CD14_Macrophages1	31.017	N3MC
Myeloid_Dendritic.CD14_Macrophages1	CPI-SS0DA033F03	TNFRSF1A_GRN	simple:P19438	simple:P28799	TNFRSF1A	GRN	True	True	False	IMEx,InnateDB-All,MINT	False	0.184	Myeloid_Dendritic	CD14_Macrophages1	0	unique	Myeloid_Dendritic.CD14_Macrophages1	6.737	N3MC
Myeloid_Dendritic.CD14_Macrophages1	CPI-SS06207F70E	CD226_NECTIN2	simple:Q15762	simple:Q92692	CD226	NECTIN2	False	True	True	curated	False	0.186	Myeloid_Dendritic	CD14_Macrophages1	0.028	unique	Myeloid_Dendritic.CD14_Macrophages1	0.443	N3MC
Myeloid_Dendritic.CD14_Macrophages1	CPI-SS0632A027A	CD44_HBEGF	simple:P16070	simple:Q99075	CD44	HBEGF	True	True	True	I2D,InnateDB-All	False	0.19	Myeloid_Dendritic	CD14_Macrophages1	0	unique	Myeloid_Dendritic.CD14_Macrophages1	2.991	N3MC
Myeloid_Dendritic.CD14_Macrophages1	CPI-SS0703338F5	LGALS9_CD44	simple:O00182	simple:P16070	LGALS9	CD44	True	False	True	InnateDB	False	0.194	Myeloid_Dendritic	CD14_Macrophages1	0	unique	Myeloid_Dendritic.CD14_Macrophages1	3.469	N3MC
Myeloid_Dendritic.CD14_Macrophages1	CPI-SS0241A1F57	NRP2_SEMA3C	simple:O60462	simple:Q99985	NRP2	SEMA3C	True	True	False	curated	False	0.207	Myeloid_Dendritic	CD14_Macrophages1	0	unique	Myeloid_Dendritic.CD14_Macrophages1	0.622	N3MC
Myeloid_Dendritic.CD14_Macrophages1	CPI-SS03133B4F2	TFRC_TNFSF13B	simple:P02786	simple:Q9Y275	TFRC	TNFSF13B	True	True	False	IMEx,IntAct	False	0.207	Myeloid_Dendritic	CD14_Macrophages1	0	unique	Myeloid_Dendritic.CD14_Macrophages1	1.48	N3MC
Myeloid_Dendritic.CD14_Macrophages1	CPI-SS09C52F54E	LGALS9_SORL1	simple:O00182	simple:Q92673	LGALS9	SORL1	True	False	True	InnateDB-All	False	0.213	Myeloid_Dendritic	CD14_Macrophages1	0	unique	Myeloid_Dendritic.CD14_Macrophages1	1.103	N3MC
Myeloid_Dendritic.CD14_Macrophages1	CPI-SS0E00478B4	NRP2_VEGFA	simple:O60462	simple:P15692	NRP2	VEGFA	True	True	False	curated	False	0.215	Myeloid_Dendritic	CD14_Macrophages1	0.008	unique	Myeloid_Dendritic.CD14_Macrophages1	1.004	N3MC
Myeloid_Dendritic.CD14_Macrophages1	CPI-SS00150FB64	HLA-F_LILRB1	simple:P30511	simple:Q8NHL6	HLA-F	LILRB1	True	False	True	curated	False	0.219	Myeloid_Dendritic	CD14_Macrophages1	0	unique	Myeloid_Dendritic.CD14_Macrophages1	0.822	N3MC
Myeloid_Dendritic.CD14_Macrophages1	CPI-SS0A76A8E97	HLA-F_LILRB2	simple:P30511	simple:Q8N423	HLA-F	LILRB2	False	False	True	curated	False	0.221	Myeloid_Dendritic	CD14_Macrophages1	0	unique	Myeloid_Dendritic.CD14_Macrophages1	0.887	N3MC
Myeloid_Dendritic.CD14_Macrophages1	CPI-SS0419B80C4	LGALS9_LRP1	simple:O00182	simple:Q07954	LGALS9	LRP1	True	False	True	InnateDB-All	False	0.229	Myeloid_Dendritic	CD14_Macrophages1	0	unique	Myeloid_Dendritic.CD14_Macrophages1	1.405	N3MC
Myeloid_Dendritic.CD14_Macrophages1	CPI-SS09808DEAE	CD74_APP	simple:P04233	simple:P05067	CD74	APP	False	True	False	curated	False	0.231	Myeloid_Dendritic	CD14_Macrophages1	0	unique	Myeloid_Dendritic.CD14_Macrophages1	47.574	N3MC
Myeloid_Dendritic.CD14_Macrophages1	CPI-SS0E23CEB91	LGALS9_HAVCR2	simple:O00182	simple:Q8TDQ0	LGALS9	HAVCR2	True	False	True	curated	False	0.233	Myeloid_Dendritic	CD14_Macrophages1	0	unique	Myeloid_Dendritic.CD14_Macrophages1	1.207	N3MC
Myeloid_Dendritic.CD14_Macrophages1	CPI-SS0C4E86714	TNFRSF1B_GRN	simple:P20333	simple:P28799	TNFRSF1B	GRN	True	True	False	IMEx,InnateDB-All,MINT	False	0.254	Myeloid_Dendritic	CD14_Macrophages1	0	unique	Myeloid_Dendritic.CD14_Macrophages1	7.182	N3MC
Myeloid_Dendritic.CD14_Macrophages1	CPI-SS0F00D756A	CD40_TNFSF13B	simple:P25942	simple:Q9Y275	CD40	TNFSF13B	True	True	False	I2D,InnateDB	False	0.293	Myeloid_Dendritic	CD14_Macrophages1	0	unique	Myeloid_Dendritic.CD14_Macrophages1	1.57	N3MC
Myeloid_Dendritic.CD14_Macrophages1	CPI-SS04B4619D0	TNF_TNFRSF1A	simple:P01375	simple:P19438	TNF	TNFRSF1A	True	False	True	curated	False	0.298	Myeloid_Dendritic	CD14_Macrophages1	0	unique	Myeloid_Dendritic.CD14_Macrophages1	1.305	N3MC
Myeloid_Dendritic.CD14_Macrophages1	CPI-SS033E6DE7E	NRP1_VEGFB	simple:O14786	simple:P49765	NRP1	VEGFB	True	True	False	curated	False	0.335	Myeloid_Dendritic	CD14_Macrophages1	0.004	unique	Myeloid_Dendritic.CD14_Macrophages1	0.719	N3MC
Myeloid_Dendritic.CD14_Macrophages1	CPI-SS0A42A3690	CCL4L2_VSIR	simple:Q8NHW4	simple:Q9H7M9	CCL4L2	VSIR	True	False	True	IMEx,IntAct	False	0.343	Myeloid_Dendritic	CD14_Macrophages1	0	unique	Myeloid_Dendritic.CD14_Macrophages1	2.821	N3MC
Myeloid_Dendritic.CD14_Macrophages1	CPI-SS0ABC5C1B8	CD74_MIF	simple:P04233	simple:P14174	CD74	MIF	True	True	False	I2D,InnateDB-All	False	0.347	Myeloid_Dendritic	CD14_Macrophages1	0	unique	Myeloid_Dendritic.CD14_Macrophages1	47.572	N3MC
Myeloid_Dendritic.CD14_Macrophages1	CPI-SS0302E8E8F	CD74_COPA	simple:P04233	simple:P53621	CD74	COPA	True	True	False	IMEx,IntAct	False	0.364	Myeloid_Dendritic	CD14_Macrophages1	0	unique	Myeloid_Dendritic.CD14_Macrophages1	47.694	N3MC
Myeloid_Dendritic.CD14_Macrophages1	CPI-SS03FA58286	TNF_VSIR	simple:P01375	simple:Q9H7M9	TNF	VSIR	True	False	True	IMEx,IntAct	False	0.37	Myeloid_Dendritic	CD14_Macrophages1	0	unique	Myeloid_Dendritic.CD14_Macrophages1	1.281	N3MC
Myeloid_Dendritic.CD14_Macrophages1	CPI-SS0E7D5974D	TNF_TNFRSF1B	simple:P01375	simple:P20333	TNF	TNFRSF1B	True	False	True	curated	False	0.39	Myeloid_Dendritic	CD14_Macrophages1	0	unique	Myeloid_Dendritic.CD14_Macrophages1	1.544	N3MC
Myeloid_Dendritic.CD14_Macrophages1	CPI-SC098C06330	TGFB1_TGFbetareceptor1	simple:P01137	complex:TGFbeta receptor1	TGFB1	TGFbeta receptor1	True	False	True	curated	False	0.469	Myeloid_Dendritic	CD14_Macrophages1	0	unique	Myeloid_Dendritic.CD14_Macrophages1	1.218	N3MC
Myeloid_Dendritic.CD14_Macrophages1	CPI-SC098C06330	TGFB1_TGFbetareceptor1	simple:P01137	complex:TGFbeta receptor1	TGFB1	TGFbeta receptor1	True	False	True	curated	False	0.469	Myeloid_Dendritic	CD14_Macrophages1	0	unique	Myeloid_Dendritic.CD14_Macrophages1	1.218	N3MC
Myeloid_Dendritic.CD14_Macrophages1	CPI-SS0DFAF1FE2	CCR5_CCL8	simple:P51681	simple:P80075	CCR5	CCL8	True	True	False	curated	False	0.025	Myeloid_Dendritic	CD14_Macrophages1	0	unique	Myeloid_Dendritic.CD14_Macrophages1	0.477	N3MC
Myeloid_Dendritic.CD14_Macrophages1	CPI-SS0F8C2FA91	CCR1_CCL8	simple:P32246	simple:P80075	CCR1	CCL8	True	True	False	curated	False	0.029	Myeloid_Dendritic	CD14_Macrophages1	0	unique	Myeloid_Dendritic.CD14_Macrophages1	0.529	N3MC
Myeloid_Dendritic.CD14_Macrophages1	CPI-SS041751A4D	CCR1_CCL18	simple:P32246	simple:P55774	CCR1	CCL18	True	True	False	guidetopharmacology.org	False	0.043	Myeloid_Dendritic	CD14_Macrophages1	0	unique	Myeloid_Dendritic.CD14_Macrophages1	10.647	N3MC
Myeloid_Dendritic.CD14_Macrophages1	CPI-SS07F015051	CCR6_CCL20	simple:P51684	simple:P78556	CCR6	CCL20	True	True	False	curated	False	0.048	Myeloid_Dendritic	CD14_Macrophages1	0.004	unique	Myeloid_Dendritic.CD14_Macrophages1	1.125	N3MC
Myeloid_Dendritic.CD14_Macrophages1	CPI-SS08330207B	BTLA_TNFRSF14	simple:Q7Z6A9	simple:Q92956	BTLA	TNFRSF14	False	True	True	guidetopharmacology.org	False	0.058	Myeloid_Dendritic	CD14_Macrophages1	0	unique	Myeloid_Dendritic.CD14_Macrophages1	0.567	N3MC
Myeloid_Dendritic.CD14_Macrophages1	CPI-SS0A2949959	ICAM3_CD209	simple:P32942	simple:Q9NNX6	ICAM3	CD209	True	False	True	curated	False	0.062	Myeloid_Dendritic	CD14_Macrophages1	0	unique	Myeloid_Dendritic.CD14_Macrophages1	0.605	N3MC
Myeloid_Dendritic.CD14_Macrophages1	CPI-SS0B887F7AC	CCR1_CCL13	simple:P32246	simple:Q99616	CCR1	CCL13	True	True	False	guidetopharmacology.org	False	0.062	Myeloid_Dendritic	CD14_Macrophages1	0	unique	Myeloid_Dendritic.CD14_Macrophages1	2.57	N3MC
Myeloid_Dendritic.CD14_Macrophages1	CPI-SS0EAB03260	CD1D_LILRB2	simple:P15813	simple:Q8N423	CD1D	LILRB2	False	False	True	curated	False	0.081	Myeloid_Dendritic	CD14_Macrophages1	0	unique	Myeloid_Dendritic.CD14_Macrophages1	0.512	N3MC
Myeloid_Dendritic.CD14_Macrophages1	CPI-CS0DEBE7B69	IL1receptor_IL1RN	complex:IL1 receptor	simple:P18510	IL1 receptor	IL1RN	True	True	False	curated	False	0.085	Myeloid_Dendritic	CD14_Macrophages1	0	unique	Myeloid_Dendritic.CD14_Macrophages1	0.65	N3MC
Myeloid_Dendritic.CD14_Macrophages1	CPI-CS0DEBE7B69	IL1receptor_IL1RN	complex:IL1 receptor	simple:P18510	IL1 receptor	IL1RN	True	True	False	curated	False	0.085	Myeloid_Dendritic	CD14_Macrophages1	0	unique	Myeloid_Dendritic.CD14_Macrophages1	0.65	N3MC
Myeloid_Dendritic.CD14_Macrophages1	CPI-CS05426BFFA	IL1receptor_IL1B	complex:IL1 receptor	simple:P01584	IL1 receptor	IL1B	True	True	False	curated	False	0.093	Myeloid_Dendritic	CD14_Macrophages1	0.008	unique	Myeloid_Dendritic.CD14_Macrophages1	2.511	N3MC
Myeloid_Dendritic.CD14_Macrophages1	CPI-CS05426BFFA	IL1receptor_IL1B	complex:IL1 receptor	simple:P01584	IL1 receptor	IL1B	True	True	False	curated	False	0.093	Myeloid_Dendritic	CD14_Macrophages1	0.008	unique	Myeloid_Dendritic.CD14_Macrophages1	2.511	N3MC
Myeloid_Dendritic.CD14_Macrophages1	CPI-SS0C17BB772	FCGR2A_CXCL9	simple:P12318	simple:Q07325	FCGR2A	CXCL9	True	True	False	IMEx,IntAct	False	0.107	Myeloid_Dendritic	CD14_Macrophages1	0	unique	Myeloid_Dendritic.CD14_Macrophages1	4.472	N3MC
Myeloid_Dendritic.CD14_Macrophages1	CPI-CS063AE1C91	IL6receptor_IL6	complex:IL6 receptor	simple:P05231	IL6 receptor	IL6	True	True	False	curated	False	0.112	Myeloid_Dendritic	CD14_Macrophages1	0	unique	Myeloid_Dendritic.CD14_Macrophages1	0.556	N3MC
Myeloid_Dendritic.CD14_Macrophages1	CPI-CS063AE1C91	IL6receptor_IL6	complex:IL6 receptor	simple:P05231	IL6 receptor	IL6	True	True	False	curated	False	0.112	Myeloid_Dendritic	CD14_Macrophages1	0	unique	Myeloid_Dendritic.CD14_Macrophages1	0.556	N3MC
Myeloid_Dendritic.CD14_Macrophages1	CPI-SS02A170A99	SPN_SIGLEC1	simple:P16150	simple:Q9BZZ2	SPN	SIGLEC1	True	False	False	curated	False	0.114	Myeloid_Dendritic	CD14_Macrophages1	0.004	unique	Myeloid_Dendritic.CD14_Macrophages1	0.602	N3MC
Myeloid_Dendritic.CD14_Macrophages1	CPI-SS067BA9202	LAIR1_LILRB4	simple:Q6GTX8	simple:Q8NHJ6	LAIR1	LILRB4	False	True	True	curated	False	0.136	Myeloid_Dendritic	CD14_Macrophages1	0	unique	Myeloid_Dendritic.CD14_Macrophages1	1.229	N3MC
Myeloid_Dendritic.CD14_Macrophages1	CPI-SS07CCAD9BF	GRN_SORT1	simple:P28799	simple:Q99523	GRN	SORT1	True	False	True	IMEx,InnateDB-All,MINT	False	0.136	Myeloid_Dendritic	CD14_Macrophages1	0.036	unique	Myeloid_Dendritic.CD14_Macrophages1	2.365	N3MC
Myeloid_Dendritic.CD14_Macrophages1	CPI-SS0D2539AEB	FPR3_HEBP1	simple:P25089	simple:Q9NRV9	FPR3	HEBP1	False	True	False	guidetopharmacology.org	False	0.14	Myeloid_Dendritic	CD14_Macrophages1	0	unique	Myeloid_Dendritic.CD14_Macrophages1	0.728	N3MC
Myeloid_Dendritic.CD14_Macrophages1	CPI-SS0947A8549	FLT1_VEGFB	simple:P17948	simple:P49765	FLT1	VEGFB	True	True	False	curated	False	0.145	Myeloid_Dendritic	CD14_Macrophages1	0	unique	Myeloid_Dendritic.CD14_Macrophages1	0.794	N3MC
Myeloid_Dendritic.CD14_Macrophages1	CPI-SS080611C5B	ALOX5_ALOX5AP	simple:P09917	simple:P20292	ALOX5	ALOX5AP	False	False	False	guidetopharmacology.org	False	0.149	Myeloid_Dendritic	CD14_Macrophages1	0	unique	Myeloid_Dendritic.CD14_Macrophages1	2.321	N3MC
Myeloid_Dendritic.CD14_Macrophages1	CPI-SS09A3FA737	NAMPT_P2RY6	simple:P43490	simple:Q15077	NAMPT	P2RY6	True	False	True	IMEx,IntAct	False	0.149	Myeloid_Dendritic	CD14_Macrophages1	0.012	unique	Myeloid_Dendritic.CD14_Macrophages1	2.349	N3MC
Myeloid_Dendritic.CD14_Macrophages1	CPI-SS08877A081	LGALS9_COLEC12	simple:O00182	simple:Q5KU26	LGALS9	COLEC12	True	False	True	InnateDB-All	False	0.157	Myeloid_Dendritic	CD14_Macrophages1	0	unique	Myeloid_Dendritic.CD14_Macrophages1	0.983	N3MC
Myeloid_Dendritic.CD14_Macrophages1	CPI-SS0822AEF5F	PTPRC_MRC1	simple:P08575	simple:P22897	PTPRC	MRC1	False	False	True	curated	False	0.169	Myeloid_Dendritic	CD14_Macrophages1	0	unique	Myeloid_Dendritic.CD14_Macrophages1	5.845	N3MC
Myeloid_Dendritic.CD14_Macrophages1	CPI-SS05D23BCE8	HLA-DPB1_TNFSF13B	simple:HLADPB1	simple:Q9Y275	HLA-DPB1	TNFSF13B	True	True	False	InnateDB-All	False	0.174	Myeloid_Dendritic	CD14_Macrophages1	0	unique	Myeloid_Dendritic.CD14_Macrophages1	39.345	N3MC
Myeloid_Dendritic.CD14_Macrophages1	CPI-SS0DA033F03	TNFRSF1A_GRN	simple:P19438	simple:P28799	TNFRSF1A	GRN	True	True	False	IMEx,InnateDB-All,MINT	False	0.184	Myeloid_Dendritic	CD14_Macrophages1	0	unique	Myeloid_Dendritic.CD14_Macrophages1	4.441	N3MC
Myeloid_Dendritic.CD14_Macrophages1	CPI-SS06207F70E	CD226_NECTIN2	simple:Q15762	simple:Q92692	CD226	NECTIN2	False	True	True	curated	False	0.186	Myeloid_Dendritic	CD14_Macrophages1	0.024	unique	Myeloid_Dendritic.CD14_Macrophages1	0.521	N3MC
Myeloid_Dendritic.CD14_Macrophages1	CPI-SS0E0DEA7D5	PECAM1_CD38	simple:P16284	simple:P28907	PECAM1	CD38	False	True	True	curated	False	0.19	Myeloid_Dendritic	CD14_Macrophages1	0	unique	Myeloid_Dendritic.CD14_Macrophages1	0.53	N3MC
Myeloid_Dendritic.CD14_Macrophages1	CPI-SS0703338F5	LGALS9_CD44	simple:O00182	simple:P16070	LGALS9	CD44	True	False	True	InnateDB	False	0.194	Myeloid_Dendritic	CD14_Macrophages1	0	unique	Myeloid_Dendritic.CD14_Macrophages1	3.525	N3MC
Myeloid_Dendritic.CD14_Macrophages1	CPI-SS087321EB5	SELL_SELPLG	simple:P14151	simple:Q14242	SELL	SELPLG	False	False	True	curated	False	0.207	Myeloid_Dendritic	CD14_Macrophages1	0	unique	Myeloid_Dendritic.CD14_Macrophages1	0.476	N3MC
Myeloid_Dendritic.CD14_Macrophages1	CPI-SS03133B4F2	TFRC_TNFSF13B	simple:P02786	simple:Q9Y275	TFRC	TNFSF13B	True	True	False	IMEx,IntAct	False	0.207	Myeloid_Dendritic	CD14_Macrophages1	0	unique	Myeloid_Dendritic.CD14_Macrophages1	1.675	N3MC
Myeloid_Dendritic.CD14_Macrophages1	CPI-SS09C52F54E	LGALS9_SORL1	simple:O00182	simple:Q92673	LGALS9	SORL1	True	False	True	InnateDB-All	False	0.213	Myeloid_Dendritic	CD14_Macrophages1	0	unique	Myeloid_Dendritic.CD14_Macrophages1	1.033	N3MC
Myeloid_Dendritic.CD14_Macrophages1	CPI-SS098425155	ADRB2_VEGFB	simple:P07550	simple:P49765	ADRB2	VEGFB	True	True	False	InnateDB-All	False	0.215	Myeloid_Dendritic	CD14_Macrophages1	0	unique	Myeloid_Dendritic.CD14_Macrophages1	0.615	N3MC
Myeloid_Dendritic.CD14_Macrophages1	CPI-SS00150FB64	HLA-F_LILRB1	simple:P30511	simple:Q8NHL6	HLA-F	LILRB1	True	False	True	curated	False	0.219	Myeloid_Dendritic	CD14_Macrophages1	0.044	unique	Myeloid_Dendritic.CD14_Macrophages1	0.881	N3MC
Myeloid_Dendritic.CD14_Macrophages1	CPI-SS0A76A8E97	HLA-F_LILRB2	simple:P30511	simple:Q8N423	HLA-F	LILRB2	False	False	True	curated	False	0.221	Myeloid_Dendritic	CD14_Macrophages1	0.008	unique	Myeloid_Dendritic.CD14_Macrophages1	0.937	N3MC
Myeloid_Dendritic.CD14_Macrophages1	CPI-SS002DF6C31	LGALS9_SLC1A5	simple:O00182	simple:Q15758	LGALS9	SLC1A5	True	False	True	I2D,InnateDB-All	False	0.221	Myeloid_Dendritic	CD14_Macrophages1	0	unique	Myeloid_Dendritic.CD14_Macrophages1	0.767	N3MC
Myeloid_Dendritic.CD14_Macrophages1	CPI-SS0419B80C4	LGALS9_LRP1	simple:O00182	simple:Q07954	LGALS9	LRP1	True	False	True	InnateDB-All	False	0.229	Myeloid_Dendritic	CD14_Macrophages1	0	unique	Myeloid_Dendritic.CD14_Macrophages1	1.23	N3MC
Myeloid_Dendritic.CD14_Macrophages1	CPI-SS09808DEAE	CD74_APP	simple:P04233	simple:P05067	CD74	APP	False	True	False	curated	False	0.231	Myeloid_Dendritic	CD14_Macrophages1	0	unique	Myeloid_Dendritic.CD14_Macrophages1	45.239	N3MC
Myeloid_Dendritic.CD14_Macrophages1	CPI-SS0E23CEB91	LGALS9_HAVCR2	simple:O00182	simple:Q8TDQ0	LGALS9	HAVCR2	True	False	True	curated	False	0.233	Myeloid_Dendritic	CD14_Macrophages1	0	unique	Myeloid_Dendritic.CD14_Macrophages1	1.282	N3MC
Myeloid_Dendritic.CD14_Macrophages1	CPI-SS0C4E86714	TNFRSF1B_GRN	simple:P20333	simple:P28799	TNFRSF1B	GRN	True	True	False	IMEx,InnateDB-All,MINT	False	0.254	Myeloid_Dendritic	CD14_Macrophages1	0	unique	Myeloid_Dendritic.CD14_Macrophages1	4.689	N3MC
Myeloid_Dendritic.CD14_Macrophages1	CPI-SS03A4F7DC8	AXL_GAS6	simple:P30530	simple:Q14393	AXL	GAS6	True	True	False	guidetopharmacology.org	False	0.26	Myeloid_Dendritic	CD14_Macrophages1	0	unique	Myeloid_Dendritic.CD14_Macrophages1	0.949	N3MC
Myeloid_Dendritic.CD14_Macrophages1	CPI-SS02ACCF1F7	MIF_TNFRSF14	simple:P14174	simple:Q92956	MIF	TNFRSF14	True	False	True	I2D,IntAct	False	0.285	Myeloid_Dendritic	CD14_Macrophages1	0.032	unique	Myeloid_Dendritic.CD14_Macrophages1	0.966	N3MC
Myeloid_Dendritic.CD14_Macrophages1	CPI-SS0F00D756A	CD40_TNFSF13B	simple:P25942	simple:Q9Y275	CD40	TNFSF13B	True	True	False	I2D,InnateDB	False	0.293	Myeloid_Dendritic	CD14_Macrophages1	0	unique	Myeloid_Dendritic.CD14_Macrophages1	2.553	N3MC
Myeloid_Dendritic.CD14_Macrophages1	CPI-SS04B4619D0	TNF_TNFRSF1A	simple:P01375	simple:P19438	TNF	TNFRSF1A	True	False	True	curated	False	0.298	Myeloid_Dendritic	CD14_Macrophages1	0.028	unique	Myeloid_Dendritic.CD14_Macrophages1	0.926	N3MC
Myeloid_Dendritic.CD14_Macrophages1	CPI-SS0ABC5C1B8	CD74_MIF	simple:P04233	simple:P14174	CD74	MIF	True	True	False	I2D,InnateDB-All	False	0.347	Myeloid_Dendritic	CD14_Macrophages1	0	unique	Myeloid_Dendritic.CD14_Macrophages1	45.621	N3MC
Myeloid_Dendritic.CD14_Macrophages1	CPI-SS0302E8E8F	CD74_COPA	simple:P04233	simple:P53621	CD74	COPA	True	True	False	IMEx,IntAct	False	0.364	Myeloid_Dendritic	CD14_Macrophages1	0	unique	Myeloid_Dendritic.CD14_Macrophages1	45.499	N3MC
Myeloid_Dendritic.CD14_Macrophages1	CPI-SS034D36D2F	HLA-C_FAM3C	simple:HLAC	simple:Q92520	HLA-C	FAM3C	True	True	False	InnateDB-All	False	0.45	Myeloid_Dendritic	CD14_Macrophages1	0.02	unique	Myeloid_Dendritic.CD14_Macrophages1	8.318	N3MC
Myeloid_Dendritic.CD14_Macrophages1	CPI-SC098C06330	TGFB1_TGFbetareceptor1	simple:P01137	complex:TGFbeta receptor1	TGFB1	TGFbeta receptor1	True	False	True	curated	False	0.469	Myeloid_Dendritic	CD14_Macrophages1	0.008	unique	Myeloid_Dendritic.CD14_Macrophages1	0.99	N3MC
Myeloid_Dendritic.CD14_Macrophages1	CPI-SC098C06330	TGFB1_TGFbetareceptor1	simple:P01137	complex:TGFbeta receptor1	TGFB1	TGFbeta receptor1	True	False	True	curated	False	0.469	Myeloid_Dendritic	CD14_Macrophages1	0.008	unique	Myeloid_Dendritic.CD14_Macrophages1	0.99	N3MC
Myeloid_Dendritic.Myeloid_Dendritic	CPI-SS0B9B3870A	VEGFA_FLT1	simple:P15692	simple:P17948	VEGFA	FLT1	True	False	True	curated	False	0.076	Myeloid_Dendritic	Myeloid_Dendritic	0	unique	Myeloid_Dendritic.Myeloid_Dendritic	1.244	N3MC
Myeloid_Dendritic.Myeloid_Dendritic	CPI-SS03E48EFEA	C3_C3AR1	simple:P01024	simple:Q16581	C3	C3AR1	True	False	True	guidetopharmacology.org	False	0.076	Myeloid_Dendritic	Myeloid_Dendritic	0	unique	Myeloid_Dendritic.Myeloid_Dendritic	2.017	N3MC
Myeloid_Dendritic.Myeloid_Dendritic	CPI-SS0817CE2B3	CCL3L1_CCR1	simple:P16619	simple:P32246	CCL3L1	CCR1	True	False	True	curated	False	0.079	Myeloid_Dendritic	Myeloid_Dendritic	0	unique	Myeloid_Dendritic.Myeloid_Dendritic	1.857	N3MC
[truncated: 6,704 more rows]
