# Supplementary material for: Single-cell RNA sequencing reveals distinct tumor microenvironmental patterns in lung adenocarcinoma
Source: Oncogene. 2021 Oct 18;40(50):6748–58. doi: 10.1038/s41388-021-02054-3 (PMC8677623; doi:10.1038/s41388-021-02054-3)
Supplement: Supplementary file 7 — Supplementary Table 6 [file 41388_2021_2054_MOESM7_ESM.xlsx]

## Sheet: Tabelle1
LIGANDS	LIGANDS	LIGANDS	LIGANDS	LIGANDS	LIGANDS	LIGANDS	LIGANDS	LIGANDS	LIGANDS	LIGANDS	LIGANDS	LIGANDS	LIGANDS	LIGANDS	LIGANDS		RECEPTORS	RECEPTORS	RECEPTORS	RECEPTORS	RECEPTORS	RECEPTORS	RECEPTORS	RECEPTORS	RECEPTORS	RECEPTORS	RECEPTORS	RECEPTORS	RECEPTORS	RECEPTORS	RECEPTORS	RECEPTORS
WNT	RSPONDIN	EGF	FGF	VEGF	HGF	IGF	MST	BMP	TGFB	NOTCH	HEDGEHOG	EPHRIN	TNF	TRAIL	JAKSTAT		WNT	RSPONDIN	EGF	FGF	VEGF	HGF	IGF	MST	BMP	TGFB	NOTCH	HEDGEHOG	EPHRIN	TNF	TRAIL	JAKSTAT
WNT1	RSPO1	EGF	FGF1	VEGFA	HGF	IGF1	MST1	BMP2	TGFB1	JAG1	SHH	EFNA1	TNF	FNFSF10	IFNA1		FZD1	LGR4	EGFR	FGFR1	FLT1	MET	IGF1R	MST1R	BMPR1A	TGFBR1	NOTCH1	PTCH1	EPHA1	TNFRSF1A	TNFRSF10A	IFNAR1
WNT2	RSPO2	TGFA	FGF2	VEGFB		IGF2		BMP4	TGFB2	JAG2	IHH	EFNA2	LTA		IFNA2		FZD2	LGR5	ERBB2	FGFR2	KDR				BMPR1B	TGFBR2	NOTCH2	PTCH2	EPHA2	TNFRSF1B	TNFRSF10B	IFNAR2
WNT2B	RSPO3	HBEGF	FGF3	VEGFC				BMP6	TGFB3	DLL1	DHH	EFNA3			IFNA4		FZD3	LGR6	ERBB3	FGFR3	FLT4				BMPR2	ACVR1	NOTCH3		EPHA3			IFNGR1
WNT3	RSPO4	BTC	FGF4	VEGFD				BMP7	LTBP1	DLL3		EFNA4			IFNA5		FZD4		ERBB4	FGFR4						ACVR1B	NOTCH4		EPHA4			IFNGR2
WNT3A		AREG	FGF5						LRRC32	DLL4		EFNA5			IFNA6		FZD5									ACVR1C			EPHA5			IFNLR1
WNT4		EREG	FGF6						BMP3			EFNB1			IFNA7		FZD6									AVCR2A			EPHA6			IL1RL1
WNT5A		EPGN	FGF7						GDF2			EFNB2			IFNA8		FZD7									ACVR2B			EPHA7			IL1RL2
WNT5B			FGF8						BMP10			EFNB3			IFNA10		FZD8												EPHA8			IL1R1
WNT6			FGF9						INHA						IFNA13		FZD9												EPHB1			IL1R2
WNT7A			FGF10						INHBA						IFNA14		FZD10												EPHB2			IL2RA
WNT7B									INHBB						IFNA16														EPHB3			IL2RB
WNT8A									INHBC						IFNA17														EPHB4			IL2RG
WNT8B									INHBE						IFNA21														EPHB5			IL3RA
WNT9A									FST						IFNB1														EPHB6			IL4R
WNT9B															IFNG																	IL5RA
WNT10A															IL6																	IL6R
WNT10B															IL1A																	IL7R
WNT11															IL1B																	IL9R
WNT16															IL1F10																	IL10RA
															IL2																	IL10RB
															IL3																	IL11RA
															IL4																	IL12RB1
															IL5																	IL12RB2
															IL7																	IL13RA1
															CCL1																	IL13RA2
															CCL2																	IL15RA
															CCL3																	IL17RA
															CCL3L1																	IL17RB
															CCL3L3																	IL17RC
															CCL4																	IL17RD
															CCL4L1																	IL17RE
															CCL4L2																	IL18R1
															CCL5																	IL20RA
															CCL7																	IL20RB
															CCL8																	IL21R
															CCL11																	IL22RA1
															CCL13																	IL22RA2
															CCL14																	IL27RA
															CCL15																	IL31RA
															CCL16																	CCR1
															CCL17																	CCR2
															CCL18																	CCR3
															CCL19																	CCR4
															CCL20																	CCR5
															CCL21																	CCR6
															CCL22																	CCR7
															CCL23																	CCR8
															CCL24																	CCR9
															CCL25																	CCR10
															XXL26																	XCR1
															CCL27																	CX3CR1
															CCL28																	CXCR1
															CXCL1																	CXCR2
															CXCL2																	CXCR3
															CXCL3																	CXCR4
															CXCL5																	CXCR5
															CXCL6																	CXCR6
															CXCL8																	ACKR1
															CXCL9																	ACKR2
															CXCL10																	ACKR3
															CXCL11																	ACKR4
															CXCL12																	CCRL2
															CXCL13																	PITPNM3
															CXCL14																	EPOR
															CXCL16																	PRLR
															CXCL17																	MPL
															CX3CL1
															XCL1
															XCL2
															IL9
															IL10
															IL11
															IL12A
															IL12B
															IL13
															IL15
															IL16
															IL17A
															IL17B
															IL17C
															IL17D
															IL17F
															IL18
															IL19
															IL20
															IL21
															IL22
															IL23A
															IL24
															IL25
															IL26
															IL27
															IL31
															IL32
															IL33
															IL34
															IL36A
															IL36B
															IL36G
															IL37
															GH1
															GH2
															EPO
															PRL
															THPO
