# Supplementary material for: Single-cell RNA sequencing reveals distinct tumor microenvironmental patterns in lung adenocarcinoma
Source: Oncogene. 2021 Oct 18;40(50):6748–58. doi: 10.1038/s41388-021-02054-3 (PMC8677623; doi:10.1038/s41388-021-02054-3)
Supplement: Supplementary file 8 — Supplementary Table 7 [file 41388_2021_2054_MOESM8_ESM.xlsx]

## Sheet: S5 Endothelial marker genes
Cell cluster	Gene	p-value	Log fold-change	Percentage group 1	Percentage group 2	Adjusted p-value
Endothelial1	FCN3	5.12153e-190	1.71592	0.857	0.18	1.29472e-185
Endothelial1	NTRK2	2.49063e-105	0.588698	0.315	0.012	6.29631e-101
Endothelial1	IL7R	5.37374e-95	1.22804	0.526	0.108	1.35848e-90
Endothelial1	CA4	8.45005e-79	0.677767	0.568	0.138	2.13617e-74
Endothelial1	SLC6A4	2.0177e-75	1.26708	0.472	0.112	5.10075e-71
Endothelial1	ADRB1	1.46118e-70	0.550128	0.439	0.092	3.69387e-66
Endothelial1	BTNL9	9.96969e-70	0.769121	0.694	0.267	2.52034e-65
Endothelial1	TMEM100	3.12228e-69	0.866967	0.708	0.285	7.89314e-65
Endothelial1	CD36	5.32475e-64	0.783003	0.626	0.231	1.3461e-59
Endothelial1	ADGRF5	6.10165e-59	0.617315	0.855	0.541	1.5425e-54
Endothelial1	RGCC	9.02699e-59	0.745119	0.731	0.356	2.28202e-54
Endothelial1	ITGA1	1.19586e-50	0.521396	0.713	0.353	3.02313e-46
Endothelial1	CD14	5.62735e-47	0.539599	0.376	0.104	1.4226e-42
Endothelial1	HECW2	8.23201e-46	0.483908	0.579	0.251	2.08105e-41
Endothelial1	VIPR1	1.55254e-43	0.547355	0.521	0.21	3.92482e-39
Endothelial1	HLA-DPA1	3.58935e-43	0.530074	0.857	0.604	9.07388e-39
Endothelial1	FENDRR	2.55614e-40	0.48731	0.509	0.212	6.46193e-36
Endothelial1	TBX3	3.89745e-40	0.529169	0.449	0.162	9.85277e-36
Endothelial1	TCIM	5.00808e-37	0.600903	0.792	0.524	1.26604e-32
Endothelial1	SCGB1A1	8.18697e-36	0.518086	0.57	0.288	2.06967e-31
Endothelial1	CX3CL1	8.04708e-35	0.560266	0.582	0.293	2.0343e-30
Endothelial1	NOSTRIN	5.29997e-30	0.395989	0.577	0.317	1.33983e-25
Endothelial1	SMAD6	3.7228e-26	0.377958	0.507	0.256	9.41125e-22
Endothelial2	COL15A1	3.66783e-86	0.715336	0.534	0.104	9.27228e-82
Endothelial2	PLVAP	7.81725e-82	1.06308	0.76	0.334	1.9762e-77
Endothelial2	VWA1	1.59917e-72	0.903806	0.651	0.249	4.04271e-68
Endothelial2	HSPG2	1.52477e-52	0.793648	0.826	0.557	3.85463e-48
Endothelial2	XIST	1.99151e-40	0.666596	0.552	0.22	5.03455e-36
Endothelial2	SPRY1	3.45253e-36	0.413039	0.625	0.287	8.728e-32
Endothelial2	FAM198B	2.41774e-35	0.424504	0.531	0.23	6.11205e-31
Endothelial2	TM4SF18	6.13167e-35	0.502282	0.586	0.295	1.55009e-30
Endothelial2	MLEC	9.82349e-35	0.432046	0.432	0.168	2.48338e-30
Endothelial2	INSR	5.36011e-33	0.824102	0.547	0.291	1.35504e-28
Endothelial2	HTRA1	4.27271e-31	0.462776	0.565	0.302	1.08014e-26
Endothelial3	DKK2	0	1.52563	0.756	0.005	0
Endothelial3	GJA5	4.50681e-205	1.25939	0.747	0.077	1.13932e-200
Endothelial3	SERPINE2	2.11472e-204	0.995821	0.616	0.03	5.34602e-200
Endothelial3	LTBP4	7.26753e-169	0.920698	0.689	0.085	1.83723e-164
Endothelial3	CXCL12	9.81598e-162	1.43558	0.779	0.146	2.48148e-157
Endothelial3	FBLN5	2.12226e-160	0.541488	0.451	0.013	5.36508e-156
Endothelial3	IGFBP3	2.96681e-160	1.6387	0.727	0.106	7.50011e-156
Endothelial3	TSPAN2	5.13642e-138	0.602236	0.552	0.057	1.29849e-133
Endothelial3	PCSK5	5.8053e-114	0.518964	0.39	0.024	1.46758e-109
Endothelial3	SSTR1	1.32364e-108	0.635525	0.5	0.066	3.34616e-104
Endothelial3	CLDN10	5.49231e-102	0.351549	0.256	0.002	1.38846e-97
Endothelial3	CYP26B1	2.37369e-99	0.565465	0.331	0.018	6.00068e-95
Endothelial3	VEGFA	2.15923e-98	0.659728	0.497	0.075	5.45853e-94
Endothelial3	ATP13A3	5.29232e-97	0.985682	0.672	0.181	1.3379e-92
Endothelial3	NPR3	4.64101e-95	0.801715	0.724	0.214	1.17325e-90
Endothelial3	EFNB2	1.95813e-92	0.955039	0.892	0.443	4.95014e-88
Endothelial3	FBLN2	2.86477e-90	0.66415	0.541	0.104	7.24213e-86
Endothelial3	BMX	9.20762e-87	0.483062	0.387	0.044	2.32769e-82
Endothelial3	HEY1	2.23414e-83	0.662582	0.552	0.118	5.64791e-79
Endothelial3	FGF18	2.53278e-80	0.433345	0.311	0.025	6.40288e-76
Endothelial3	CPAMD8	8.03137e-80	0.406422	0.41	0.058	2.03033e-75
Endothelial3	THSD7A	1.07815e-78	0.632678	0.642	0.192	2.72556e-74
Endothelial3	MECOM	2.5415e-74	0.643948	0.666	0.217	6.42491e-70
Endothelial3	NOS1	1.09042e-73	0.365856	0.366	0.048	2.75657e-69
Endothelial3	ENPP2	1.7269e-72	0.443168	0.756	0.255	4.36559e-68
Endothelial3	ARL15	7.70516e-72	0.488339	0.506	0.117	1.94787e-67
Endothelial3	SULF1	1.38027e-71	0.402251	0.326	0.037	3.48932e-67
Endothelial3	PTGIS	1.22739e-70	0.533329	0.613	0.159	3.10283e-66
Endothelial3	RNF144B	2.24154e-70	0.6605	0.669	0.227	5.66662e-66
Endothelial3	LPCAT2	8.95372e-70	0.450675	0.462	0.096	2.2635e-65
Endothelial3	F2R	2.03754e-69	0.700773	0.645	0.226	5.1509e-65
Endothelial3	SEMA3G	1.47496e-66	0.413718	0.512	0.115	3.72869e-62
Endothelial3	KCTD12	4.58327e-63	0.960602	0.846	0.538	1.15865e-58
Endothelial3	PTPRB	5.01396e-62	0.701852	0.942	0.678	1.26753e-57
Endothelial3	IL33	3.05438e-61	0.722556	0.828	0.435	7.72148e-57
Endothelial3	FGF2	1.3132e-60	0.298763	0.317	0.044	3.31977e-56
Endothelial3	AIF1L	1.04848e-57	0.315766	0.375	0.071	2.65056e-53
Endothelial3	SOX17	1.03372e-56	0.754685	0.605	0.218	2.61325e-52
Endothelial3	TMEM100	5.10104e-56	0.797111	0.712	0.304	1.28954e-51
Endothelial3	ABI3BP	1.05882e-54	0.561092	0.605	0.206	2.67671e-50
Endothelial3	EXOC6	1.24678e-54	0.57314	0.663	0.29	3.15186e-50
Endothelial3	F8	1.56808e-54	0.622271	0.75	0.366	3.96409e-50
Endothelial3	TOX2	4.90264e-54	0.325179	0.433	0.105	1.23939e-49
Endothelial3	CTNNAL1	6.13602e-53	0.789363	0.82	0.513	1.55119e-48
Endothelial3	GATA6	1.30424e-52	0.398312	0.439	0.113	3.29711e-48
Endothelial3	ARC	1.77465e-49	0.521249	0.355	0.078	4.48632e-45
Endothelial3	FAM107A	2.54979e-49	0.722213	0.767	0.384	6.44588e-45
Endothelial3	MGP	4.67257e-48	0.792697	0.942	0.656	1.18122e-43
Endothelial3	PLLP	1.78058e-47	0.337593	0.462	0.133	4.50131e-43
Endothelial3	DEPP1	1.00247e-45	1.38477	0.672	0.368	2.53425e-41
Endothelial3	PALLD	6.07592e-45	0.400242	0.395	0.104	1.53599e-40
Endothelial3	SMAD6	1.29083e-44	0.540944	0.608	0.248	3.26322e-40
Endothelial3	PTGS2	1.48413e-44	0.660849	0.381	0.098	3.75189e-40
Endothelial3	NR4A1	2.19968e-44	0.775285	0.735	0.42	5.56079e-40
Endothelial3	LIMA1	3.64391e-44	0.525553	0.724	0.414	9.2118e-40
Endothelial3	IDO1	1.57929e-43	0.287145	0.369	0.088	3.99245e-39
Endothelial3	LRRC32	3.89432e-43	0.525496	0.75	0.381	9.84483e-39
Endothelial3	PGRMC2	5.44906e-43	0.470148	0.547	0.218	1.37752e-38
Endothelial3	SETBP1	2.17766e-42	0.296194	0.34	0.08	5.50513e-38
Endothelial3	EDN1	1.20021e-41	0.791923	0.613	0.264	3.03413e-37
Endothelial3	BTG2	2.74773e-41	0.678581	0.701	0.376	6.94627e-37
Endothelial3	LEPR	3.78066e-40	0.509079	0.794	0.456	9.5575e-36
Endothelial3	ITPR1	4.37537e-40	0.330398	0.401	0.119	1.10609e-35
Endothelial3	PIK3R3	7.39657e-40	0.459047	0.677	0.338	1.86985e-35
Endothelial3	ITPR2	1.6759e-39	0.387322	0.442	0.149	4.23668e-35
Endothelial3	ADAMTS1	1.99786e-38	0.943153	0.703	0.394	5.05058e-34
Endothelial3	JAM2	2.4262e-38	0.461974	0.765	0.455	6.13342e-34
Endothelial3	MMRN2	2.5876e-36	0.445369	0.794	0.508	6.54146e-32
Endothelial3	HSD17B12	5.22337e-35	0.396828	0.669	0.374	1.32047e-30
Endothelial3	PLPP1	7.32817e-34	0.466375	0.634	0.324	1.85256e-29
Endothelial3	ASRGL1	3.12824e-33	0.393988	0.544	0.237	7.9082e-29
Endothelial3	SHE	4.92955e-33	0.389411	0.622	0.323	1.24619e-28
Endothelial3	SRPX	1.12092e-32	0.311753	0.578	0.246	2.83369e-28
Endothelial3	FNBP1	1.46308e-32	0.323367	0.462	0.178	3.69867e-28
Endothelial3	IFI44L	1.61399e-32	0.469144	0.631	0.322	4.08017e-28
Endothelial3	FN1	2.22316e-32	0.80247	0.68	0.396	5.62015e-28
Endothelial3	PLAC9	2.91179e-32	0.296721	0.433	0.155	7.36101e-28
Endothelial3	PIK3C2B	3.21905e-32	0.391734	0.593	0.292	8.13776e-28
Endothelial3	JAG2	5.26513e-32	0.281937	0.41	0.141	1.33102e-27
Endothelial3	RHOB	1.53666e-30	0.55118	0.797	0.546	3.88468e-26
Endothelial3	OCIAD2	4.3896e-30	0.287101	0.395	0.143	1.10969e-25
Endothelial3	MEIS2	2.77578e-29	0.369566	0.654	0.373	7.01718e-25
Endothelial3	EGR1	3.70707e-29	0.672246	0.782	0.53	9.37148e-25
Endothelial3	TMEM245	9.95087e-29	0.378751	0.552	0.282	2.51558e-24
Endothelial3	VEGFC	1.38399e-28	0.316386	0.419	0.161	3.49872e-24
Endothelial3	DST	5.62017e-28	0.411702	0.698	0.412	1.42078e-23
Endothelial3	CXCL2	4.1069e-27	0.683629	0.567	0.283	1.03822e-22
Endothelial3	SYNPO	5.66146e-27	0.29116	0.538	0.261	1.43122e-22
Endothelial3	TUSC3	8.60409e-27	0.260785	0.436	0.178	2.17511e-22
Endothelial3	HEG1	7.27901e-26	0.364996	0.802	0.538	1.84013e-21
Endothelial3	CD320	5.21274e-24	0.309007	0.538	0.283	1.31778e-19
Endothelial3	ITSN2	1.839e-23	0.305917	0.564	0.304	4.64899e-19
Endothelial3	MT1M	2.88296e-23	0.52565	0.474	0.211	7.28813e-19
Endothelial3	LIFR	7.39658e-23	0.305887	0.834	0.55	1.86986e-18
Endothelial3	PAPSS2	1.8451e-22	0.317897	0.57	0.303	4.66442e-18
Endothelial3	IFI6	1.0884e-21	0.353852	0.634	0.373	2.75147e-17
Endothelial4	ZNF385D	2.20272e-166	0.918573	0.83	0.122	5.56848e-162
Endothelial4	POSTN	5.70928e-137	1.52927	0.909	0.224	1.44331e-132
Endothelial4	ACKR1	5.50661e-120	1.28102	0.989	0.306	1.39207e-115
Endothelial4	OLFM1	2.77438e-94	0.507269	0.517	0.071	7.01364e-90
Endothelial4	CPXM2	4.53501e-94	0.468912	0.506	0.067	1.14645e-89
Endothelial4	FAM198B	1.27343e-92	0.721409	0.789	0.212	3.21922e-88
Endothelial4	SPRY1	6.33444e-92	1.30879	0.845	0.277	1.60135e-87
Endothelial4	COL15A1	5.34818e-91	0.853373	0.626	0.118	1.35202e-86
Endothelial4	SELE	2.74348e-84	1.6765	0.581	0.112	6.93551e-80
Endothelial4	MPZL2	5.17492e-82	0.575871	0.664	0.156	1.30822e-77
Endothelial4	C7	1.77598e-80	0.791551	0.706	0.165	4.48969e-76
Endothelial4	MEOX1	9.16286e-76	0.310675	0.275	0.016	2.31637e-71
Endothelial4	ACTN1	1.26807e-75	0.68182	0.849	0.322	3.20568e-71
Endothelial4	SELP	3.80729e-72	0.622897	0.823	0.271	9.62483e-68
Endothelial4	EEF1B2	2.78303e-70	0.701622	0.958	0.705	7.03551e-66
Endothelial4	MCTP1	8.90812e-69	0.698262	0.747	0.264	2.25197e-64
Endothelial4	ADAM23	1.57281e-68	0.298344	0.332	0.035	3.97608e-64
Endothelial4	TPD52L1	8.11231e-68	0.350965	0.426	0.067	2.05079e-63
Endothelial4	NCOA7	6.47804e-67	0.842392	0.857	0.356	1.63765e-62
Endothelial4	ASPH	1.66587e-66	0.449908	0.585	0.139	4.21132e-62
Endothelial4	NRGN	7.47135e-66	0.402627	0.457	0.083	1.88876e-61
Endothelial4	THBS1	2.22725e-60	0.723646	0.483	0.105	5.63049e-56
Endothelial4	ADGRL4	3.31889e-58	0.648768	0.962	0.569	8.39016e-54
Endothelial4	TGFBR3	3.92329e-57	0.565416	0.849	0.362	9.91808e-53
Endothelial4	VCAM1	3.49167e-56	0.753021	0.687	0.217	8.82693e-52
Endothelial4	NDRG1	7.74853e-54	0.819815	0.883	0.515	1.95883e-49
Endothelial4	CCL14	1.91453e-53	0.428399	0.551	0.15	4.83994e-49
Endothelial4	TSHZ2	2.43065e-53	0.428232	0.57	0.154	6.14467e-49
Endothelial4	NPM1	1.81333e-51	0.595736	0.925	0.597	4.58409e-47
Endothelial4	ANKRD29	1.60795e-50	0.28757	0.362	0.065	4.06491e-46
Endothelial4	FJX1	3.28781e-50	0.45088	0.336	0.057	8.31159e-46
Endothelial4	PKP4	1.69117e-49	0.436652	0.675	0.244	4.27529e-45
Endothelial4	HAPLN3	2.75425e-49	0.346327	0.453	0.109	6.96275e-45
Endothelial4	VWA1	1.39608e-48	0.450721	0.721	0.265	3.52929e-44
Endothelial4	CCL23	2.30377e-48	0.398575	0.385	0.075	5.82393e-44
Endothelial4	ATP8B1	5.15336e-48	0.384059	0.634	0.213	1.30277e-43
Endothelial4	SESN3	6.77495e-48	0.502007	0.453	0.116	1.71271e-43
Endothelial4	RAI14	2.60619e-47	0.494311	0.702	0.288	6.58845e-43
Endothelial4	COTL1	1.20139e-46	0.355383	0.509	0.139	3.03711e-42
Endothelial4	FOXC1	3.80115e-46	0.523284	0.604	0.204	9.60931e-42
Endothelial4	CD55	5.01394e-46	0.561826	0.747	0.318	1.26752e-41
Endothelial4	BACE2	1.35057e-44	0.409296	0.596	0.205	3.41424e-40
Endothelial4	BZW2	1.50898e-44	0.292847	0.381	0.083	3.8147e-40
Endothelial4	PRCP	4.78427e-44	0.506962	0.804	0.373	1.20946e-39
Endothelial4	ENO1	2.53542e-41	0.496076	0.721	0.327	6.40953e-37
Endothelial4	ANKRD28	3.00555e-41	0.375394	0.468	0.134	7.59803e-37
Endothelial4	MMRN1	5.08949e-41	0.330656	0.702	0.248	1.28662e-36
Endothelial4	LDHA	6.37847e-41	0.525807	0.887	0.519	1.61248e-36
Endothelial4	FAM241A	7.77716e-41	0.437068	0.623	0.249	1.96607e-36
Endothelial4	NUAK1	1.19402e-40	0.597149	0.672	0.283	3.01849e-36
Endothelial4	ADAMTS1	5.0469e-40	0.89883	0.781	0.396	1.27586e-35
Endothelial4	CLU	5.35446e-40	0.619994	0.872	0.449	1.35361e-35
Endothelial4	NOP53	8.59732e-40	0.385645	0.77	0.358	2.1734e-35
Endothelial4	MALL	1.26953e-39	0.405771	0.487	0.154	3.20937e-35
Endothelial4	PLVAP	1.81254e-39	0.423352	0.804	0.355	4.58211e-35
Endothelial4	RPL4	1.99233e-39	0.437037	0.932	0.657	5.03662e-35
Endothelial4	ATP11C	2.56509e-39	0.307101	0.54	0.178	6.48454e-35
Endothelial4	CMIP	3.9949e-39	0.407959	0.785	0.367	1.00991e-34
Endothelial4	ADAMTS9	2.78911e-38	0.574013	0.77	0.365	7.05086e-34
Endothelial4	DUSP23	7.43586e-38	0.382122	0.63	0.242	1.87979e-33
Endothelial4	MGP	1.73637e-37	0.642489	0.974	0.664	4.38955e-33
Endothelial4	EEF2	8.51952e-37	0.414595	0.921	0.653	2.15374e-32
Endothelial4	EIF3E	2.53344e-36	0.428525	0.823	0.462	6.40454e-32
Endothelial4	IER3	2.92297e-36	0.587154	0.789	0.405	7.38926e-32
Endothelial4	UGCG	5.30883e-36	0.515228	0.8	0.415	1.34207e-31
Endothelial4	YPEL2	9.94567e-36	0.402747	0.558	0.216	2.51427e-31
Endothelial4	FAM213A	2.15034e-35	0.386401	0.509	0.181	5.43606e-31
Endothelial4	CXorf36	4.14206e-35	0.386717	0.702	0.322	1.04711e-30
Endothelial4	EMCN	2.6336e-34	0.390187	0.947	0.63	6.65774e-30
Endothelial4	CFI	2.73519e-34	0.322239	0.525	0.191	6.91457e-30
Endothelial4	ARID5B	1.74005e-33	0.411211	0.547	0.202	4.39885e-29
Endothelial4	ZFAS1	4.12626e-33	0.372789	0.675	0.304	1.04312e-28
Endothelial4	CST3	5.53618e-33	0.447931	0.902	0.634	1.39955e-28
Endothelial4	FBL	1.05069e-32	0.266543	0.479	0.164	2.65614e-28
Endothelial4	NNMT	3.2981e-32	0.340063	0.887	0.464	8.3376e-28
Endothelial4	HIF1A	3.57326e-32	0.535785	0.755	0.424	9.0332e-28
Endothelial4	EIF4B	4.0979e-32	0.372418	0.766	0.408	1.03595e-27
Endothelial4	HSPG2	7.82869e-32	0.447425	0.928	0.56	1.97909e-27
Endothelial4	NPC2	8.09411e-32	0.447286	0.804	0.477	2.04619e-27
Endothelial4	NEURL1B	1.8868e-31	0.289199	0.392	0.119	4.76983e-27
Endothelial4	LAPTM4B	4.64555e-31	0.292463	0.426	0.139	1.1744e-26
Endothelial4	NR5A2	8.34249e-31	0.261725	0.389	0.119	2.10898e-26
Endothelial4	RFLNB	1.14092e-30	0.41964	0.525	0.212	2.88425e-26
Endothelial4	HSPD1	1.28723e-30	0.359732	0.638	0.282	3.25411e-26
Endothelial4	RAB13	2.31654e-30	0.368667	0.789	0.445	5.85622e-26
Endothelial4	NME1	5.70681e-30	0.270407	0.392	0.124	1.44268e-25
Endothelial4	PDLIM5	7.10639e-30	0.38806	0.747	0.391	1.7965e-25
Endothelial4	CPE	9.49128e-30	0.268412	0.536	0.186	2.3994e-25
Endothelial4	MYOF	1.01598e-29	0.267203	0.411	0.133	2.56841e-25
Endothelial4	FAM167B	2.72557e-29	0.317142	0.532	0.206	6.89025e-25
Endothelial4	NCL	4.95221e-29	0.463618	0.789	0.467	1.25192e-24
Endothelial4	UPP1	5.34723e-29	0.402923	0.558	0.233	1.35178e-24
Endothelial4	RSL1D1	5.91582e-29	0.281997	0.487	0.182	1.49552e-24
Endothelial4	SERBP1	8.31991e-29	0.36629	0.891	0.591	2.10327e-24
Endothelial4	CNKSR3	1.03777e-28	0.489566	0.657	0.311	2.62348e-24
Endothelial4	DDX21	1.17408e-28	0.584966	0.728	0.406	2.96808e-24
Endothelial4	SNHG8	2.53928e-28	0.333341	0.698	0.344	6.41929e-24
Endothelial4	RCAN1	5.93173e-28	0.466784	0.585	0.27	1.49954e-23
Endothelial4	PRDX6	1.10611e-27	0.310776	0.626	0.295	2.79625e-23
Endothelial4	RHOJ	2.26616e-27	0.295788	0.702	0.341	5.72885e-23
Endothelial4	C1QBP	2.85958e-27	0.283221	0.551	0.234	7.22901e-23
Endothelial4	TMEM70	4.81843e-27	0.396784	0.46	0.176	1.2181e-22
Endothelial4	RPL31	7.51137e-27	0.384096	0.887	0.634	1.89887e-22
Endothelial4	PTMS	1.05039e-26	0.345315	0.909	0.6	2.6554e-22
Endothelial4	HNRNPA1	2.59304e-26	0.347274	0.86	0.553	6.55521e-22
Endothelial4	PPP3CA	3.68857e-26	0.311212	0.698	0.357	9.32471e-22
Endothelial4	SNRPD1	4.53085e-26	0.293794	0.547	0.241	1.1454e-21
Endothelial4	GADD45A	1.3076e-25	0.40532	0.494	0.215	3.30562e-21
Endothelial4	TSPAN7	1.94832e-25	0.395796	0.83	0.524	4.92534e-21
Endothelial4	EVA1C	3.01424e-25	0.31758	0.528	0.237	7.61999e-21
Endothelial4	CYR61	3.18213e-25	0.54751	0.634	0.327	8.04444e-21
Endothelial4	RPL36A	3.4154e-25	0.323622	0.702	0.363	8.63412e-21
Endothelial4	PNP	3.43235e-25	0.425772	0.585	0.272	8.67699e-21
Endothelial4	FBLN2	9.96631e-25	0.254927	0.411	0.14	2.51948e-20
Endothelial4	TM4SF18	1.10129e-24	0.301159	0.653	0.304	2.78405e-20
Endothelial4	TINAGL1	1.59299e-24	0.346429	0.743	0.431	4.02707e-20
Endothelial4	TUBB6	1.77549e-24	0.316813	0.566	0.267	4.48843e-20
Endothelial4	CCDC85B	2.15039e-24	0.329019	0.86	0.552	5.4362e-20
Endothelial4	LITAF	4.28751e-24	0.275862	0.396	0.141	1.08388e-19
Endothelial4	SWAP70	4.4627e-24	0.366211	0.758	0.433	1.12817e-19
Endothelial4	TNFRSF10B	6.81125e-24	0.275413	0.479	0.2	1.72188e-19
Endothelial4	RPL22L1	8.28891e-24	0.276648	0.442	0.173	2.09544e-19
Endothelial4	RPS4Y1	1.21095e-23	0.474565	0.604	0.332	3.06127e-19
Endothelial4	LAMB1	1.37573e-23	0.265579	0.494	0.204	3.47783e-19
Endothelial4	MKL2	2.00755e-23	0.294536	0.706	0.373	5.07508e-19
Endothelial4	ADAMTS4	3.69084e-23	0.57345	0.479	0.202	9.33045e-19
Endothelial4	MARCKSL1	1.607e-22	0.326104	0.823	0.499	4.0625e-18
Endothelial4	RCN1	1.73701e-22	0.291686	0.74	0.426	4.39117e-18
Endothelial4	IL33	2.63752e-22	0.272712	0.853	0.448	6.66765e-18
Endothelial4	PBX1	8.26172e-22	0.265057	0.502	0.226	2.08856e-17
Endothelial4	STAB1	1.02127e-21	0.273806	0.438	0.18	2.58178e-17
Endothelial4	CD200	2.43757e-21	0.26107	0.445	0.183	6.16218e-17
Endothelial4	ATP1B3	2.52022e-21	0.368286	0.728	0.423	6.37112e-17
Endothelial4	FAM171A1	3.14208e-21	0.283464	0.483	0.218	7.94318e-17
Endothelial4	PFDN2	3.4178e-21	0.317089	0.615	0.328	8.64021e-17
Endothelial4	HDGFL3	4.26086e-21	0.274914	0.664	0.358	1.07715e-16
Endothelial4	HIPK3	4.38754e-21	0.293969	0.687	0.381	1.10917e-16
Endothelial4	DNAJB4	4.81583e-21	0.332964	0.619	0.33	1.21744e-16
Endothelial4	NECTIN2	5.7109e-21	0.303511	0.679	0.387	1.44372e-16
Endothelial4	CTGF	5.93468e-21	0.810218	0.558	0.297	1.50029e-16
Endothelial4	ANP32B	8.52307e-21	0.253929	0.608	0.312	2.15463e-16
Endothelial4	RPS10	1.37159e-20	0.313703	0.83	0.57	3.46737e-16
Endothelial4	IGFBP2	2.6758e-20	0.250586	0.581	0.283	6.76443e-16
Endothelial4	NR2F2	3.71075e-20	0.352922	0.653	0.335	9.38078e-16
Endothelial4	SLC25A5	7.62941e-20	0.275219	0.611	0.323	1.92871e-15
Endothelial4	NR4A2	1.85063e-19	0.291499	0.442	0.189	4.6784e-15
Endothelial4	PIK3C2A	1.90933e-19	0.254144	0.8	0.473	4.82678e-15
Endothelial4	MAT2A	3.13304e-19	0.29652	0.525	0.258	7.92032e-15
Endothelial4	ADIRF	3.65694e-19	0.283295	0.86	0.591	9.24474e-15
Endothelial4	RFK	5.60058e-19	0.256348	0.483	0.226	1.41583e-14
Endothelial4	EIF5A	1.43586e-18	0.316442	0.558	0.303	3.62986e-14
Endothelial4	FOSL2	1.58844e-18	0.340073	0.657	0.365	4.01558e-14
Endothelial4	EIF4A1	3.17341e-18	0.311581	0.717	0.458	8.02238e-14
Endothelial4	C2CD4B	4.00241e-18	0.293667	0.596	0.316	1.01181e-13
Endothelial4	ELK3	6.77945e-18	0.262288	0.834	0.563	1.71385e-13
Endothelial4	ENTPD1	8.17785e-18	0.287957	0.581	0.307	2.06736e-13
Endothelial4	ATP1A1	1.07212e-17	0.286742	0.77	0.464	2.71032e-13
Endothelial4	TXN	1.36775e-17	0.261151	0.755	0.475	3.45768e-13
Endothelial4	RAN	1.84245e-17	0.267204	0.683	0.406	4.65773e-13
Endothelial4	HSPE1	4.00067e-17	0.275686	0.626	0.359	1.01137e-12
Endothelial4	COMMD6	5.15284e-17	0.278981	0.702	0.446	1.30264e-12
Endothelial4	NRP1	9.02782e-17	0.265862	0.77	0.46	2.28223e-12
Endothelial4	ELOC	1.31729e-16	0.250335	0.615	0.346	3.33011e-12
Endothelial4	DLC1	1.79399e-16	0.291787	0.804	0.508	4.53522e-12
Endothelial4	SET	2.79241e-16	0.265251	0.86	0.572	7.05921e-12
Endothelial4	WWTR1	3.70044e-15	0.259555	0.872	0.62	9.35471e-11
Endothelial4	ITM2A	8.51998e-13	0.256144	0.823	0.566	2.15385e-08
Endothelial5	CPE	1.35191e-181	1.80317	0.939	0.151	3.41764e-177
Endothelial5	PLA1A	2.60774e-149	1.00648	0.793	0.115	6.59236e-145
Endothelial5	C7	9.94544e-146	1.65248	0.887	0.16	2.51421e-141
Endothelial5	ADGRG6	1.40128e-123	1.24527	0.911	0.227	3.54243e-119
Endothelial5	PTGIS	5.8098e-121	1.22599	0.826	0.166	1.46872e-116
Endothelial5	PTGDS	9.97499e-115	1.54645	0.761	0.148	2.52168e-110
Endothelial5	HDAC9	1.53455e-114	0.671377	0.568	0.061	3.87933e-110
Endothelial5	IL1R1	1.27701e-111	1.25403	0.934	0.321	3.22829e-107
Endothelial5	RSPO3	1.71258e-108	0.62917	0.488	0.042	4.32941e-104
Endothelial5	PTGS1	1.18419e-99	0.587582	0.394	0.026	2.99363e-95
Endothelial5	CLU	1.68824e-96	1.53484	0.972	0.449	4.26787e-92
Endothelial5	SRPX	8.25073e-93	0.870286	0.836	0.24	2.08578e-88
Endothelial5	PLAT	4.03751e-91	0.828209	0.873	0.243	1.02068e-86
Endothelial5	LYST	2.11853e-88	1.06356	0.77	0.224	5.35564e-84
Endothelial5	ACKR1	2.22402e-88	1.24491	0.981	0.326	5.62233e-84
Endothelial5	ABI3BP	5.66809e-88	0.868416	0.812	0.21	1.43289e-83
Endothelial5	LIFR	1.75565e-87	1.33704	0.995	0.552	4.43828e-83
Endothelial5	PRSS23	1.9241e-82	1.25396	0.977	0.638	4.86413e-78
Endothelial5	CYP1B1	3.31285e-75	0.946317	0.714	0.181	8.37489e-71
Endothelial5	SAMD5	2.70324e-73	0.502296	0.493	0.079	6.8338e-69
Endothelial5	CADM3-AS1	2.12557e-70	0.404599	0.404	0.049	5.37344e-66
Endothelial5	SLCO2A1	5.32001e-70	0.999212	0.93	0.493	1.3449e-65
Endothelial5	CCL23	3.03893e-69	0.888165	0.469	0.074	7.68242e-65
Endothelial5	ALCAM	2.74467e-64	0.464929	0.357	0.042	6.93852e-60
Endothelial5	RGS5	2.39804e-63	0.917642	0.737	0.236	6.06224e-59
Endothelial5	TMTC1	2.30158e-62	0.761032	0.836	0.341	5.8184e-58
Endothelial5	SELP	2.12236e-61	0.682754	0.822	0.286	5.36534e-57
Endothelial5	VCAM1	5.30044e-59	1.29265	0.718	0.226	1.33995e-54
Endothelial5	PTPRB	1.43273e-58	0.900662	0.986	0.691	3.62195e-54
Endothelial5	PLCXD3	2.2565e-57	0.46932	0.427	0.073	5.70444e-53
Endothelial5	RAMP3	8.47188e-55	0.849374	0.915	0.561	2.14169e-50
Endothelial5	PKHD1L1	1.61483e-52	0.43134	0.427	0.079	4.08228e-48
Endothelial5	GPX3	3.4797e-51	0.879037	0.859	0.396	8.79668e-47
Endothelial5	HEG1	2.25133e-50	0.827593	0.887	0.546	5.69137e-46
Endothelial5	SYT15	3.08573e-49	0.327057	0.376	0.065	7.80073e-45
Endothelial5	SELE	3.59138e-49	1.22457	0.521	0.131	9.079e-45
Endothelial5	NUAK1	1.00706e-46	0.692613	0.742	0.286	2.54584e-42
Endothelial5	NR2F2	1.41208e-46	0.659008	0.803	0.327	3.56973e-42
Endothelial5	DNASE1L3	2.58943e-46	0.831722	0.535	0.145	6.54607e-42
Endothelial5	RNASE1	2.88326e-46	0.718535	0.948	0.679	7.28888e-42
Endothelial5	METTL7A	5.45743e-46	0.514583	0.516	0.143	1.37964e-41
Endothelial5	CRIM1	2.8788e-45	0.857882	0.873	0.54	7.27761e-41
Endothelial5	LHX6	1.95768e-44	0.340483	0.366	0.069	4.94901e-40
Endothelial5	PBX1	2.24571e-44	0.487445	0.634	0.219	5.67716e-40
Endothelial5	LIMS2	1.44186e-43	0.515944	0.817	0.38	3.64502e-39
Endothelial5	IL33	9.67117e-43	0.613958	0.887	0.455	2.44487e-38
Endothelial5	CTNNAL1	3.40766e-40	0.611535	0.887	0.526	8.61457e-36
Endothelial5	LDLRAD3	2.88623e-39	0.286109	0.352	0.071	7.29638e-35
Endothelial5	PRCP	4.31392e-39	0.594238	0.793	0.386	1.09056e-34
Endothelial5	ST6GAL1	6.98623e-39	0.411869	0.559	0.182	1.76612e-34
Endothelial5	BNC2	1.02238e-38	0.259686	0.305	0.053	2.58459e-34
Endothelial5	NNMT	1.99972e-38	0.71605	0.873	0.476	5.0553e-34
Endothelial5	CSF2RB	3.08683e-38	0.43852	0.404	0.096	7.8035e-34
Endothelial5	CD109	6.68609e-38	0.532245	0.7	0.299	1.69024e-33
Endothelial5	CXCL2	7.2318e-38	1.06472	0.671	0.291	1.8282e-33
Endothelial5	CDH11	9.76156e-38	0.409616	0.343	0.072	2.46772e-33
Endothelial5	KCTD12	2.0283e-37	0.550035	0.911	0.551	5.12754e-33
Endothelial5	RUNX1T1	2.0712e-37	0.536811	0.624	0.242	5.23598e-33
Endothelial5	CEBPD	8.953e-37	0.939183	0.883	0.533	2.26332e-32
Endothelial5	FOXP1	2.21518e-35	0.57065	0.925	0.635	5.59998e-31
Endothelial5	LYVE1	2.35029e-35	0.439072	0.629	0.221	5.94153e-31
Endothelial5	ART4	3.91142e-35	0.288517	0.343	0.074	9.88807e-31
Endothelial5	FAM171A1	4.72431e-34	0.382749	0.582	0.214	1.19431e-29
Endothelial5	ITGB4	1.57773e-33	0.361286	0.559	0.197	3.9885e-29
Endothelial5	SORBS2	4.9573e-33	0.442036	0.587	0.229	1.25321e-28
Endothelial5	C1QTNF1	8.47326e-33	0.293331	0.362	0.087	2.14204e-28
Endothelial5	NFKBIZ	9.49804e-33	0.55404	0.789	0.399	2.4011e-28
Endothelial5	FGL2	1.30537e-32	0.531399	0.338	0.08	3.29997e-28
Endothelial5	GSN	1.49803e-32	0.618894	0.901	0.646	3.78702e-28
Endothelial5	MMRN1	1.46493e-31	0.259997	0.695	0.261	3.70334e-27
Endothelial5	ABCG2	3.75327e-31	0.352779	0.455	0.144	9.48826e-27
Endothelial5	RHOU	8.5681e-31	0.334537	0.352	0.09	2.16602e-26
Endothelial5	ADIRF	2.78546e-30	0.551752	0.892	0.594	7.04163e-26
Endothelial5	DLC1	1.01479e-29	0.546105	0.836	0.513	2.56538e-25
Endothelial5	ACTN1	1.04589e-29	0.400765	0.751	0.347	2.644e-25
Endothelial5	TNFAIP3	1.16644e-29	0.789924	0.549	0.227	2.94877e-25
Endothelial5	ASRGL1	1.33313e-29	0.38619	0.61	0.25	3.37016e-25
Endothelial5	TACC1	1.79964e-29	0.542207	0.836	0.567	4.5495e-25
Endothelial5	DLL1	1.09938e-28	0.311428	0.385	0.114	2.77923e-24
Endothelial5	SOX7	1.65792e-28	0.700381	0.779	0.426	4.19121e-24
Endothelial5	NFE2L1	6.50553e-28	0.360744	0.592	0.259	1.6446e-23
Endothelial5	LMCD1	6.60892e-28	0.512593	0.695	0.362	1.67073e-23
Endothelial5	FAM167B	2.6075e-27	0.352117	0.549	0.213	6.59177e-23
Endothelial5	PGM5	3.4174e-27	0.263245	0.427	0.133	8.63919e-23
Endothelial5	TGFBR3	3.2934e-26	0.484102	0.718	0.389	8.32573e-22
Endothelial5	ENTPD1	3.73942e-26	0.419243	0.638	0.309	9.45325e-22
Endothelial5	RAPH1	5.97852e-26	0.347466	0.498	0.193	1.51137e-21
Endothelial5	TCN2	7.98811e-26	0.320782	0.46	0.168	2.0194e-21
Endothelial5	TLR4	9.22162e-26	0.332622	0.437	0.153	2.33123e-21
Endothelial5	FAM107A	1.94995e-25	0.462261	0.793	0.407	4.92948e-21
Endothelial5	IL4R	2.83982e-25	0.429564	0.634	0.3	7.17907e-21
Endothelial5	NDRG1	5.20616e-25	0.40532	0.869	0.526	1.31612e-20
Endothelial5	MET	6.4132e-25	0.360185	0.446	0.166	1.62126e-20
Endothelial5	TPST2	1.0529e-24	0.411785	0.671	0.366	2.66173e-20
Endothelial5	THBD	1.12018e-24	0.509983	0.911	0.602	2.83182e-20
Endothelial5	CCDC68	2.37353e-24	0.336099	0.554	0.233	6.00029e-20
Endothelial5	STXBP6	2.47273e-24	0.422719	0.653	0.325	6.25106e-20
Endothelial5	TGM2	2.7768e-24	0.408504	0.901	0.602	7.01976e-20
Endothelial5	AHR	2.84631e-24	0.380719	0.714	0.374	7.19548e-20
Endothelial5	PTPRG	5.57577e-24	0.358756	0.751	0.402	1.40955e-19
Endothelial5	PIK3C2A	1.16328e-23	0.421556	0.77	0.485	2.94076e-19
Endothelial5	TNFRSF1A	2.13074e-23	0.385264	0.761	0.436	5.38651e-19
Endothelial5	LIMCH1	2.48841e-23	0.411534	0.582	0.282	6.2907e-19
Endothelial5	LEPR	2.66901e-23	0.424704	0.826	0.475	6.74726e-19
Endothelial5	IER3	5.47736e-23	0.59497	0.732	0.422	1.38468e-18
Endothelial5	ANXA3	5.52541e-23	0.385963	0.488	0.2	1.39682e-18
Endothelial5	SOD2	9.85782e-23	0.405859	0.718	0.405	2.49206e-18
Endothelial5	MEIS2	2.13665e-22	0.463601	0.685	0.389	5.40145e-18
Endothelial5	CPD	3.85614e-22	0.376149	0.676	0.366	9.74833e-18
Endothelial5	NAMPT	3.99722e-22	0.529304	0.812	0.509	1.0105e-17
Endothelial5	ATP8B1	6.39783e-22	0.331242	0.526	0.236	1.61737e-17
Endothelial5	LTC4S	6.76203e-22	0.33004	0.596	0.279	1.70944e-17
Endothelial5	DPYSL2	9.41284e-22	0.36882	0.803	0.546	2.37957e-17
Endothelial5	NRP1	2.66565e-21	0.372329	0.793	0.466	6.73877e-17
Endothelial5	PDLIM5	3.691e-21	0.383675	0.704	0.405	9.33086e-17
Endothelial5	PLAC9	3.88474e-21	0.279135	0.446	0.172	9.82062e-17
Endothelial5	ICAM1	4.25007e-21	0.759952	0.681	0.377	1.07442e-16
Endothelial5	NFYB	9.56888e-21	0.252755	0.408	0.152	2.41901e-16
Endothelial5	VPS13A	9.60082e-21	0.275174	0.46	0.187	2.42709e-16
Endothelial5	HSPB8	1.09785e-20	0.278785	0.408	0.153	2.77537e-16
Endothelial5	TEK	2.03954e-20	0.39079	0.728	0.441	5.15595e-16
Endothelial5	KLF9	2.58494e-20	0.52441	0.746	0.479	6.53474e-16
Endothelial5	AFF1	6.88445e-20	0.42444	0.624	0.34	1.74039e-15
Endothelial5	F2R	9.45025e-20	0.289994	0.568	0.263	2.38902e-15
Endothelial5	DUSP23	1.43544e-19	0.328031	0.549	0.261	3.62879e-15
Endothelial5	SNTB2	1.50732e-19	0.38196	0.685	0.417	3.8105e-15
Endothelial5	GIMAP6	1.63675e-19	0.308255	0.615	0.32	4.13771e-15
Endothelial5	MAP3K8	2.22623e-19	0.30945	0.455	0.191	5.62791e-15
Endothelial5	IRF1	2.81046e-19	0.462741	0.784	0.498	7.10484e-15
Endothelial5	TINAGL1	5.14342e-19	0.365764	0.728	0.441	1.30026e-14
Endothelial5	FOXO1	1.43587e-18	0.379361	0.573	0.318	3.62987e-14
Endothelial5	FBXO21	3.59795e-18	0.332584	0.488	0.234	9.09562e-14
Endothelial5	OSMR	6.81912e-18	0.386299	0.568	0.303	1.72387e-13
Endothelial5	MMRN2	8.22e-18	0.342465	0.798	0.527	2.07802e-13
Endothelial5	MSRB3	8.27971e-18	0.308625	0.606	0.335	2.09311e-13
Endothelial5	NUCB2	2.59573e-17	0.28488	0.568	0.291	6.562e-13
Endothelial5	ID2	5.34366e-17	0.461356	0.629	0.37	1.35088e-12
Endothelial5	MT2A	6.69124e-17	0.708118	0.869	0.566	1.69155e-12
Endothelial5	FNIP2	1.71925e-16	0.317702	0.657	0.387	4.34625e-12
Endothelial5	GNB4	1.89994e-16	0.275871	0.545	0.28	4.80304e-12
Endothelial5	WNK1	1.94099e-16	0.321738	0.582	0.331	4.90683e-12
Endothelial5	GNAQ	1.9614e-16	0.300809	0.742	0.482	4.95842e-12
Endothelial5	PLSCR4	2.55824e-16	0.279529	0.615	0.34	6.46722e-12
Endothelial5	CYB5A	4.3087e-16	0.337164	0.563	0.305	1.08924e-11
Endothelial5	JAM2	4.83205e-16	0.3099	0.746	0.478	1.22154e-11
Endothelial5	KLF4	8.5725e-16	0.360926	0.831	0.575	2.16713e-11
Endothelial5	ALDH2	3.42636e-15	0.295004	0.601	0.342	8.66184e-11
Endothelial5	NCOA7	7.35539e-15	0.310603	0.671	0.39	1.85944e-10
Endothelial5	MKL2	1.09278e-14	0.341008	0.643	0.389	2.76255e-10
Endothelial5	CYYR1	1.10052e-14	0.295731	0.653	0.398	2.78212e-10
Endothelial5	TLNRD1	1.4406e-14	0.266265	0.545	0.295	3.64185e-10
Endothelial5	EDN1	1.45641e-14	0.54639	0.554	0.295	3.68181e-10
Endothelial6	IL1RL1	5.36497e-210	2.29373	0.809	0.05	1.35626e-205
Endothelial6	HPGD	3.57384e-196	2.43464	0.957	0.113	9.03466e-192
Endothelial6	TBX2	1.97798e-165	1.14353	0.71	0.052	5.00034e-161
Endothelial6	SOSTDC1	2.73622e-145	1.11999	0.481	0.017	6.91717e-141
Endothelial6	EDNRB	2.5372e-142	1.91141	0.907	0.167	6.41404e-138
Endothelial6	CYP3A5	1.02169e-124	0.748521	0.475	0.025	2.58284e-120
Endothelial6	CA4	5.59562e-93	1.22798	0.821	0.175	1.41457e-88
Endothelial6	EXPH5	1.89543e-82	0.570104	0.37	0.026	4.79166e-78
Endothelial6	LMO7	1.11252e-79	0.633289	0.451	0.047	2.81245e-75
Endothelial6	APLN	2.80623e-79	0.478703	0.364	0.026	7.09415e-75
Endothelial6	S100A4	1.4034e-65	1.23379	0.877	0.334	3.54778e-61
Endothelial6	S100A3	3.33465e-64	0.621138	0.333	0.03	8.43001e-60
Endothelial6	VIPR1	6.6972e-63	0.798415	0.802	0.229	1.69305e-58
Endothelial6	EDIL3	1.32025e-49	0.694401	0.463	0.092	3.3376e-45
Endothelial6	TBX3	5.46883e-48	0.75366	0.636	0.185	1.38252e-43
Endothelial6	LTK	6.73633e-48	0.504895	0.358	0.052	1.70295e-43
Endothelial6	ITGA1	3.08508e-46	0.947149	0.821	0.393	7.79909e-42
Endothelial6	FENDRR	6.7897e-45	0.733446	0.691	0.237	1.71644e-40
Endothelial6	B3GALNT1	1.87995e-42	0.46577	0.352	0.058	4.75251e-38
Endothelial6	PRX	2.89178e-40	0.56238	0.574	0.166	7.31041e-36
Endothelial6	ITGA3	3.92588e-39	0.714522	0.519	0.153	9.92464e-35
Endothelial6	SLC14A1	2.49921e-38	0.477585	0.364	0.068	6.318e-34
Endothelial6	ACE	2.06735e-37	0.818239	0.765	0.355	5.22626e-33
Endothelial6	ADGRL2	2.36268e-37	0.716621	0.827	0.423	5.97285e-33
Endothelial6	RCSD1	4.2713e-36	0.404495	0.327	0.058	1.07978e-31
Endothelial6	FAXDC2	1.06224e-35	0.48241	0.432	0.105	2.68535e-31
Endothelial6	ZNF331	1.46047e-31	0.629644	0.438	0.125	3.69206e-27
Endothelial6	PLAGL1	3.88771e-31	0.539012	0.383	0.095	9.82812e-27
Endothelial6	DNAJC1	1.92784e-26	0.59576	0.537	0.225	4.87358e-22
Endothelial6	AFF3	4.1539e-25	0.418921	0.364	0.101	1.0501e-20
Endothelial6	MYLK	8.51531e-25	0.441336	0.451	0.154	2.15267e-20
Endothelial6	SLC12A2	6.63091e-24	0.540335	0.5	0.199	1.67629e-19
Endothelial6	DST	1.30409e-23	0.718524	0.722	0.436	3.29674e-19
Endothelial6	TSPAN12	1.07295e-22	0.524901	0.537	0.243	2.71242e-18
Endothelial6	PCDH12	3.75331e-22	0.41592	0.438	0.155	9.48836e-18
Endothelial6	MYO6	8.54327e-22	0.61455	0.574	0.306	2.15974e-17
Endothelial6	SPOCK2	2.208e-21	0.462366	0.383	0.124	5.58182e-17
Endothelial6	SYNE1	1.6326e-20	0.536944	0.636	0.337	4.12722e-16
Endothelial6	ADIRF	2.67157e-20	0.517345	0.895	0.602	6.75374e-16
Endothelial6	PRKCE	3.89713e-19	0.361417	0.531	0.232	9.85194e-15
Endothelial6	EPB41L2	9.97782e-19	0.581188	0.574	0.317	2.52239e-14
Endothelial6	ARHGEF10	1.0946e-18	0.474111	0.481	0.215	2.76716e-14
Endothelial6	ADRB1	3.01267e-18	0.340818	0.401	0.142	7.61602e-14
Endothelial6	PHLDB1	1.19637e-17	0.417061	0.481	0.216	3.02442e-13
Endothelial6	FRY	2.42951e-17	0.392542	0.537	0.269	6.14179e-13
Endothelial6	CYBA	1.58408e-16	0.37281	0.648	0.361	4.00454e-12
Endothelial6	LYZ	2.29087e-16	0.323375	0.488	0.214	5.79133e-12
Endothelial6	HECW2	4.79477e-16	0.499502	0.556	0.297	1.21212e-11
Endothelial6	IL32	6.61628e-16	0.512737	0.642	0.383	1.67259e-11
Endothelial6	LGALS1	2.99277e-15	0.45511	0.741	0.482	7.56573e-11
Endothelial6	FOXF1	1.39956e-14	0.385139	0.568	0.313	3.53809e-10
Endothelial6	BTNL9	1.32271e-12	0.302618	0.599	0.332	3.34382e-08
Endothelial7	CSF3	4.94539e-146	2.68101	0.825	0.093	1.25019e-141
Endothelial7	FSTL3	9.56101e-122	1.18767	0.531	0.033	2.41702e-117
Endothelial7	MT1A	3.35315e-115	1.70983	0.671	0.069	8.47677e-111
Endothelial7	SERPINE1	2.01633e-108	2.17892	0.853	0.16	5.09729e-104
Endothelial7	INSIG1	8.42473e-108	1.74827	0.874	0.181	2.12977e-103
Endothelial7	ESM1	4.9697e-106	1.81147	0.664	0.077	1.25634e-101
Endothelial7	MT1X	2.55824e-102	2.54793	0.93	0.24	6.46724e-98
Endothelial7	MMP1	7.87358e-102	1.23701	0.336	0.01	1.99044e-97
Endothelial7	ENPP2	2.95148e-97	2.21853	0.951	0.291	7.46133e-93
Endothelial7	SERPINB9	7.34719e-96	1.37242	0.874	0.202	1.85737e-91
Endothelial7	IRAK2	9.3657e-94	0.503316	0.517	0.046	2.36765e-89
Endothelial7	MED24	3.82946e-93	1.54977	0.65	0.094	9.68089e-89
Endothelial7	SOD2	9.1583e-93	2.3584	0.986	0.397	2.31522e-88
Endothelial7	ADGRG1	2.63631e-90	1.0282	0.923	0.245	6.66458e-86
Endothelial7	EMP1	5.11868e-88	2.60633	1	0.689	1.294e-83
Endothelial7	MT1M	1.18357e-85	1.42422	0.888	0.208	2.99207e-81
Endothelial7	TGIF1	2.12196e-84	0.642459	0.65	0.097	5.36431e-80
Endothelial7	ADAMTS9	2.68611e-83	1.66151	0.965	0.376	6.79049e-79
Endothelial7	HIF1A	1.21976e-82	1.49958	0.979	0.428	3.08356e-78
Endothelial7	SLC4A7	1.5767e-80	0.984981	0.846	0.206	3.9859e-76
Endothelial7	XIST	2.81415e-80	1.06234	0.951	0.231	7.11416e-76
Endothelial7	MT2A	1.38147e-78	2.19712	1	0.567	3.49236e-74
Endothelial7	GJA1	8.48574e-77	1.53557	0.993	0.449	2.1452e-72
Endothelial7	LDLR	3.42451e-75	1.02898	0.951	0.333	8.65715e-71
Endothelial7	INSR	1.00497e-74	1.48859	0.909	0.296	2.54056e-70
Endothelial7	RFX2	1.49924e-73	0.403334	0.462	0.048	3.79007e-69
Endothelial7	BIRC3	3.01968e-73	1.35254	0.818	0.206	7.63376e-69
Endothelial7	CD93	7.78755e-73	1.35812	1	0.746	1.96869e-68
Endothelial7	PNP	8.23673e-73	1.01032	0.881	0.27	2.08224e-68
Endothelial7	INHBB	2.04817e-72	0.793743	0.636	0.108	5.17776e-68
Endothelial7	ITGA5	6.22834e-72	1.36347	0.972	0.496	1.57452e-67
Endothelial7	TRIB1	2.86139e-71	0.762737	0.818	0.191	7.2336e-67
Endothelial7	LYVE1	6.23026e-70	1.23895	0.818	0.221	1.57501e-65
Endothelial7	RND1	9.51661e-67	0.868185	0.671	0.134	2.4058e-62
Endothelial7	STC1	1.25855e-66	1.97127	0.692	0.159	3.18161e-62
Endothelial7	MSMO1	1.6581e-66	0.657228	0.587	0.101	4.19167e-62
Endothelial7	PRDM1	3.59409e-66	0.847975	0.664	0.135	9.08587e-62
Endothelial7	SHB	3.6379e-66	0.542514	0.573	0.095	9.19661e-62
Endothelial7	SLC26A2	7.50276e-66	1.06977	0.839	0.255	1.8967e-61
Endothelial7	CDC42EP3	1.6032e-65	0.828774	0.881	0.285	4.0529e-61
Endothelial7	VMP1	1.00815e-63	1.39277	0.958	0.474	2.54861e-59
Endothelial7	TNIP1	1.01841e-63	0.728642	0.727	0.179	2.57454e-59
Endothelial7	CXCL1	5.33051e-63	1.23505	0.413	0.046	1.34755e-58
Endothelial7	TSC22D1	1.33803e-62	1.39148	0.972	0.563	3.38253e-58
Endothelial7	FAM84A	3.244e-62	0.917358	0.559	0.099	8.20084e-58
Endothelial7	B4GALT5	4.50107e-62	0.722969	0.832	0.248	1.13787e-57
Endothelial7	PHLDA1	2.09524e-61	0.958436	0.881	0.295	5.29678e-57
Endothelial7	RTN4	6.45547e-61	1.0012	0.986	0.715	1.63194e-56
Endothelial7	KCNJ2	6.47838e-61	0.60826	0.503	0.073	1.63774e-56
Endothelial7	APOD	1.12501e-60	0.733256	0.497	0.073	2.84403e-56
Endothelial7	SUSD6	1.24129e-60	0.65926	0.776	0.213	3.13799e-56
Endothelial7	PRNP	2.36337e-60	0.753405	0.734	0.185	5.97461e-56
Endothelial7	B3GNT5	4.77514e-60	0.540792	0.538	0.089	1.20715e-55
Endothelial7	ETS1	7.78895e-60	1.13999	0.965	0.643	1.96905e-55
Endothelial7	ETS2	1.15443e-59	1.05056	0.993	0.735	2.9184e-55
Endothelial7	OTUD4	2.78492e-58	0.619931	0.755	0.2	7.04028e-54
Endothelial7	LIPG	3.89622e-58	1.02191	0.483	0.076	9.84966e-54
Endothelial7	IGF2BP2	8.82056e-58	0.543414	0.587	0.114	2.22984e-53
Endothelial7	JMJD1C	1.50575e-57	1.20053	0.965	0.562	3.80655e-53
Endothelial7	NAMPT	1.42817e-55	1.19116	0.965	0.508	3.6104e-51
Endothelial7	DCUN1D3	2.8214e-55	0.461795	0.497	0.081	7.13251e-51
Endothelial7	SLC39A14	3.88092e-55	0.936417	0.636	0.153	9.81096e-51
Endothelial7	PPARGC1B	5.48964e-55	0.807864	0.49	0.081	1.38778e-50
Endothelial7	GPX3	5.81424e-55	1.15694	0.93	0.407	1.46984e-50
Endothelial7	SBNO2	6.93805e-54	0.634751	0.79	0.243	1.75394e-49
Endothelial7	KDM6B	8.54499e-54	0.745138	0.867	0.303	2.16017e-49
Endothelial7	EHD4	1.30277e-53	0.76504	0.937	0.406	3.29341e-49
Endothelial7	AKAP12	4.23799e-53	1.35077	0.832	0.283	1.07136e-48
Endothelial7	CDKN1A	1.30721e-52	0.924744	0.944	0.42	3.30462e-48
Endothelial7	WTAP	3.35725e-52	0.838501	0.776	0.271	8.48713e-48
Endothelial7	FLT1	3.54032e-52	1.13599	0.972	0.608	8.94992e-48
Endothelial7	SLC7A11	3.98133e-52	0.397012	0.329	0.033	1.00648e-47
Endothelial7	PDLIM1	4.73393e-52	0.983855	0.986	0.699	1.19674e-47
Endothelial7	ADIPOR2	1.13531e-51	0.607281	0.741	0.211	2.87007e-47
Endothelial7	KLF9	1.24824e-51	0.956819	0.923	0.476	3.15556e-47
Endothelial7	ITPKC	1.74863e-51	0.550646	0.566	0.112	4.42055e-47
Endothelial7	HMCN2	2.24858e-51	0.326866	0.322	0.033	5.68441e-47
Endothelial7	ITPRIP	2.55753e-51	0.714231	0.734	0.214	6.46544e-47
Endothelial7	SSH1	5.69832e-51	0.769591	0.811	0.283	1.44054e-46
Endothelial7	FOSL2	5.71045e-51	0.759541	0.909	0.365	1.4436e-46
Endothelial7	SGMS2	9.39944e-51	0.514085	0.413	0.06	2.37618e-46
Endothelial7	UPP1	1.22592e-50	0.780282	0.769	0.238	3.09914e-46
Endothelial7	MAP2K3	2.29261e-50	0.51052	0.587	0.129	5.79572e-46
Endothelial7	TNFRSF10B	2.49115e-50	0.514612	0.727	0.2	6.29762e-46
Endothelial7	TFPI2	4.83895e-50	0.835568	0.392	0.054	1.22329e-45
Endothelial7	ELL2	9.042e-50	0.484453	0.483	0.084	2.28582e-45
Endothelial7	EDIL3	1.12192e-49	0.414243	0.517	0.091	2.8362e-45
Endothelial7	LOXL2	1.73162e-49	0.508612	0.538	0.11	4.37754e-45
Endothelial7	RASSF2	1.99515e-49	0.439257	0.476	0.082	5.04375e-45
Endothelial7	CYTOR	3.81885e-49	1.01135	0.664	0.193	9.65404e-45
Endothelial7	STX11	1.03511e-48	0.339823	0.42	0.063	2.61676e-44
Endothelial7	PLEKHG1	1.49248e-48	0.663243	0.853	0.323	3.77298e-44
Endothelial7	PELI1	1.70222e-48	0.632493	0.741	0.226	4.30321e-44
Endothelial7	SPRY4	2.84603e-48	0.683139	0.65	0.172	7.19476e-44
Endothelial7	PPP1CB	3.07078e-48	0.744579	0.874	0.377	7.76294e-44
Endothelial7	KAZN	8.29963e-48	0.453117	0.49	0.091	2.09815e-43
Endothelial7	FOSL1	1.43087e-47	0.383689	0.406	0.061	3.61725e-43
Endothelial7	MAFK	1.58327e-47	0.44333	0.552	0.117	4.00251e-43
Endothelial7	PMP22	2.18473e-47	1.03326	0.832	0.373	5.523e-43
Endothelial7	NEDD9	4.56501e-47	0.766823	0.958	0.548	1.15403e-42
Endothelial7	FAM107A	5.68896e-47	0.949676	0.895	0.413	1.43817e-42
Endothelial7	PVR	8.55305e-47	0.491938	0.587	0.138	2.16221e-42
Endothelial7	FES	1.12879e-46	0.524048	0.615	0.158	2.85357e-42
Endothelial7	CEMIP2	3.82234e-46	0.986014	0.909	0.459	9.66288e-42
Endothelial7	ARID5A	3.97048e-46	0.569087	0.79	0.248	1.00374e-41
Endothelial7	TACC2	6.33232e-46	0.405133	0.448	0.078	1.60081e-41
Endothelial7	SOX7	7.2288e-46	0.915253	0.895	0.43	1.82744e-41
Endothelial7	ZC3H12A	8.53185e-46	0.392931	0.434	0.074	2.15685e-41
Endothelial7	SYNJ2	9.27626e-46	0.64145	0.559	0.137	2.34504e-41
Endothelial7	PLPP3	1.27517e-45	1.14547	0.881	0.466	3.22363e-41
Endothelial7	TOP1	1.95311e-45	0.800035	0.874	0.402	4.93747e-41
Endothelial7	LIMK2	2.94651e-45	0.571321	0.671	0.188	7.44878e-41
Endothelial7	ALKAL2	3.82538e-45	0.575462	0.294	0.031	9.67056e-41
Endothelial7	NINJ1	7.67136e-45	0.466882	0.476	0.092	1.93932e-40
Endothelial7	CBLB	5.74408e-44	0.540494	0.587	0.148	1.4521e-39
Endothelial7	YWHAH	6.57351e-44	1.11265	0.818	0.395	1.66178e-39
Endothelial7	ANKRD10	2.35575e-43	0.625829	0.79	0.306	5.95534e-39
Endothelial7	KCNE3	3.05998e-43	0.489358	0.294	0.033	7.73563e-39
Endothelial7	AGAP3	4.72782e-43	0.336637	0.517	0.108	1.19519e-38
Endothelial7	PITPNC1	5.01129e-43	0.57019	0.713	0.225	1.26686e-38
Endothelial7	SLCO4A1	5.1051e-43	0.590324	0.615	0.159	1.29057e-38
Endothelial7	GRB10	6.24621e-43	0.516731	0.741	0.241	1.57904e-38
Endothelial7	ADA	8.99007e-43	0.301865	0.329	0.043	2.27269e-38
Endothelial7	SDCBP2	1.05424e-42	0.342164	0.378	0.058	2.66513e-38
Endothelial7	ARRDC3	1.11454e-42	0.917441	0.923	0.435	2.81757e-38
Endothelial7	HIVEP2	1.94513e-42	0.361418	0.51	0.107	4.9173e-38
Endothelial7	GPIHBP1	3.09418e-42	0.584244	0.608	0.163	7.82208e-38
Endothelial7	FURIN	4.5817e-42	0.573966	0.657	0.202	1.15825e-37
Endothelial7	SPSB1	6.05764e-42	0.356696	0.399	0.067	1.53137e-37
Endothelial7	TGM2	6.33652e-42	0.749786	0.986	0.606	1.60187e-37
Endothelial7	CNN3	2.50572e-41	0.921197	0.951	0.608	6.33447e-37
Endothelial7	SORBS1	4.13698e-41	0.404633	0.503	0.11	1.04583e-36
Endothelial7	MSN	5.03493e-41	0.763524	0.958	0.684	1.27283e-36
Endothelial7	PHF10	1.56064e-40	0.549621	0.552	0.146	3.9453e-36
Endothelial7	FMNL2	7.49354e-40	0.381455	0.476	0.101	1.89437e-35
Endothelial7	CREB5	1.58062e-39	0.647065	0.601	0.173	3.9958e-35
Endothelial7	ZSWIM6	1.9476e-39	0.458803	0.615	0.171	4.92352e-35
Endothelial7	CEBPB	2.18096e-39	0.783968	0.664	0.213	5.51347e-35
Endothelial7	NFATC2	6.04795e-39	0.415481	0.42	0.082	1.52892e-34
Endothelial7	C11orf96	8.8196e-39	1.10964	0.601	0.181	2.22959e-34
Endothelial7	CHD7	1.29859e-38	0.484898	0.65	0.201	3.28283e-34
Endothelial7	PKIG	3.56755e-38	0.712103	0.797	0.356	9.01876e-34
Endothelial7	PGS1	6.04809e-38	0.462525	0.517	0.128	1.52896e-33
Endothelial7	MIR222HG	7.39074e-38	0.698242	0.545	0.145	1.86838e-33
Endothelial7	ATP1A1	9.04858e-38	0.740157	0.909	0.472	2.28748e-33
Endothelial7	NCOA7	1.4569e-37	0.947962	0.818	0.389	3.68305e-33
Endothelial7	AGO2	1.52403e-37	0.487254	0.615	0.187	3.85274e-33
Endothelial7	PLAT	1.60029e-37	1.87059	0.678	0.279	4.04553e-33
Endothelial7	ITPKB	2.25327e-37	0.499833	0.49	0.12	5.69627e-33
Endothelial7	RALGDS	2.58622e-37	0.535833	0.699	0.242	6.53795e-33
Endothelial7	MTRNR2L8	2.74021e-37	0.860002	0.923	0.573	6.92724e-33
Endothelial7	DDAH1	2.82777e-37	0.262059	0.301	0.042	7.1486e-33
Endothelial7	DUSP8	3.23101e-37	0.280261	0.343	0.054	8.16799e-33
Endothelial7	CCL2	7.04993e-37	1.41067	0.741	0.297	1.78222e-32
Endothelial7	ANGPT2	1.28377e-36	1.19371	0.622	0.207	3.24538e-32
Endothelial7	IL32	2.1886e-36	0.676526	0.867	0.369	5.53279e-32
Endothelial7	TEAD1	2.97243e-36	0.505816	0.685	0.242	7.51431e-32
Endothelial7	BCL10	3.63064e-36	0.470719	0.65	0.213	9.17826e-32
Endothelial7	PCAT19	1.46227e-35	0.633115	0.902	0.536	3.69662e-31
Endothelial7	NPC1	1.55744e-35	0.33573	0.441	0.094	3.93721e-31
Endothelial7	MT1E	1.80301e-35	0.806621	0.678	0.246	4.558e-31
Endothelial7	FKBP5	2.59382e-35	0.439542	0.629	0.19	6.55717e-31
Endothelial7	PTPN1	6.53332e-35	0.48526	0.538	0.15	1.65162e-30
Endothelial7	CLIC4	1.32498e-34	0.65774	0.909	0.567	3.34954e-30
Endothelial7	DENND3	1.40631e-34	0.527096	0.524	0.145	3.55515e-30
Endothelial7	SLC25A37	2.28018e-34	0.601061	0.783	0.354	5.7643e-30
Endothelial7	CYR61	3.71971e-34	1.13658	0.804	0.333	9.40343e-30
Endothelial7	GCLM	5.10338e-34	0.370386	0.441	0.101	1.29013e-29
Endothelial7	SIPA1L2	5.16205e-34	0.437342	0.65	0.21	1.30497e-29
Endothelial7	SFTPC	1.22141e-33	0.392076	0.65	0.2	3.08772e-29
Endothelial7	S1PR1	1.47153e-33	0.69597	0.923	0.6	3.72004e-29
Endothelial7	BAG3	1.56764e-33	0.564983	0.72	0.271	3.96299e-29
Endothelial7	MARCH3	1.66202e-33	0.430962	0.455	0.11	4.20159e-29
Endothelial7	MCAM	2.02075e-33	0.707936	0.867	0.502	5.10847e-29
Endothelial7	MAPKAPK2	2.15028e-33	0.369691	0.476	0.118	5.43592e-29
Endothelial7	BAZ1A	2.51157e-33	0.48025	0.734	0.276	6.34924e-29
Endothelial7	DAB2IP	3.40595e-33	0.346946	0.517	0.136	8.61024e-29
Endothelial7	RPGR	6.26014e-33	0.68308	0.804	0.389	1.58256e-28
Endothelial7	SPARC	7.24619e-33	0.680076	0.986	0.694	1.83184e-28
Endothelial7	ZNF281	7.30634e-33	0.397935	0.559	0.162	1.84704e-28
Endothelial7	ADAMTS4	1.0746e-32	0.98669	0.615	0.209	2.71659e-28
Endothelial7	CSRP2	2.30327e-32	0.633788	0.608	0.208	5.82268e-28
Endothelial7	SIK2	2.62209e-32	0.307595	0.399	0.085	6.62865e-28
Endothelial7	ADAM9	3.11376e-32	0.329349	0.503	0.132	7.87158e-28
Endothelial7	AFF3	3.23532e-32	0.313277	0.441	0.098	8.1789e-28
Endothelial7	ATP11A	3.48202e-32	0.453347	0.685	0.252	8.80255e-28
Endothelial7	STARD4	4.75267e-32	0.423019	0.629	0.203	1.20148e-27
Endothelial7	PNPLA8	5.40776e-32	0.434936	0.65	0.236	1.36708e-27
Endothelial7	UGCG	5.60079e-32	0.633526	0.888	0.432	1.41588e-27
Endothelial7	ITGAV	7.09688e-32	0.539836	0.755	0.338	1.79409e-27
Endothelial7	ZFC3H1	2.14548e-31	0.408167	0.594	0.187	5.42379e-27
Endothelial7	RAPGEF5	2.61804e-31	0.689579	0.923	0.564	6.61841e-27
Endothelial7	LRRC8A	3.09559e-31	0.521403	0.678	0.268	7.82566e-27
Endothelial7	CHSY1	3.37974e-31	0.50302	0.755	0.305	8.54398e-27
Endothelial7	DAPK3	3.70655e-31	0.394288	0.531	0.159	9.37016e-27
Endothelial7	BCL3	4.84773e-31	0.503683	0.678	0.255	1.22551e-26
Endothelial7	BIRC2	6.09906e-31	0.521558	0.65	0.241	1.54184e-26
Endothelial7	RHOJ	6.81571e-31	0.571505	0.776	0.358	1.72301e-26
Endothelial7	FAM43A	6.87578e-31	0.769278	0.636	0.249	1.7382e-26
Endothelial7	RALGAPA2	7.22759e-31	0.572196	0.881	0.496	1.82713e-26
Endothelial7	TNFAIP3	1.8744e-30	0.851085	0.643	0.231	4.73849e-26
Endothelial7	GNA13	3.52267e-30	0.372427	0.524	0.155	8.90532e-26
Endothelial7	MTRNR2L12	3.99786e-30	0.855452	0.923	0.634	1.01066e-25
Endothelial7	F11R	4.43803e-30	0.481954	0.636	0.232	1.12194e-25
Endothelial7	HDGF	6.40614e-30	0.399117	0.587	0.195	1.61947e-25
Endothelial7	DLC1	6.52707e-30	0.653731	0.895	0.52	1.65004e-25
Endothelial7	TNFRSF12A	9.35042e-30	0.329561	0.406	0.094	2.36379e-25
Endothelial7	MYO1B	1.26457e-29	0.39195	0.483	0.13	3.19683e-25
Endothelial7	PHC2	1.50878e-29	0.472515	0.566	0.192	3.8142e-25
Endothelial7	CORO1C	3.26866e-29	0.344549	0.552	0.172	8.26316e-25
Endothelial7	MCF2L	6.05422e-29	0.388285	0.594	0.198	1.53051e-24
Endothelial7	CNKSR3	9.74479e-29	0.684057	0.734	0.327	2.46348e-24
Endothelial7	IVNS1ABP	1.01465e-28	0.597806	0.657	0.253	2.56503e-24
Endothelial7	UCK2	1.32912e-28	0.295489	0.385	0.088	3.36002e-24
Endothelial7	DGKD	1.35259e-28	0.33797	0.315	0.061	3.41935e-24
Endothelial7	SOCS3	1.93124e-28	0.604251	0.993	0.69	4.88216e-24
Endothelial7	PXDN	1.94053e-28	0.434646	0.594	0.201	4.90565e-24
Endothelial7	COL4A1	2.80117e-28	0.558422	0.958	0.604	7.08137e-24
Endothelial7	ICAM1	3.67024e-28	0.816232	0.776	0.381	9.27837e-24
Endothelial7	FAM129B	3.74549e-28	0.389263	0.566	0.187	9.4686e-24
Endothelial7	SQLE	4.1722e-28	0.279792	0.357	0.076	1.05473e-23
Endothelial7	DDX21	4.82759e-28	0.603755	0.832	0.418	1.22042e-23
Endothelial7	MYADM	8.77256e-28	0.615534	0.846	0.445	2.2177e-23
Endothelial7	BTG3	1.05251e-27	0.342289	0.455	0.125	2.66076e-23
Endothelial7	HMGCS1	1.10262e-27	0.326429	0.406	0.099	2.78743e-23
Endothelial7	SREBF2	1.22788e-27	0.261099	0.378	0.087	3.10409e-23
Endothelial7	PLAUR	2.00939e-27	0.402361	0.497	0.143	5.07975e-23
Endothelial7	OSMR	2.02274e-27	0.490479	0.72	0.302	5.11349e-23
Endothelial7	NFIL3	2.12072e-27	0.279089	0.427	0.108	5.36118e-23
Endothelial7	ABHD17C	2.30592e-27	0.32823	0.49	0.142	5.82936e-23
Endothelial7	ZNRF1	2.31e-27	0.349054	0.594	0.205	5.83969e-23
Endothelial7	KLF7	2.87311e-27	0.486931	0.762	0.362	7.26322e-23
Endothelial7	FNDC3A	2.92634e-27	0.435659	0.678	0.283	7.3978e-23
Endothelial7	SOCS2	8.0173e-27	0.398565	0.818	0.392	2.02677e-22
Endothelial7	TANK	1.15968e-26	0.329504	0.573	0.19	2.93168e-22
Endothelial7	ZFAND5	1.48209e-26	0.627925	0.853	0.453	3.74672e-22
Endothelial7	IFNGR2	1.82453e-26	0.287659	0.455	0.126	4.61241e-22
Endothelial7	ZDHHC9	2.26168e-26	0.286676	0.371	0.089	5.71753e-22
Endothelial7	TRIP10	4.2192e-26	0.31083	0.483	0.143	1.06661e-21
Endothelial7	CSNK1A1	6.35475e-26	0.499308	0.888	0.608	1.60648e-21
Endothelial7	LEPR	6.47437e-26	0.548135	0.853	0.486	1.63672e-21
Endothelial7	REEP3	2.17177e-25	0.435842	0.748	0.366	5.49022e-21
Endothelial7	FNDC3B	2.44065e-25	0.444662	0.734	0.341	6.16996e-21
Endothelial7	ARHGAP26	2.59891e-25	0.493704	0.685	0.312	6.57003e-21
Endothelial7	SULT1C4	2.96243e-25	0.310425	0.399	0.104	7.48903e-21
Endothelial7	STXBP6	3.06825e-25	0.449959	0.762	0.329	7.75653e-21
Endothelial7	N4BP2L1	3.07975e-25	0.390537	0.469	0.144	7.78561e-21
Endothelial7	TAP1	4.51235e-25	0.382392	0.734	0.313	1.14072e-20
Endothelial7	HES4	5.73629e-25	0.479917	0.531	0.184	1.45013e-20
Endothelial7	CLEC1A	6.26941e-25	0.36	0.552	0.196	1.58491e-20
Endothelial7	MLXIP	9.13527e-25	0.323383	0.559	0.194	2.3094e-20
Endothelial7	SEC14L1	1.69267e-24	0.598571	0.916	0.581	4.27908e-20
Endothelial7	PICALM	2.66788e-24	0.457771	0.776	0.414	6.74439e-20
Endothelial7	CYTH1	2.8143e-24	0.382635	0.594	0.224	7.11455e-20
Endothelial7	STX12	2.91119e-24	0.43154	0.755	0.378	7.35948e-20
Endothelial7	IRAK3	3.21756e-24	0.432979	0.636	0.263	8.134e-20
Endothelial7	TNFRSF10D	4.69718e-24	0.383229	0.636	0.253	1.18745e-19
Endothelial7	ELOVL5	5.59684e-24	0.412678	0.608	0.24	1.41488e-19
Endothelial7	RELB	7.22554e-24	0.287858	0.399	0.109	1.82662e-19
Endothelial7	USP53	7.48165e-24	0.469845	0.538	0.206	1.89136e-19
Endothelial7	FUT1	8.02144e-24	0.311623	0.371	0.095	2.02782e-19
Endothelial7	PGM2L1	9.43677e-24	0.522819	0.49	0.177	2.38562e-19
Endothelial7	NFKB1	9.51e-24	0.384383	0.559	0.209	2.40413e-19
Endothelial7	KMT2E	1.17792e-23	0.578282	0.846	0.529	2.97777e-19
Endothelial7	SIN3B	1.48425e-23	0.271856	0.448	0.134	3.75218e-19
Endothelial7	TMEM165	1.69573e-23	0.440265	0.797	0.415	4.2868e-19
Endothelial7	BCAM	2.11763e-23	0.504837	0.86	0.57	5.35336e-19
Endothelial7	TCIM	2.25306e-23	0.562767	0.937	0.552	5.69575e-19
Endothelial7	SMAD3	3.15056e-23	0.286222	0.343	0.086	7.96461e-19
Endothelial7	ACKR1	4.01664e-23	1.26895	0.727	0.367	1.01541e-18
Endothelial7	ACTR3	4.631e-23	0.433548	0.797	0.419	1.17072e-18
Endothelial7	CHIC2	5.5897e-23	0.334147	0.462	0.152	1.41308e-18
Endothelial7	OGT	6.9564e-23	0.328954	0.629	0.248	1.75858e-18
Endothelial7	PPP2CA	8.57177e-23	0.312978	0.559	0.204	2.16694e-18
Endothelial7	HIPK2	1.16595e-22	0.436198	0.664	0.288	2.94752e-18
Endothelial7	PRKCH	1.48083e-22	0.390104	0.734	0.366	3.74353e-18
Endothelial7	UBE2H	1.67647e-22	0.398699	0.643	0.29	4.23811e-18
Endothelial7	PPTC7	2.00823e-22	0.254371	0.35	0.09	5.07682e-18
Endothelial7	COL4A2	2.68468e-22	0.473919	0.888	0.53	6.78687e-18
Endothelial7	PHLDB2	3.50239e-22	0.54159	0.476	0.167	8.85404e-18
Endothelial7	SLC30A7	3.81082e-22	0.369649	0.615	0.263	9.63374e-18
Endothelial7	DUSP3	4.18991e-22	0.266414	0.413	0.122	1.05921e-17
Endothelial7	SEMA3F	6.12879e-22	0.344979	0.615	0.25	1.54936e-17
Endothelial7	FDX1	7.04964e-22	0.381528	0.427	0.136	1.78215e-17
Endothelial7	APOLD1	1.09401e-21	0.518523	0.531	0.202	2.76565e-17
Endothelial7	SAMD4A	1.12016e-21	0.295881	0.406	0.122	2.83175e-17
Endothelial7	NRIP1	1.52811e-21	0.344971	0.552	0.209	3.86307e-17
Endothelial7	FRMD8	2.02646e-21	0.264203	0.378	0.108	5.12288e-17
Endothelial7	ABLIM1	2.89867e-21	0.501696	0.741	0.41	7.32783e-17
Endothelial7	PLEC	2.91329e-21	0.424926	0.713	0.364	7.36481e-17
Endothelial7	AC020916.1	3.09405e-21	0.460348	0.643	0.28	7.82175e-17
Endothelial7	TRIM22	3.18681e-21	0.390859	0.636	0.286	8.05625e-17
Endothelial7	MAP3K13	3.91591e-21	0.390234	0.545	0.218	9.89942e-17
Endothelial7	VPS37A	3.93279e-21	0.356473	0.441	0.151	9.9421e-17
Endothelial7	TPM1	4.05414e-21	0.412648	0.755	0.39	1.02489e-16
Endothelial7	TSPAN13	5.20836e-21	0.367293	0.517	0.196	1.31667e-16
Endothelial7	TLE3	5.24688e-21	0.266428	0.357	0.098	1.32641e-16
Endothelial7	TNKS1BP1	5.9281e-21	0.323492	0.503	0.183	1.49862e-16
Endothelial7	RASSF1	6.17657e-21	0.284705	0.441	0.144	1.56144e-16
Endothelial7	PFDN2	7.24387e-21	0.417701	0.685	0.34	1.83125e-16
Endothelial7	EIF4A1	8.17216e-21	0.399515	0.839	0.465	2.06592e-16
Endothelial7	HIPK1	9.46575e-21	0.341562	0.517	0.194	2.39294e-16
Endothelial7	FNIP2	1.32645e-20	0.667007	0.699	0.394	3.35327e-16
Endothelial7	WWTR1	1.43055e-20	0.535241	0.916	0.632	3.61642e-16
Endothelial7	RNF19A	2.07342e-20	0.410701	0.713	0.349	5.24161e-16
Endothelial7	MAP3K6	2.73133e-20	0.284897	0.469	0.16	6.90481e-16
Endothelial7	RAP1B	3.1437e-20	0.404062	0.881	0.598	7.94727e-16
Endothelial7	TMEM255B	4.30155e-20	0.368393	0.636	0.3	1.08743e-15
Endothelial7	ADM	4.50747e-20	0.503049	0.434	0.149	1.13949e-15
Endothelial7	UBE2D3	4.63997e-20	0.421765	0.916	0.636	1.17298e-15
Endothelial7	IL6	6.19953e-20	1.31875	0.531	0.222	1.56724e-15
Endothelial7	LAMA5	1.29274e-19	0.296606	0.566	0.225	3.26805e-15
Endothelial7	IL4R	1.80034e-19	0.354832	0.664	0.309	4.55125e-15
Endothelial7	PLOD2	1.80838e-19	0.259445	0.385	0.117	4.57159e-15
Endothelial7	NECTIN2	2.03832e-19	0.354777	0.755	0.4	5.15287e-15
Endothelial7	IPO7	2.06181e-19	0.363841	0.594	0.266	5.21226e-15
Endothelial7	SWAP70	2.17825e-19	0.396212	0.797	0.45	5.5066e-15
Endothelial7	STK24	2.56428e-19	0.304223	0.476	0.174	6.48251e-15
Endothelial7	RBMS1	6.00364e-19	0.431001	0.818	0.509	1.51772e-14
Endothelial7	TLNRD1	6.03396e-19	0.517536	0.622	0.298	1.52538e-14
Endothelial7	CHD2	9.65787e-19	0.323292	0.552	0.227	2.44151e-14
Endothelial7	TNFAIP2	1.41583e-18	0.381358	0.406	0.138	3.57923e-14
Endothelial7	STC2	1.73725e-18	0.376597	0.406	0.138	4.39176e-14
Endothelial7	LCP2	1.77038e-18	0.252666	0.357	0.106	4.47551e-14
Endothelial7	ELOC	1.94474e-18	0.377544	0.699	0.357	4.91629e-14
Endothelial7	YWHAG	2.24588e-18	0.372613	0.573	0.268	5.67758e-14
Endothelial7	PLEKHG2	2.46643e-18	0.281239	0.406	0.137	6.23514e-14
Endothelial7	ADGRL2	3.33843e-18	0.383404	0.797	0.429	8.43956e-14
Endothelial7	ETF1	3.67846e-18	0.28938	0.497	0.194	9.29914e-14
Endothelial7	ARPC5L	4.29844e-18	0.324577	0.587	0.259	1.08665e-13
Endothelial7	CYSTM1	5.15307e-18	0.360553	0.685	0.354	1.3027e-13
Endothelial7	FGFR1	5.70585e-18	0.314208	0.566	0.25	1.44244e-13
Endothelial7	SHROOM4	5.84291e-18	0.5644	0.685	0.415	1.47709e-13
Endothelial7	UAP1	8.08555e-18	0.26619	0.392	0.129	2.04403e-13
Endothelial7	RGS3	8.73932e-18	0.455669	0.497	0.206	2.2093e-13
Endothelial7	LRP10	1.0443e-17	0.298749	0.608	0.272	2.63999e-13
Endothelial7	MPRIP	1.12405e-17	0.314474	0.608	0.276	2.84159e-13
Endothelial7	B4GALT1	1.14501e-17	0.325547	0.594	0.264	2.8946e-13
Endothelial7	TARDBP	1.51842e-17	0.256492	0.483	0.186	3.83856e-13
Endothelial7	HIC1	1.72872e-17	0.286456	0.42	0.149	4.37021e-13
Endothelial7	CDC42SE1	1.8958e-17	0.302286	0.566	0.242	4.79258e-13
Endothelial7	RBMS2	1.98469e-17	0.319101	0.685	0.352	5.0173e-13
Endothelial7	RIMKLB	1.99253e-17	0.422963	0.476	0.198	5.03712e-13
Endothelial7	DUSP5	2.19169e-17	0.410324	0.538	0.231	5.54059e-13
Endothelial7	RAB21	2.25555e-17	0.338639	0.678	0.352	5.70203e-13
Endothelial7	A4GALT	7.10377e-17	0.298161	0.427	0.163	1.79583e-12
Endothelial7	MTRF1L	7.188e-17	0.273859	0.392	0.138	1.81713e-12
Endothelial7	DBI	7.78995e-17	0.468728	0.587	0.283	1.9693e-12
Endothelial7	BCAR1	1.03931e-16	0.289179	0.552	0.244	2.62737e-12
Endothelial7	SNAI1	1.10637e-16	0.25314	0.385	0.129	2.7969e-12
Endothelial7	HIPK3	1.42436e-16	0.390629	0.727	0.397	3.60079e-12
Endothelial7	DENND4A	1.60767e-16	0.280596	0.455	0.174	4.06419e-12
Endothelial7	RNF145	1.90325e-16	0.307956	0.538	0.239	4.81141e-12
Endothelial7	PPP1R15B	1.91392e-16	0.307749	0.566	0.253	4.83839e-12
Endothelial7	SINHCAF	2.07454e-16	0.340751	0.476	0.2	5.24445e-12
Endothelial7	DLL4	2.3452e-16	0.420002	0.552	0.266	5.92866e-12
Endothelial7	MKL2	2.61499e-16	0.46892	0.699	0.394	6.61069e-12
Endothelial7	YES1	2.6529e-16	0.368769	0.713	0.408	6.70652e-12
Endothelial7	ZYX	2.68741e-16	0.252812	0.497	0.199	6.79377e-12
Endothelial7	EIF4E	3.4263e-16	0.282987	0.455	0.178	8.66168e-12
Endothelial7	SLC20A1	3.48252e-16	0.318767	0.615	0.291	8.80381e-12
Endothelial7	ACKR3	3.50217e-16	0.585833	0.406	0.152	8.85348e-12
Endothelial7	CSNK1E	4.05988e-16	0.291314	0.622	0.305	1.02634e-11
Endothelial7	IL1R1	4.26096e-16	0.828332	0.671	0.361	1.07717e-11
Endothelial7	ARPP19	6.1939e-16	0.310708	0.622	0.319	1.56582e-11
Endothelial7	EIF3I	1.07072e-15	0.322454	0.608	0.308	2.70678e-11
Endothelial7	CXCL2	1.12734e-15	0.911219	0.608	0.309	2.8499e-11
Endothelial7	HBEGF	1.44756e-15	0.444961	0.545	0.258	3.65944e-11
Endothelial7	AKAP13	1.67983e-15	0.412352	0.706	0.399	4.24662e-11
Endothelial7	NOL4L	1.82059e-15	0.250506	0.427	0.163	4.60245e-11
Endothelial7	DGKH	1.87339e-15	0.356604	0.664	0.357	4.73594e-11
Endothelial7	KCTD20	2.20843e-15	0.272752	0.455	0.187	5.5829e-11
Endothelial7	MIF	2.72547e-15	0.259289	0.448	0.179	6.88998e-11
Endothelial7	ATP2B4	2.79399e-15	0.347758	0.65	0.348	7.0632e-11
Endothelial7	CDK17	3.12352e-15	0.333951	0.643	0.347	7.89627e-11
Endothelial7	SERPINB1	3.22517e-15	0.493414	0.706	0.415	8.15323e-11
Endothelial7	MGAT4A	4.5831e-15	0.33476	0.566	0.269	1.15861e-10
Endothelial7	RRBP1	4.73669e-15	0.327833	0.832	0.489	1.19744e-10
Endothelial7	OAZ2	5.60581e-15	0.306106	0.483	0.213	1.41715e-10
Endothelial7	SVIL	5.788e-15	0.291963	0.531	0.237	1.46321e-10
Endothelial7	SPEN	9.29221e-15	0.367398	0.601	0.322	2.34907e-10
Endothelial7	IL15RA	1.41733e-14	0.265746	0.476	0.205	3.58302e-10
Endothelial7	PXN	1.60161e-14	0.317753	0.615	0.32	4.04888e-10
Endothelial7	SRGAP1	1.97508e-14	0.250366	0.427	0.169	4.99301e-10
Endothelial7	CAMTA1	2.65204e-14	0.272989	0.671	0.361	6.70436e-10
Endothelial7	IRF2BPL	3.02905e-14	0.251913	0.455	0.191	7.65744e-10
Endothelial7	MCC	3.50212e-14	0.276665	0.497	0.221	8.85335e-10
Endothelial7	EOGT	4.06295e-14	0.250887	0.483	0.209	1.02711e-09
Endothelial7	PPP2CB	5.1203e-14	0.31059	0.615	0.33	1.29441e-09
Endothelial7	HNRNPC	6.0232e-14	0.33474	0.804	0.514	1.52267e-09
Endothelial7	G3BP1	6.56885e-14	0.353718	0.678	0.387	1.66061e-09
Endothelial7	ADGRF5	8.29724e-14	0.345363	0.881	0.584	2.09754e-09
Endothelial7	RPN1	9.72807e-14	0.261492	0.622	0.316	2.45926e-09
Endothelial7	MARCKS	1.13654e-13	0.441339	0.895	0.644	2.87318e-09
Endothelial7	SASH1	1.69193e-13	0.323402	0.797	0.515	4.27721e-09
Endothelial7	MDK	1.84168e-13	0.294741	0.483	0.217	4.65578e-09
Endothelial7	HNRNPA1	2.66885e-13	0.313575	0.853	0.573	6.74686e-09
Endothelial7	PIK3C2B	2.82734e-13	0.334322	0.594	0.322	7.14752e-09
Endothelial7	UBE2N	3.25111e-13	0.263571	0.538	0.26	8.2188e-09
Endothelial7	FYN	5.96307e-13	0.334622	0.685	0.417	1.50746e-08
Endothelial7	MAST4	7.83505e-13	0.382409	0.706	0.445	1.9807e-08
Endothelial7	ABCE1	1.01612e-12	0.258175	0.538	0.264	2.56875e-08
Endothelial7	PPP3CA	1.03078e-12	0.296809	0.671	0.38	2.60581e-08
Endothelial7	LAMC1	1.15348e-12	0.280221	0.503	0.239	2.91601e-08
Endothelial7	SCARF1	1.49203e-12	0.307974	0.629	0.359	3.77186e-08
Endothelial7	CLEC2B	1.8913e-12	0.616697	0.727	0.463	4.7812e-08
Endothelial7	PPA1	2.1743e-12	0.314651	0.762	0.478	5.49662e-08
Endothelial7	ERG	2.2407e-12	0.328463	0.706	0.453	5.6645e-08
Endothelial7	CNOT2	2.2604e-12	0.304105	0.552	0.282	5.7143e-08
Endothelial7	PLCG2	2.73603e-12	0.259457	0.706	0.402	6.91669e-08
Endothelial7	BCAP31	3.11143e-12	0.27655	0.636	0.358	7.8657e-08
Endothelial7	PLSCR1	3.61074e-12	0.332136	0.783	0.5	9.12796e-08
Endothelial7	NDUFS2	3.73569e-12	0.297841	0.49	0.236	9.44383e-08
Endothelial7	MBNL2	3.77946e-12	0.323832	0.636	0.379	9.55448e-08
Endothelial7	MRFAP1	8.48298e-12	0.293626	0.741	0.457	2.1445e-07
Endothelial7	TAF1D	9.01524e-12	0.294485	0.643	0.374	2.27905e-07
Endothelial7	ARHGDIA	9.67289e-12	0.279099	0.615	0.35	2.44531e-07
Endothelial7	STAT3	1.1022e-11	0.270738	0.86	0.595	2.78637e-07
Endothelial7	EIF5A	1.58167e-11	0.27569	0.587	0.317	3.99845e-07
Endothelial7	TUBB6	2.30628e-11	0.280192	0.538	0.287	5.83028e-07
Endothelial7	RAI14	3.94267e-11	0.29405	0.587	0.321	9.96707e-07
Endothelial7	DUSP6	5.21031e-11	0.392197	0.748	0.497	1.31717e-06
Endothelial7	AFF1	6.02908e-11	0.259003	0.615	0.35	1.52415e-06
Endothelial7	CMIP	6.99536e-11	0.300638	0.657	0.402	1.76843e-06
Endothelial7	PAPSS2	2.07457e-10	0.294898	0.594	0.328	5.24452e-06
Endothelial7	SERTAD1	8.91103e-10	0.270521	0.657	0.397	2.25271e-05
Endothelial7	CARHSP1	2.20822e-09	0.283298	0.685	0.434	5.58237e-05
Lymphaticendothelial	CCL21	0	4.46604	0.967	0.014	0
Lymphaticendothelial	TFF3	0	2.78865	0.962	0.015	0
Lymphaticendothelial	PROX1	0	1.79572	0.928	0.014	0
Lymphaticendothelial	PDPN	0	1.01621	0.699	0.001	0
Lymphaticendothelial	TBX1	0	0.948605	0.742	0.006	0
Lymphaticendothelial	IGF1	1.21421e-296	1.07448	0.665	0.001	3.06953e-292
Lymphaticendothelial	RELN	8.90078e-265	0.702155	0.593	0.001	2.25012e-260
Lymphaticendothelial	NR2F1	4.74595e-262	1.25726	0.809	0.034	1.19978e-257
Lymphaticendothelial	PARD6G	2.73816e-256	0.664302	0.612	0.005	6.92206e-252
Lymphaticendothelial	SEMA3D	7.56517e-252	0.914174	0.675	0.014	1.91248e-247
Lymphaticendothelial	EFNA5	3.43311e-237	0.712953	0.584	0.006	8.67891e-233
Lymphaticendothelial	SLC38A1	1.04663e-223	0.725999	0.718	0.031	2.64589e-219
Lymphaticendothelial	DOCK5	4.37115e-223	0.629869	0.555	0.006	1.10503e-218
Lymphaticendothelial	CHRDL1	6.80574e-211	0.579861	0.493	0.002	1.72049e-206
Lymphaticendothelial	STON2	2.65427e-206	0.516906	0.474	0.001	6.70998e-202
Lymphaticendothelial	MPP7	6.09549e-205	0.610433	0.507	0.005	1.54094e-200
Lymphaticendothelial	MRC1	4.98187e-195	0.853275	0.732	0.048	1.25942e-190
Lymphaticendothelial	DSP	1.05156e-192	0.806987	0.656	0.034	2.65834e-188
Lymphaticendothelial	CCDC80	1.13357e-181	0.778842	0.665	0.041	2.86568e-177
Lymphaticendothelial	COLEC12	1.52966e-177	0.649063	0.589	0.026	3.86697e-173
Lymphaticendothelial	MGAT4C	7.0761e-174	0.495396	0.392	0	1.78884e-169
Lymphaticendothelial	RARRES2	1.32814e-172	0.721028	0.569	0.025	3.35753e-168
Lymphaticendothelial	PTX3	3.21356e-171	0.637019	0.402	0.002	8.12388e-167
Lymphaticendothelial	TSPAN5	1.10277e-170	0.855232	0.699	0.058	2.78781e-166
Lymphaticendothelial	ACKR2	7.86068e-169	0.407149	0.407	0.003	1.98718e-164
Lymphaticendothelial	KBTBD11	2.09709e-168	0.438897	0.445	0.007	5.30144e-164
Lymphaticendothelial	FLRT2	7.04997e-164	0.69967	0.617	0.039	1.78223e-159
Lymphaticendothelial	SEMA3A	3.20457e-161	0.75887	0.665	0.052	8.10114e-157
Lymphaticendothelial	PIEZO2	3.19669e-160	0.52335	0.483	0.015	8.08122e-156
Lymphaticendothelial	FABP4	2.25556e-159	2.2642	0.799	0.109	5.70206e-155
Lymphaticendothelial	FAM107B	3.18834e-158	0.916575	0.785	0.096	8.06013e-154
Lymphaticendothelial	TC2N	6.18526e-156	0.547488	0.45	0.012	1.56363e-151
Lymphaticendothelial	GYPC	8.95541e-156	1.22019	0.895	0.163	2.26393e-151
Lymphaticendothelial	SCN3B	3.37391e-151	0.508701	0.421	0.009	8.52923e-147
Lymphaticendothelial	NRP2	3.10699e-148	1.45896	0.9	0.19	7.85448e-144
Lymphaticendothelial	KLHL4	5.47484e-144	0.566968	0.478	0.021	1.38404e-139
Lymphaticendothelial	NTS	5.61666e-144	1.13256	0.373	0.005	1.41989e-139
Lymphaticendothelial	RGS16	6.16075e-143	1.25388	0.67	0.068	1.55744e-138
Lymphaticendothelial	GPM6A	3.766e-138	0.6511	0.612	0.053	9.52046e-134
Lymphaticendothelial	SRGAP3	9.44919e-137	0.373663	0.321	0.001	2.38875e-132
Lymphaticendothelial	MMRN1	1.64386e-136	1.68185	0.943	0.235	4.15568e-132
Lymphaticendothelial	PDE1A	1.00936e-134	0.347281	0.344	0.004	2.55166e-130
Lymphaticendothelial	SLC24A1	1.16839e-127	0.501622	0.478	0.028	2.9537e-123
Lymphaticendothelial	FABP5	1.73898e-127	1.56882	0.9	0.222	4.39615e-123
Lymphaticendothelial	OAF	2.85496e-126	0.700968	0.641	0.074	7.21733e-122
Lymphaticendothelial	STAB2	1.01864e-125	0.340524	0.316	0.003	2.57513e-121
Lymphaticendothelial	PCSK6	6.83767e-123	0.351456	0.373	0.011	1.72856e-118
Lymphaticendothelial	FOXC2	5.94895e-122	0.313142	0.282	0.001	1.50389e-117
Lymphaticendothelial	SCN3A	6.01561e-122	0.295505	0.282	0.001	1.52075e-117
Lymphaticendothelial	RAB11FIP1	9.06298e-120	0.577091	0.517	0.041	2.29112e-115
Lymphaticendothelial	GLT8D2	2.82654e-119	0.309442	0.335	0.007	7.14549e-115
Lymphaticendothelial	STMN1	6.70408e-119	1.04222	0.866	0.198	1.69479e-114
Lymphaticendothelial	FLT4	4.50996e-117	0.72693	0.694	0.103	1.14012e-112
Lymphaticendothelial	MAF	6.34562e-117	1.05332	0.761	0.146	1.60417e-112
Lymphaticendothelial	C6orf141	1.40094e-116	0.410788	0.402	0.019	3.54157e-112
Lymphaticendothelial	SLC26A4	4.30969e-116	0.322403	0.311	0.005	1.08949e-111
Lymphaticendothelial	FRMD6	1.84868e-110	0.576681	0.512	0.047	4.67347e-106
Lymphaticendothelial	IL7	1.15364e-108	0.388304	0.383	0.019	2.91639e-104
Lymphaticendothelial	GAS7	1.27973e-108	0.320591	0.33	0.01	3.23515e-104
Lymphaticendothelial	SCN9A	2.37567e-104	0.403856	0.335	0.012	6.00569e-100
Lymphaticendothelial	IGFBP5	6.93302e-103	1.12645	0.512	0.053	1.75267e-98
Lymphaticendothelial	SMAD1	5.78574e-102	0.803559	0.737	0.152	1.46264e-97
Lymphaticendothelial	VPS35L	6.01968e-100	0.559459	0.579	0.077	1.52177e-95
Lymphaticendothelial	FLNC	1.24193e-99	0.364319	0.368	0.02	3.13961e-95
Lymphaticendothelial	FAM174B	1.97761e-99	0.335857	0.359	0.019	4.9994e-95
Lymphaticendothelial	PRKAA2	2.5936e-99	0.369876	0.349	0.017	6.55662e-95
Lymphaticendothelial	NR2F1-AS1	4.75298e-98	0.265708	0.297	0.009	1.20155e-93
Lymphaticendothelial	PPFIBP1	3.06981e-97	1.31794	0.943	0.509	7.76049e-93
Lymphaticendothelial	ADD3	3.71639e-97	0.863859	0.818	0.206	9.39504e-93
Lymphaticendothelial	REEP1	4.48974e-95	0.308834	0.306	0.011	1.13501e-90
Lymphaticendothelial	MAP1B	4.94422e-95	0.723737	0.627	0.099	1.2499e-90
Lymphaticendothelial	SYNM	1.5184e-94	0.586527	0.569	0.078	3.83853e-90
Lymphaticendothelial	FAM189A2	3.19954e-94	0.373282	0.368	0.023	8.08843e-90
Lymphaticendothelial	DHODH	3.15577e-93	0.48318	0.349	0.02	7.97778e-89
Lymphaticendothelial	WFS1	1.33519e-91	0.468072	0.455	0.045	3.37537e-87
Lymphaticendothelial	EFEMP1	1.37283e-91	1.16165	0.603	0.095	3.47052e-87
Lymphaticendothelial	HEBP1	1.78307e-90	0.611939	0.694	0.142	4.50759e-86
Lymphaticendothelial	PRR5	5.72842e-90	0.334802	0.388	0.029	1.44814e-85
Lymphaticendothelial	LAPTM5	2.75539e-89	0.57256	0.67	0.124	6.96562e-85
Lymphaticendothelial	LIMS1	3.70749e-89	0.910013	0.871	0.31	9.37254e-85
Lymphaticendothelial	HOXD8	2.29076e-88	0.392935	0.435	0.041	5.79105e-84
Lymphaticendothelial	PLIN5	3.29011e-87	0.295358	0.278	0.01	8.31741e-83
Lymphaticendothelial	PGM5	8.2481e-87	0.610893	0.622	0.113	2.08512e-82
Lymphaticendothelial	KCTD17	9.37401e-87	0.354793	0.383	0.03	2.36975e-82
Lymphaticendothelial	SFRP1	2.57879e-86	0.353297	0.344	0.022	6.51918e-82
Lymphaticendothelial	LAYN	2.75542e-86	0.587816	0.651	0.124	6.9657e-82
Lymphaticendothelial	SMYD2	3.55272e-86	0.319181	0.349	0.023	8.98127e-82
Lymphaticendothelial	NR2F2	4.11966e-86	1.01529	0.923	0.315	1.04145e-81
Lymphaticendothelial	ARL4A	9.99159e-86	1.00227	0.833	0.262	2.52587e-81
Lymphaticendothelial	LYN	8.08727e-84	0.448664	0.502	0.067	2.04446e-79
Lymphaticendothelial	TNFRSF11A	1.32886e-82	0.253717	0.263	0.009	3.35936e-78
Lymphaticendothelial	TIMP2	5.18902e-82	0.683835	0.775	0.206	1.31178e-77
Lymphaticendothelial	LY96	1.24821e-81	0.494818	0.598	0.104	3.15547e-77
Lymphaticendothelial	AC245595.1	1.31238e-81	0.362181	0.407	0.04	3.31769e-77
Lymphaticendothelial	LOX	8.05885e-81	0.481964	0.435	0.048	2.03728e-76
Lymphaticendothelial	PLCE1	5.02478e-80	0.308273	0.364	0.03	1.27027e-75
Lymphaticendothelial	CHST15	5.39383e-80	0.477565	0.512	0.076	1.36356e-75
Lymphaticendothelial	HOMER3	2.32095e-78	0.522379	0.541	0.088	5.86737e-74
Lymphaticendothelial	TSTA3	1.73425e-77	0.509137	0.526	0.084	4.38419e-73
Lymphaticendothelial	TFPI	3.11007e-77	1.10926	0.99	0.683	7.86226e-73
Lymphaticendothelial	CDKN2C	1.01449e-76	0.296223	0.301	0.019	2.56463e-72
Lymphaticendothelial	PTPRE	3.65272e-76	0.701312	0.785	0.224	9.23407e-72
Lymphaticendothelial	BCAT1	7.88573e-76	0.288221	0.297	0.018	1.99351e-71
Lymphaticendothelial	BCL7C	1.31962e-74	0.546282	0.617	0.13	3.33601e-70
Lymphaticendothelial	DMTN	3.22014e-74	0.308586	0.383	0.039	8.14051e-70
Lymphaticendothelial	SHC1	5.36839e-73	0.767526	0.818	0.316	1.35713e-68
Lymphaticendothelial	PPP1R2	3.74358e-72	0.738914	0.77	0.253	9.46377e-68
Lymphaticendothelial	ITM2C	3.44652e-71	0.295669	0.297	0.021	8.71279e-67
Lymphaticendothelial	TSHZ2	8.66325e-71	0.618967	0.665	0.156	2.19007e-66
Lymphaticendothelial	SNCG	2.87708e-70	1.10601	0.727	0.244	7.27325e-66
Lymphaticendothelial	SGCE	9.38501e-69	0.320291	0.34	0.032	2.37253e-64
Lymphaticendothelial	FHL1	1.06041e-68	0.603817	0.636	0.152	2.68071e-64
Lymphaticendothelial	HS3ST1	1.53412e-68	0.525446	0.445	0.067	3.87826e-64
Lymphaticendothelial	LINC01116	3.53791e-68	0.273639	0.321	0.028	8.94384e-64
Lymphaticendothelial	ARID5B	3.94618e-67	0.647411	0.718	0.193	9.97594e-63
Lymphaticendothelial	GJC2	1.24467e-65	0.335934	0.321	0.03	3.14651e-61
Lymphaticendothelial	MYH10	3.87661e-65	0.415095	0.45	0.071	9.80007e-61
Lymphaticendothelial	PRKG1	5.62032e-65	0.320131	0.359	0.04	1.42082e-60
Lymphaticendothelial	BMP2K	1.86191e-64	0.414691	0.498	0.088	4.70691e-60
Lymphaticendothelial	GRAP	2.03038e-64	0.33339	0.397	0.052	5.1328e-60
Lymphaticendothelial	MARCKS	1.55088e-63	0.941428	0.947	0.63	3.92064e-59
Lymphaticendothelial	FXYD6	5.6053e-63	0.633269	0.732	0.238	1.41702e-58
Lymphaticendothelial	MFAP2	8.39627e-63	0.267499	0.282	0.023	2.12258e-58
Lymphaticendothelial	PKHD1L1	2.29032e-62	0.420042	0.459	0.076	5.78994e-58
Lymphaticendothelial	NTAN1	6.31677e-62	0.517746	0.598	0.151	1.59688e-57
Lymphaticendothelial	CDC42EP5	7.93346e-62	0.532351	0.694	0.202	2.00558e-57
Lymphaticendothelial	POLR2L	1.12488e-61	0.79037	0.871	0.453	2.84371e-57
Lymphaticendothelial	LMO2	8.95565e-61	0.941937	0.9	0.507	2.26399e-56
Lymphaticendothelial	RASSF9	1.68527e-60	0.44944	0.507	0.1	4.26036e-56
Lymphaticendothelial	FAM213A	1.18115e-59	0.509884	0.656	0.175	2.98594e-55
Lymphaticendothelial	SNCAIP	3.47009e-59	0.273611	0.282	0.025	8.77238e-55
Lymphaticendothelial	AKAP12	6.541e-59	0.811294	0.809	0.267	1.65356e-54
Lymphaticendothelial	DKK3	4.01045e-58	0.486494	0.44	0.075	1.01384e-53
Lymphaticendothelial	LAMA4	6.46298e-58	0.609731	0.809	0.3	1.63384e-53
Lymphaticendothelial	REXO2	8.66117e-58	0.593808	0.732	0.253	2.18954e-53
Lymphaticendothelial	APOD	2.18697e-57	0.63328	0.416	0.068	5.52867e-53
Lymphaticendothelial	HSPB1	2.6343e-57	0.831917	0.923	0.494	6.6595e-53
Lymphaticendothelial	SELENOP	5.63955e-57	0.716841	0.794	0.346	1.42568e-52
Lymphaticendothelial	TTN	6.64329e-56	0.323142	0.292	0.03	1.67942e-51
Lymphaticendothelial	PDE2A	1.34574e-55	0.355094	0.474	0.092	3.40202e-51
Lymphaticendothelial	RBP1	1.77759e-55	0.550682	0.483	0.103	4.49376e-51
Lymphaticendothelial	CD9	9.30702e-55	1.0506	0.914	0.556	2.35282e-50
Lymphaticendothelial	NT5E	3.92814e-54	0.409442	0.469	0.096	9.93033e-50
Lymphaticendothelial	ITGA9	6.81293e-54	0.393601	0.445	0.086	1.72231e-49
Lymphaticendothelial	PEPD	2.71116e-53	0.522845	0.55	0.142	6.8538e-49
Lymphaticendothelial	FSCN1	7.26591e-53	0.60383	0.675	0.227	1.83682e-48
Lymphaticendothelial	PCBD1	5.03404e-52	0.281683	0.378	0.06	1.27261e-47
Lymphaticendothelial	PDGFA	5.71299e-51	0.345197	0.416	0.076	1.44424e-46
Lymphaticendothelial	GNG12	2.02592e-50	0.554005	0.703	0.27	5.12153e-46
Lymphaticendothelial	C4orf48	3.73231e-50	0.348032	0.354	0.055	9.43527e-46
Lymphaticendothelial	MTUS1	1.78007e-49	0.640441	0.742	0.301	4.50002e-45
Lymphaticendothelial	SAT2	3.48431e-49	0.356468	0.512	0.122	8.80833e-45
Lymphaticendothelial	CAVIN2	1.70798e-48	0.988359	0.928	0.629	4.31778e-44
Lymphaticendothelial	MZT2A	1.13353e-47	0.330473	0.445	0.095	2.86557e-43
Lymphaticendothelial	UNC5B	3.91921e-47	0.397419	0.502	0.118	9.90775e-43
Lymphaticendothelial	SNX2	2.10585e-46	0.377919	0.522	0.134	5.3236e-42
Lymphaticendothelial	C17orf67	2.56908e-46	0.298917	0.359	0.062	6.49464e-42
Lymphaticendothelial	SIRPA	2.91121e-45	0.303509	0.383	0.071	7.35953e-41
Lymphaticendothelial	MRPS6	8.6092e-45	0.256528	0.321	0.049	2.17641e-40
Lymphaticendothelial	ZDHHC14	1.1758e-44	0.332886	0.459	0.105	2.97243e-40
Lymphaticendothelial	MZT2B	1.2423e-44	0.473736	0.761	0.321	3.14054e-40
Lymphaticendothelial	TSPAN4	1.56627e-44	0.499591	0.732	0.29	3.95953e-40
Lymphaticendothelial	RASGRP3	4.12322e-44	0.434164	0.569	0.17	1.04235e-39
Lymphaticendothelial	AKR1C3	2.4435e-43	0.339978	0.44	0.101	6.17717e-39
Lymphaticendothelial	PALM	4.71005e-43	0.337425	0.464	0.112	1.1907e-38
Lymphaticendothelial	CTHRC1	4.94092e-43	0.348864	0.407	0.086	1.24906e-38
Lymphaticendothelial	NBL1	5.33239e-43	0.287338	0.392	0.08	1.34803e-38
Lymphaticendothelial	MAN1A1	6.6932e-43	0.496922	0.646	0.234	1.69204e-38
Lymphaticendothelial	ECSCR	1.94316e-42	0.695995	0.876	0.588	4.9123e-38
Lymphaticendothelial	STOX2	2.61647e-42	0.275429	0.359	0.068	6.61443e-38
Lymphaticendothelial	GUSB	4.5999e-42	0.320833	0.426	0.097	1.16286e-37
Lymphaticendothelial	NXN	4.82878e-42	0.402311	0.627	0.215	1.22072e-37
Lymphaticendothelial	KRT18	7.42592e-42	0.417695	0.359	0.07	1.87727e-37
Lymphaticendothelial	CST3	1.17711e-41	0.691125	0.947	0.637	2.97574e-37
Lymphaticendothelial	RAB11A	3.31102e-41	0.577834	0.871	0.591	8.37026e-37
Lymphaticendothelial	STX7	3.84573e-41	0.349754	0.474	0.121	9.72201e-37
Lymphaticendothelial	ELN	4.86655e-41	0.38019	0.507	0.139	1.23026e-36
Lymphaticendothelial	GLIS3	6.37229e-41	0.252926	0.306	0.05	1.61091e-36
Lymphaticendothelial	PROCR	8.76092e-41	0.44003	0.545	0.167	2.21476e-36
Lymphaticendothelial	IPO11	3.64657e-40	0.343906	0.493	0.135	9.21853e-36
Lymphaticendothelial	MIR99AHG	3.92541e-40	0.275985	0.368	0.075	9.92344e-36
Lymphaticendothelial	CAMKK2	1.15668e-39	0.297323	0.421	0.099	2.92409e-35
Lymphaticendothelial	ENOSF1	1.60921e-39	0.333255	0.407	0.093	4.06808e-35
Lymphaticendothelial	PTMS	1.80978e-39	0.556309	0.914	0.608	4.57512e-35
Lymphaticendothelial	BACE2	3.26709e-39	0.450777	0.608	0.215	8.2592e-35
Lymphaticendothelial	RCSD1	1.20457e-38	0.253131	0.311	0.054	3.04516e-34
Lymphaticendothelial	SULF2	3.32305e-38	0.487018	0.679	0.282	8.40068e-34
Lymphaticendothelial	FILIP1	3.95554e-38	0.370785	0.483	0.133	9.99962e-34
Lymphaticendothelial	SLC38A2	5.19078e-37	0.548528	0.861	0.505	1.31223e-32
Lymphaticendothelial	NUPR1	5.49536e-37	0.47749	0.574	0.197	1.38923e-32
Lymphaticendothelial	MGST2	5.97644e-37	0.515922	0.818	0.452	1.51084e-32
Lymphaticendothelial	ART4	9.56329e-37	0.30954	0.349	0.074	2.4176e-32
Lymphaticendothelial	NUDT4	1.24542e-36	0.477892	0.55	0.186	3.14842e-32
Lymphaticendothelial	ADIRF	1.87208e-36	1.11799	0.88	0.596	4.73261e-32
Lymphaticendothelial	KANK3	2.45659e-36	0.513473	0.732	0.364	6.21026e-32
Lymphaticendothelial	ELK3	2.8377e-36	0.594459	0.866	0.567	7.17371e-32
Lymphaticendothelial	TM4SF18	6.50467e-36	0.53987	0.713	0.308	1.64438e-31
Lymphaticendothelial	UQCRB	1.06286e-35	0.516617	0.871	0.566	2.6869e-31
Lymphaticendothelial	INO80C	1.62616e-35	0.254179	0.349	0.075	4.11094e-31
Lymphaticendothelial	MYL6B	1.65236e-35	0.274241	0.402	0.099	4.17717e-31
Lymphaticendothelial	MINDY2	1.69817e-35	0.331928	0.498	0.152	4.29297e-31
Lymphaticendothelial	RECK	1.74977e-35	0.261616	0.359	0.079	4.42341e-31
Lymphaticendothelial	OST4	1.75141e-35	0.487127	0.799	0.462	4.42757e-31
Lymphaticendothelial	MIR4435-2HG	2.80657e-35	0.335797	0.411	0.104	7.095e-31
Lymphaticendothelial	RPS4Y1	5.82508e-35	0.553617	0.708	0.329	1.47258e-30
Lymphaticendothelial	FRMD4B	7.92465e-35	0.41354	0.612	0.24	2.00335e-30
Lymphaticendothelial	MDFIC	1.16469e-34	0.386713	0.56	0.2	2.94434e-30
Lymphaticendothelial	HINT1	1.25339e-34	0.448584	0.914	0.656	3.16857e-30
Lymphaticendothelial	ZNF521	1.47129e-34	0.394467	0.478	0.152	3.71943e-30
Lymphaticendothelial	CISD1	1.55757e-34	0.40977	0.531	0.183	3.93755e-30
Lymphaticendothelial	LHFPL6	2.10002e-34	0.41846	0.718	0.332	5.30884e-30
Lymphaticendothelial	FAM89A	8.84713e-34	0.378748	0.565	0.204	2.23656e-29
Lymphaticendothelial	MARCKSL1	1.01034e-33	0.555523	0.847	0.506	2.55413e-29
Lymphaticendothelial	DAD1	1.56996e-33	0.488095	0.828	0.519	3.96885e-29
Lymphaticendothelial	TRIOBP	3.19583e-33	0.478987	0.742	0.369	8.07905e-29
Lymphaticendothelial	UQCR11	7.98057e-33	0.423069	0.742	0.363	2.01749e-28
Lymphaticendothelial	GPRC5B	1.31235e-32	0.3207	0.464	0.142	3.31761e-28
Lymphaticendothelial	ITGB1BP1	1.39459e-32	0.368142	0.565	0.211	3.52553e-28
Lymphaticendothelial	PDLIM4	1.6678e-32	0.288852	0.402	0.105	4.2162e-28
Lymphaticendothelial	GALNT1	1.80852e-32	0.368827	0.593	0.225	4.57195e-28
Lymphaticendothelial	NFIX	1.86233e-32	0.301356	0.464	0.14	4.70796e-28
Lymphaticendothelial	SYPL1	2.11427e-32	0.441225	0.813	0.483	5.34488e-28
Lymphaticendothelial	MGST3	5.14566e-32	0.501033	0.809	0.49	1.30082e-27
Lymphaticendothelial	GADD45GIP1	6.49441e-32	0.369981	0.641	0.268	1.64179e-27
Lymphaticendothelial	CYTOR	8.70695e-32	0.345587	0.56	0.188	2.20112e-27
Lymphaticendothelial	COX7C	1.35843e-31	0.398439	0.89	0.558	3.43412e-27
Lymphaticendothelial	MMP2	3.61585e-31	0.343357	0.344	0.084	9.14087e-27
Lymphaticendothelial	MAP3K1	4.43283e-31	0.296432	0.411	0.116	1.12062e-26
Lymphaticendothelial	SLCO2B1	4.8996e-31	0.332999	0.383	0.101	1.23862e-26
Lymphaticendothelial	CRACR2B	5.07348e-31	0.27079	0.349	0.087	1.28258e-26
Lymphaticendothelial	CEP68	5.23613e-31	0.352735	0.56	0.209	1.32369e-26
Lymphaticendothelial	SLC27A3	4.78538e-30	0.339703	0.373	0.099	1.20974e-25
Lymphaticendothelial	CTSZ	5.74711e-30	0.414446	0.694	0.325	1.45287e-25
Lymphaticendothelial	LGALS1	8.30647e-30	0.56629	0.823	0.467	2.09987e-25
Lymphaticendothelial	RNASEH2C	1.44259e-29	0.325912	0.498	0.175	3.64688e-25
Lymphaticendothelial	SEMA6A	1.555e-29	0.395498	0.727	0.344	3.93104e-25
Lymphaticendothelial	FAM129A	2.0506e-29	0.384018	0.368	0.103	5.18392e-25
Lymphaticendothelial	ARL2	3.92894e-29	0.36586	0.684	0.329	9.93236e-25
Lymphaticendothelial	PPP1R14B	5.73572e-29	0.368863	0.541	0.206	1.44999e-24
Lymphaticendothelial	EPHX1	6.71351e-29	0.443969	0.584	0.25	1.69717e-24
Lymphaticendothelial	TMEM205	8.60793e-29	0.28977	0.498	0.174	2.17608e-24
Lymphaticendothelial	ZFHX3	9.12324e-29	0.303939	0.474	0.157	2.30635e-24
Lymphaticendothelial	CD151	1.14306e-28	0.430257	0.823	0.517	2.88966e-24
Lymphaticendothelial	ANAPC16	1.19212e-28	0.370218	0.679	0.323	3.01369e-24
Lymphaticendothelial	OSBPL1A	1.44644e-28	0.328123	0.416	0.127	3.6566e-24
Lymphaticendothelial	PEBP1	1.7463e-28	0.37548	0.656	0.308	4.41463e-24
Lymphaticendothelial	UTRN	3.03323e-28	0.527184	0.847	0.572	7.66802e-24
Lymphaticendothelial	ESD	3.92457e-28	0.34683	0.55	0.221	9.92132e-24
Lymphaticendothelial	UGP2	5.24431e-28	0.459364	0.536	0.216	1.32576e-23
Lymphaticendothelial	FAM84A	5.80111e-28	0.286679	0.378	0.103	1.46652e-23
Lymphaticendothelial	EPB41L2	9.21428e-28	0.383972	0.656	0.302	2.32937e-23
Lymphaticendothelial	CCND1	9.71587e-28	0.451188	0.617	0.261	2.45617e-23
Lymphaticendothelial	TSPAN18	1.09856e-27	0.342603	0.598	0.254	2.77717e-23
Lymphaticendothelial	JUP	1.92726e-27	0.277364	0.455	0.151	4.8721e-23
Lymphaticendothelial	KALRN	2.27961e-27	0.294355	0.431	0.14	5.76286e-23
Lymphaticendothelial	PARK7	3.69997e-27	0.417079	0.718	0.382	9.35351e-23
Lymphaticendothelial	CTSH	3.93677e-27	0.454081	0.498	0.188	9.95215e-23
Lymphaticendothelial	TMEM14C	4.0439e-27	0.322341	0.651	0.297	1.0223e-22
Lymphaticendothelial	ANGPT2	4.43744e-27	0.561425	0.536	0.203	1.12178e-22
Lymphaticendothelial	GTF3A	5.00724e-27	0.259943	0.469	0.158	1.26583e-22
Lymphaticendothelial	BCAP29	6.45764e-27	0.401687	0.699	0.37	1.63249e-22
Lymphaticendothelial	SLC25A6	7.37735e-27	0.374671	0.722	0.375	1.86499e-22
Lymphaticendothelial	CYB5R3	8.45638e-27	0.430598	0.727	0.411	2.13777e-22
Lymphaticendothelial	RFC1	1.59433e-26	0.28651	0.56	0.221	4.03048e-22
Lymphaticendothelial	PHLDB2	3.35456e-26	0.277909	0.459	0.158	8.48033e-22
Lymphaticendothelial	GPR146	4.27405e-26	0.285648	0.507	0.188	1.08048e-21
Lymphaticendothelial	ERICH1	4.57743e-26	0.332062	0.555	0.23	1.15717e-21
Lymphaticendothelial	RWDD1	5.16147e-26	0.381645	0.627	0.3	1.30482e-21
Lymphaticendothelial	LGALS3	5.96396e-26	0.434718	0.789	0.479	1.50769e-21
Lymphaticendothelial	FN1	7.95913e-26	0.387305	0.78	0.405	2.01207e-21
Lymphaticendothelial	NDUFB2	9.4339e-26	0.373753	0.699	0.359	2.38489e-21
Lymphaticendothelial	ARL6IP1	1.37232e-25	0.48201	0.694	0.381	3.46924e-21
Lymphaticendothelial	ADAM10	2.9101e-25	0.358631	0.66	0.325	7.35672e-21
Lymphaticendothelial	PRDX5	3.25735e-25	0.330855	0.598	0.261	8.23459e-21
Lymphaticendothelial	TXN	5.04203e-25	0.399717	0.799	0.479	1.27463e-20
Lymphaticendothelial	NDUFS7	5.24146e-25	0.298255	0.455	0.164	1.32504e-20
Lymphaticendothelial	PDLIM3	5.55663e-25	0.30242	0.483	0.176	1.40472e-20
Lymphaticendothelial	NARF	1.23129e-24	0.257123	0.416	0.139	3.1127e-20
Lymphaticendothelial	LRPAP1	1.2877e-24	0.317237	0.522	0.211	3.2553e-20
Lymphaticendothelial	CXXC5	1.88874e-24	0.273423	0.364	0.113	4.77473e-20
Lymphaticendothelial	TUBA1A	2.05375e-24	0.62776	0.746	0.464	5.19188e-20
Lymphaticendothelial	ATP5MD	2.23756e-24	0.368585	0.703	0.38	5.65655e-20
Lymphaticendothelial	NID1	2.38835e-24	0.279572	0.435	0.152	6.03776e-20
Lymphaticendothelial	MAP1LC3A	3.10229e-24	0.271124	0.435	0.157	7.84258e-20
Lymphaticendothelial	GMFG	3.5646e-24	0.326276	0.622	0.28	9.01131e-20
Lymphaticendothelial	NDUFB5	4.92913e-24	0.262952	0.526	0.21	1.24608e-19
Lymphaticendothelial	GJA1	6.18615e-24	0.368171	0.809	0.451	1.56386e-19
Lymphaticendothelial	ODF2L	1.50028e-23	0.365702	0.703	0.37	3.79271e-19
Lymphaticendothelial	EBPL	2.23285e-23	0.273412	0.517	0.211	5.64463e-19
Lymphaticendothelial	SRI	3.75463e-23	0.308452	0.589	0.271	9.49169e-19
Lymphaticendothelial	RHOJ	4.21227e-23	0.437472	0.67	0.355	1.06486e-18
Lymphaticendothelial	PGLS	4.23109e-23	0.252645	0.435	0.157	1.06962e-18
Lymphaticendothelial	NDUFB7	4.33483e-23	0.282809	0.622	0.283	1.09584e-18
Lymphaticendothelial	TNXB	6.31693e-23	0.400495	0.531	0.239	1.59692e-18
Lymphaticendothelial	CLTA	7.49642e-23	0.329088	0.737	0.413	1.89509e-18
Lymphaticendothelial	SNTB2	9.60611e-23	0.400786	0.727	0.413	2.42842e-18
Lymphaticendothelial	TLE1	1.07508e-22	0.259031	0.402	0.14	2.7178e-18
Lymphaticendothelial	NNMT	1.92106e-22	0.536514	0.833	0.482	4.85644e-18
Lymphaticendothelial	NDUFA4	1.99786e-22	0.338482	0.856	0.585	5.05058e-18
Lymphaticendothelial	ANXA5	2.15062e-22	0.341422	0.861	0.542	5.43676e-18
Lymphaticendothelial	NUCKS1	8.61136e-22	0.37298	0.847	0.582	2.17695e-17
Lymphaticendothelial	COX6A1	8.7428e-22	0.317755	0.789	0.464	2.21018e-17
Lymphaticendothelial	CAST	9.37101e-22	0.3952	0.823	0.568	2.36899e-17
Lymphaticendothelial	ZNF706	9.96383e-22	0.316749	0.603	0.297	2.51886e-17
Lymphaticendothelial	FDPS	1.16334e-21	0.316051	0.699	0.382	2.94092e-17
Lymphaticendothelial	PNPLA2	1.26927e-21	0.269245	0.445	0.174	3.20873e-17
Lymphaticendothelial	EID1	1.39099e-21	0.37785	0.818	0.535	3.51643e-17
Lymphaticendothelial	NFAT5	1.43993e-21	0.363561	0.713	0.425	3.64014e-17
Lymphaticendothelial	ATP5PO	1.69054e-21	0.291637	0.574	0.266	4.27368e-17
Lymphaticendothelial	ATP5MC2	2.0755e-21	0.356239	0.761	0.444	5.24688e-17
Lymphaticendothelial	NFIA	2.34162e-21	0.388887	0.756	0.483	5.91962e-17
Lymphaticendothelial	ACTN1	2.60548e-21	0.30762	0.713	0.352	6.58666e-17
Lymphaticendothelial	CNKSR3	2.80475e-21	0.332334	0.665	0.32	7.09041e-17
Lymphaticendothelial	POLR2I	2.8124e-21	0.261481	0.455	0.179	7.10975e-17
Lymphaticendothelial	SMC4	3.03661e-21	0.250528	0.402	0.144	7.67655e-17
Lymphaticendothelial	CNTNAP3B	8.70815e-21	0.276236	0.445	0.175	2.20142e-16
Lymphaticendothelial	CD47	1.25931e-20	0.280562	0.579	0.264	3.18354e-16
Lymphaticendothelial	GABARAPL2	1.45786e-20	0.358031	0.78	0.515	3.68547e-16
Lymphaticendothelial	BORCS7	1.88759e-20	0.284488	0.517	0.233	4.77184e-16
Lymphaticendothelial	ATP5F1D	2.14757e-20	0.305053	0.612	0.308	5.42907e-16
Lymphaticendothelial	C19orf70	2.34399e-20	0.262927	0.45	0.184	5.92561e-16
Lymphaticendothelial	SEC11A	2.46003e-20	0.322582	0.727	0.413	6.21896e-16
Lymphaticendothelial	COX6C	2.81766e-20	0.309271	0.842	0.573	7.12304e-16
Lymphaticendothelial	PRELID1	2.90592e-20	0.40674	0.593	0.314	7.34617e-16
Lymphaticendothelial	PLSCR4	3.00595e-20	0.373491	0.636	0.338	7.59904e-16
Lymphaticendothelial	GIMAP1	4.34818e-20	0.391684	0.651	0.366	1.09922e-15
Lymphaticendothelial	NDUFA11	4.72353e-20	0.290743	0.617	0.307	1.19411e-15
Lymphaticendothelial	TCEAL4	5.02291e-20	0.336524	0.627	0.339	1.26979e-15
Lymphaticendothelial	NDUFC1	5.13217e-20	0.308323	0.627	0.337	1.29741e-15
Lymphaticendothelial	TIMP1	1.13963e-19	0.518174	0.861	0.593	2.88099e-15
Lymphaticendothelial	NEDD8	1.67146e-19	0.28465	0.708	0.39	4.22546e-15
Lymphaticendothelial	HMGN3	2.56927e-19	0.277417	0.627	0.314	6.49512e-15
Lymphaticendothelial	EIF3F	2.75371e-19	0.284516	0.641	0.338	6.96139e-15
Lymphaticendothelial	DAB2	3.07347e-19	0.290887	0.641	0.34	7.76974e-15
Lymphaticendothelial	CNN3	6.18737e-19	0.306181	0.876	0.604	1.56417e-14
Lymphaticendothelial	BEX3	7.31497e-19	0.293509	0.608	0.314	1.84923e-14
Lymphaticendothelial	FAM43A	7.41888e-19	0.261035	0.536	0.247	1.87549e-14
Lymphaticendothelial	NDUFA1	9.76815e-19	0.287959	0.651	0.343	2.46939e-14
Lymphaticendothelial	COX7B	1.09644e-18	0.272039	0.627	0.32	2.7718e-14
Lymphaticendothelial	COMMD6	1.16127e-18	0.323777	0.746	0.449	2.9357e-14
Lymphaticendothelial	TMEM50A	1.91553e-18	0.318891	0.708	0.436	4.84245e-14
Lymphaticendothelial	EPS15	4.1911e-18	0.253593	0.493	0.224	1.05951e-13
Lymphaticendothelial	COX7A1	4.34296e-18	0.309338	0.622	0.346	1.0979e-13
Lymphaticendothelial	COX7A2	4.69219e-18	0.28579	0.766	0.473	1.18619e-13
Lymphaticendothelial	EIF3K	8.27425e-18	0.301953	0.737	0.456	2.09173e-13
Lymphaticendothelial	NDUFS6	9.43835e-18	0.261747	0.579	0.294	2.38601e-13
Lymphaticendothelial	COPS9	1.12289e-17	0.269386	0.584	0.301	2.83867e-13
Lymphaticendothelial	COX5B	1.76391e-17	0.270584	0.703	0.405	4.45917e-13
Lymphaticendothelial	BCAR1	2.70868e-17	0.254779	0.507	0.239	6.84754e-13
Lymphaticendothelial	NDUFB10	3.02447e-17	0.251918	0.608	0.317	7.64586e-13
Lymphaticendothelial	EFNA1	3.49523e-17	0.26574	0.579	0.301	8.83594e-13
Lymphaticendothelial	CXorf36	4.08825e-17	0.269177	0.636	0.34	1.03351e-12
Lymphaticendothelial	SOX4	5.46024e-17	0.549163	0.646	0.385	1.38035e-12
Lymphaticendothelial	SEPT10	7.25001e-17	0.268645	0.579	0.306	1.8328e-12
Lymphaticendothelial	ROMO1	1.04108e-16	0.259704	0.526	0.257	2.63185e-12
Lymphaticendothelial	CTSD	1.44466e-16	0.333555	0.622	0.361	3.6521e-12
Lymphaticendothelial	HMGN2	1.50631e-16	0.274001	0.579	0.296	3.80796e-12
Lymphaticendothelial	ELOB	2.34503e-16	0.262602	0.761	0.457	5.92823e-12
Lymphaticendothelial	AP2M1	3.22348e-16	0.263722	0.617	0.346	8.14895e-12
Lymphaticendothelial	HTRA1	6.39305e-16	0.31305	0.584	0.324	1.61616e-11
Lymphaticendothelial	DST	7.96163e-16	0.269326	0.732	0.428	2.0127e-11
Lymphaticendothelial	SEM1	1.23084e-15	0.274434	0.665	0.404	3.11156e-11
Lymphaticendothelial	SOD1	2.23048e-15	0.250543	0.651	0.364	5.63864e-11
Lymphaticendothelial	CASP4	3.03975e-15	0.281683	0.56	0.3	7.68449e-11
Lymphaticendothelial	FAM3C	3.56827e-15	0.250085	0.517	0.264	9.0206e-11
Lymphaticendothelial	H1FX	5.17878e-15	0.278343	0.603	0.327	1.3092e-10
Lymphaticendothelial	CAPZB	6.43719e-15	0.259596	0.612	0.356	1.62732e-10
Lymphaticendothelial	TMEM258	7.59695e-15	0.257985	0.646	0.382	1.92051e-10
Lymphaticendothelial	MCFD2	8.18751e-15	0.254263	0.55	0.297	2.0698e-10
Lymphaticendothelial	ATP5MG	1.44825e-14	0.259083	0.756	0.489	3.66118e-10
Lymphaticendothelial	C12orf57	1.14101e-13	0.266651	0.612	0.355	2.88448e-09
