# Supplementary material for: Single-cell RNA sequencing reveals distinct tumor microenvironmental patterns in lung adenocarcinoma
Source: Oncogene. 2021 Oct 18;40(50):6748–58. doi: 10.1038/s41388-021-02054-3 (PMC8677623; doi:10.1038/s41388-021-02054-3)
Supplement: Supplementary file 9 — Supplementary Table 8 [file 41388_2021_2054_MOESM9_ESM.xlsx]

## Sheet: S6 Fibroblastic marker genes
Cell cluster	Gene	p-value	Log fold-change	Percentage group 1	Percentage group 2	Adjusted p-value
Fibroblast1	SCARA5	8.09734e-212	1.29277	0.853	0.093	2.04701e-207
Fibroblast1	CFD	3.98861e-193	2.72666	0.966	0.266	1.00832e-188
Fibroblast1	LEPR	1.6354e-179	1.39079	0.827	0.128	4.1343e-175
Fibroblast1	MFAP5	9.27939e-174	1.59881	0.646	0.04	2.34583e-169
Fibroblast1	GSN	1.05567e-166	2.27915	0.992	0.719	2.66874e-162
Fibroblast1	OGN	1.35288e-165	1.26816	0.963	0.278	3.42007e-161
Fibroblast1	FBLN1	5.76244e-162	1.69025	0.997	0.566	1.45675e-157
Fibroblast1	ABCA8	6.46643e-161	1.0784	0.908	0.226	1.63471e-156
Fibroblast1	SFRP1	2.35303e-158	1.08221	0.606	0.038	5.94847e-154
Fibroblast1	IGFBP6	8.34107e-157	1.89398	0.971	0.395	2.10862e-152
Fibroblast1	PI16	1.37637e-151	1.07262	0.585	0.034	3.47946e-147
Fibroblast1	ITM2A	1.39657e-150	0.817182	0.643	0.061	3.53052e-146
Fibroblast1	C1QTNF3	1.61171e-150	0.923183	0.648	0.064	4.07439e-146
Fibroblast1	ADH1B	2.59989e-146	1.41676	0.974	0.372	6.57251e-142
Fibroblast1	SFRP4	3.18735e-139	2.25764	0.787	0.177	8.05762e-135
Fibroblast1	CHRDL1	3.21776e-137	0.955316	0.824	0.198	8.1345e-133
Fibroblast1	OMD	6.24473e-137	0.691228	0.719	0.111	1.57867e-132
Fibroblast1	SFRP2	1.16188e-136	1.6618	0.963	0.339	2.93724e-132
Fibroblast1	TNXB	3.52665e-123	1.10306	0.861	0.289	8.91538e-119
Fibroblast1	CD34	1.17942e-121	0.672099	0.622	0.088	2.98158e-117
Fibroblast1	GPNMB	2.80384e-119	0.844956	0.835	0.231	7.0881e-115
Fibroblast1	TXNIP	2.92017e-118	1.23139	0.971	0.601	7.38219e-114
Fibroblast1	MGST1	1.23775e-117	0.868879	0.795	0.214	3.12903e-113
Fibroblast1	CCDC80	7.24874e-117	1.24707	0.99	0.59	1.83248e-112
Fibroblast1	PCOLCE2	3.33041e-115	0.972011	0.533	0.06	8.41927e-111
Fibroblast1	ABCA10	2.77544e-110	0.581988	0.583	0.081	7.01632e-106
Fibroblast1	WISP2	1.03069e-109	1.45859	0.848	0.299	2.60559e-105
Fibroblast1	AOX1	8.01695e-109	0.617312	0.609	0.101	2.02668e-104
Fibroblast1	ALDH1A1	2.25529e-102	0.862569	0.748	0.2	5.70137e-98
Fibroblast1	PLAC9	4.62042e-102	0.918875	0.976	0.574	1.16804e-97
Fibroblast1	CYBRD1	4.70645e-100	0.787022	0.908	0.476	1.18979e-95
Fibroblast1	CLU	1.05745e-99	1.11336	0.955	0.489	2.67324e-95
Fibroblast1	LTBP4	6.74331e-99	0.866808	0.913	0.478	1.70471e-94
Fibroblast1	PODN	8.01868e-99	0.799029	0.866	0.377	2.02712e-94
Fibroblast1	ABLIM1	2.45257e-95	0.523697	0.551	0.088	6.20008e-91
Fibroblast1	PID1	4.27077e-95	0.417579	0.491	0.061	1.07965e-90
Fibroblast1	GAS1	5.75224e-94	0.799426	0.706	0.193	1.45417e-89
Fibroblast1	CLEC3B	9.84955e-92	0.366713	0.339	0.013	2.48997e-87
Fibroblast1	APOD	1.23019e-89	1.2426	0.703	0.197	3.10991e-85
Fibroblast1	ADD3	5.67388e-89	0.696939	0.84	0.365	1.43436e-84
Fibroblast1	S100A4	1.53113e-88	0.858662	0.969	0.636	3.87069e-84
Fibroblast1	FGL2	2.8866e-87	0.577135	0.538	0.093	7.29733e-83
Fibroblast1	PIK3R1	1.16586e-86	0.790708	0.806	0.339	2.94729e-82
Fibroblast1	LRRN4CL	7.96156e-86	0.41981	0.491	0.073	2.01268e-81
Fibroblast1	CXCL14	1.34221e-85	1.2652	0.504	0.085	3.3931e-81
Fibroblast1	ANGPTL5	6.93208e-83	0.369925	0.318	0.015	1.75243e-78
Fibroblast1	ESR1	1.20912e-82	0.322535	0.331	0.018	3.05666e-78
Fibroblast1	EFEMP1	1.76817e-81	0.900776	0.885	0.439	4.46994e-77
Fibroblast1	ABCA6	1.19208e-80	0.506484	0.709	0.2	3.01359e-76
Fibroblast1	LSP1	2.59138e-80	0.389145	0.37	0.033	6.551e-76
Fibroblast1	ABCA9	3.48877e-79	0.460495	0.564	0.118	8.81961e-75
Fibroblast1	FBLN5	1.02855e-77	0.554793	0.798	0.28	2.60018e-73
Fibroblast1	PDGFRL	9.80344e-77	0.562108	0.604	0.155	2.47831e-72
Fibroblast1	MYOC	2.17274e-76	0.688606	0.289	0.012	5.49268e-72
Fibroblast1	FBLN2	6.34936e-75	0.774684	0.814	0.355	1.60512e-70
Fibroblast1	SLIT2	1.93632e-74	0.614371	0.756	0.283	4.89502e-70
Fibroblast1	SLPI	1.12301e-73	1.15124	0.522	0.114	2.83896e-69
Fibroblast1	PTGFR	8.03894e-73	0.314247	0.357	0.036	2.03224e-68
Fibroblast1	ABI3BP	1.64437e-69	0.57869	0.882	0.416	4.15697e-65
Fibroblast1	PTGIS	5.78687e-67	0.512858	0.79	0.285	1.46292e-62
Fibroblast1	SPTBN1	1.02544e-66	0.624405	0.934	0.592	2.5923e-62
Fibroblast1	PMP22	2.30316e-65	0.591992	0.937	0.614	5.82239e-61
Fibroblast1	PRELP	2.56829e-65	0.617514	0.853	0.421	6.49263e-61
Fibroblast1	SELENOP	4.49643e-65	0.642717	0.929	0.534	1.1367e-60
Fibroblast1	DHRS3	9.94975e-65	0.498135	0.525	0.131	2.5153e-60
Fibroblast1	GSTM5	3.608e-64	0.376634	0.454	0.092	9.12102e-60
Fibroblast1	F10	2.54704e-63	0.502693	0.596	0.193	6.43891e-59
Fibroblast1	DDAH2	3.46665e-62	0.498668	0.774	0.359	8.76368e-58
Fibroblast1	SERPINF1	1.19324e-61	0.654935	0.966	0.542	3.01651e-57
Fibroblast1	ANGPTL1	2.10732e-60	0.430407	0.533	0.145	5.32731e-56
Fibroblast1	NEGR1	2.51008e-60	0.38636	0.53	0.138	6.34549e-56
Fibroblast1	AKAP12	3.0175e-60	0.5692	0.882	0.502	7.62824e-56
Fibroblast1	NPY1R	3.09404e-60	0.31672	0.291	0.028	7.82172e-56
Fibroblast1	ANXA1	7.85268e-60	0.496235	0.961	0.692	1.98516e-55
Fibroblast1	C3	1.99239e-59	0.434685	0.932	0.418	5.03677e-55
Fibroblast1	ZFP36L2	2.70778e-59	0.605969	0.906	0.57	6.84527e-55
Fibroblast1	LMO3	6.42198e-57	0.26799	0.289	0.03	1.62348e-52
Fibroblast1	C7	1.24436e-55	0.92403	0.798	0.356	3.14575e-51
Fibroblast1	FLRT2	3.22873e-55	0.391385	0.491	0.129	8.16224e-51
Fibroblast1	CEP126	6.02672e-55	0.364109	0.483	0.123	1.52355e-50
Fibroblast1	CBR3	7.00683e-55	0.306357	0.383	0.072	1.77133e-50
Fibroblast1	NUPR1	7.44165e-55	0.541412	0.898	0.589	1.88125e-50
Fibroblast1	NPDC1	1.26058e-53	0.390779	0.588	0.199	3.18675e-49
Fibroblast1	NFIB	1.96435e-53	0.49764	0.885	0.535	4.96589e-49
Fibroblast1	RSPO3	9.1939e-53	0.542944	0.449	0.111	2.32422e-48
Fibroblast1	NT5E	7.98228e-52	0.305681	0.365	0.069	2.01792e-47
Fibroblast1	KLF4	4.8271e-51	0.592078	0.727	0.342	1.22029e-46
Fibroblast1	IGSF10	8.38284e-51	0.339255	0.425	0.096	2.11918e-46
Fibroblast1	FIBIN	1.06536e-49	0.356273	0.533	0.166	2.69324e-45
Fibroblast1	NFIA	1.474e-49	0.506121	0.837	0.493	3.72628e-45
Fibroblast1	ARL6IP5	1.49579e-49	0.475351	0.864	0.569	3.78137e-45
Fibroblast1	NFIX	6.42222e-49	0.458187	0.753	0.4	1.62354e-44
Fibroblast1	SSPN	6.52686e-49	0.483277	0.816	0.472	1.64999e-44
Fibroblast1	EPHA3	2.24954e-48	0.331769	0.391	0.087	5.68682e-44
Fibroblast1	C16orf89	2.09827e-47	0.33617	0.349	0.071	5.30444e-43
Fibroblast1	ACKR3	5.25396e-47	0.43591	0.423	0.108	1.3282e-42
Fibroblast1	TGFBR2	7.82762e-47	0.419376	0.675	0.293	1.97882e-42
Fibroblast1	NOVA1	9.2562e-47	0.263814	0.378	0.083	2.33997e-42
Fibroblast1	AKR1C3	1.48669e-46	0.267823	0.323	0.058	3.75834e-42
Fibroblast1	DPT	1.93261e-46	0.508502	0.685	0.289	4.88565e-42
Fibroblast1	AC245595.1	3.62192e-46	0.273428	0.341	0.068	9.15622e-42
Fibroblast1	EPHX1	3.77491e-46	0.432469	0.701	0.333	9.54296e-42
Fibroblast1	C1orf21	4.63047e-46	0.334277	0.541	0.184	1.17058e-41
Fibroblast1	DIO3OS	6.0428e-45	0.258491	0.333	0.065	1.52762e-40
Fibroblast1	SMIM14	9.71586e-45	0.425489	0.612	0.266	2.45617e-40
Fibroblast1	VAT1	1.63132e-44	0.315816	0.428	0.119	4.12397e-40
Fibroblast1	S100A13	1.75591e-44	0.478926	0.848	0.547	4.43894e-40
Fibroblast1	F3	1.92091e-44	0.507445	0.546	0.199	4.85606e-40
Fibroblast1	CPXM2	2.92876e-44	0.3014	0.349	0.076	7.40391e-40
Fibroblast1	IGF1	5.3373e-44	0.367271	0.617	0.223	1.34927e-39
Fibroblast1	TFPI	1.52034e-43	0.443071	0.916	0.591	3.84343e-39
Fibroblast1	TSC22D3	1.80417e-43	0.530107	0.654	0.304	4.56093e-39
Fibroblast1	SCPEP1	2.59437e-43	0.401001	0.722	0.355	6.55857e-39
Fibroblast1	COL14A1	3.90843e-43	0.485196	0.85	0.472	9.88051e-39
Fibroblast1	EMP1	4.09883e-43	0.429676	0.824	0.453	1.03618e-38
Fibroblast1	CDKN2C	4.77458e-43	0.29765	0.423	0.117	1.20701e-38
Fibroblast1	TSPAN8	5.18207e-43	0.516729	0.535	0.195	1.31003e-38
Fibroblast1	ABHD14A	7.40436e-43	0.269663	0.375	0.092	1.87182e-38
Fibroblast1	FXYD1	7.94251e-43	0.434866	0.806	0.462	2.00787e-38
Fibroblast1	CTSF	5.43839e-42	0.391081	0.693	0.345	1.37483e-37
Fibroblast1	ANK2	1.61851e-41	0.348483	0.475	0.152	4.09159e-37
Fibroblast1	SEMA3D	4.11487e-41	0.271272	0.357	0.083	1.04024e-36
Fibroblast1	GAS7	5.25171e-41	0.35285	0.528	0.194	1.32763e-36
Fibroblast1	BLVRB	2.41727e-40	0.367681	0.585	0.25	6.11085e-36
Fibroblast1	PLBD1	7.2535e-40	0.279241	0.354	0.088	1.83368e-35
Fibroblast1	FBN1	2.33064e-39	0.793033	0.827	0.515	5.89187e-35
Fibroblast1	MXRA7	5.95076e-39	0.417652	0.814	0.498	1.50435e-34
Fibroblast1	GPX3	1.36148e-38	0.535444	0.727	0.399	3.44183e-34
Fibroblast1	HSPB6	2.13526e-38	0.362343	0.538	0.214	5.39795e-34
Fibroblast1	LHFPL6	7.07076e-38	0.390646	0.858	0.556	1.78749e-33
Fibroblast1	CTSK	2.03257e-37	0.32904	0.835	0.424	5.13835e-33
Fibroblast1	ZBTB16	2.81437e-37	0.286826	0.428	0.134	7.11472e-33
Fibroblast1	GSTM3	3.02246e-37	0.338946	0.672	0.334	7.64078e-33
Fibroblast1	CKB	4.30651e-37	0.40317	0.58	0.25	1.08869e-32
Fibroblast1	FHL1	7.12182e-37	0.412382	0.811	0.466	1.8004e-32
Fibroblast1	METTL7A	3.5672e-36	0.31927	0.57	0.234	9.01788e-32
Fibroblast1	KLF2	3.62636e-36	0.395971	0.732	0.391	9.16743e-32
Fibroblast1	ALDH2	3.9053e-36	0.410866	0.709	0.378	9.87259e-32
Fibroblast1	CADM3	4.14411e-36	0.265305	0.373	0.101	1.04763e-31
Fibroblast1	LAMA2	7.22845e-36	0.370217	0.614	0.277	1.82735e-31
Fibroblast1	MATN2	8.96717e-36	0.26958	0.386	0.112	2.2669e-31
Fibroblast1	ABCC9	1.1175e-35	0.263392	0.533	0.195	2.82503e-31
Fibroblast1	MFAP4	1.23435e-34	0.352135	0.898	0.555	3.12045e-30
Fibroblast1	FCGRT	2.06985e-34	0.352931	0.711	0.388	5.23257e-30
Fibroblast1	GNG11	2.20095e-34	0.387217	0.685	0.374	5.56401e-30
Fibroblast1	ECM2	2.68121e-34	0.335988	0.598	0.277	6.7781e-30
Fibroblast1	LRP1	1.01057e-33	0.401083	0.882	0.612	2.55471e-29
Fibroblast1	CPQ	1.50644e-33	0.324661	0.664	0.351	3.80829e-29
Fibroblast1	VEGFB	2.20557e-33	0.408172	0.619	0.331	5.57569e-29
Fibroblast1	REXO2	2.22263e-33	0.493474	0.722	0.461	5.6188e-29
Fibroblast1	OSR1	5.29059e-33	0.278663	0.391	0.124	1.33746e-28
Fibroblast1	SH3BP5	6.58455e-33	0.291271	0.409	0.138	1.66457e-28
Fibroblast1	ANXA4	1.55336e-32	0.343964	0.609	0.302	3.9269e-28
Fibroblast1	PLTP	1.59925e-32	0.400537	0.693	0.388	4.04291e-28
Fibroblast1	RECK	3.73103e-32	0.269998	0.451	0.167	9.43204e-28
Fibroblast1	ARHGAP21	1.14906e-31	0.325848	0.604	0.301	2.90482e-27
Fibroblast1	PRRX1	1.34125e-31	0.356221	0.879	0.569	3.39069e-27
Fibroblast1	DBN1	9.23855e-31	0.306022	0.409	0.152	2.33551e-26
Fibroblast1	ZFYVE21	9.97145e-31	0.271583	0.483	0.199	2.52078e-26
Fibroblast1	SVEP1	1.83389e-29	0.313917	0.467	0.187	4.63607e-25
Fibroblast1	INTS6	3.63665e-29	0.458786	0.693	0.42	9.19344e-25
Fibroblast1	SOD3	6.1246e-29	0.35018	0.89	0.623	1.5483e-24
Fibroblast1	CD248	6.59882e-29	0.419294	0.585	0.294	1.66818e-24
Fibroblast1	BCHE	7.03839e-29	0.285803	0.404	0.143	1.77931e-24
Fibroblast1	CD55	1.10886e-28	0.455323	0.425	0.169	2.8032e-24
Fibroblast1	SEMA3C	6.43708e-28	0.432294	0.507	0.238	1.62729e-23
Fibroblast1	NAV1	1.58682e-27	0.259192	0.433	0.172	4.01148e-23
Fibroblast1	TSPAN4	3.8455e-27	0.307493	0.73	0.447	9.72142e-23
Fibroblast1	SLIT3	1.04018e-26	0.292118	0.675	0.372	2.62958e-22
Fibroblast1	MEG3	2.06415e-26	0.538758	0.722	0.423	5.21817e-22
Fibroblast1	CELF2	2.17077e-26	0.288882	0.546	0.268	5.48771e-22
Fibroblast1	CREG1	2.98883e-26	0.25543	0.457	0.193	7.55576e-22
Fibroblast1	UBL3	6.38448e-26	0.250619	0.462	0.201	1.614e-21
Fibroblast1	SRPX	7.80781e-26	0.297958	0.415	0.164	1.97381e-21
Fibroblast1	LUM	3.86776e-25	0.266599	0.995	0.607	9.7777e-21
Fibroblast1	NFE2L2	4.03819e-25	0.307937	0.703	0.433	1.02085e-20
Fibroblast1	CPE	1.3794e-24	0.387813	0.722	0.456	3.48712e-20
Fibroblast1	BICC1	3.25419e-24	0.26485	0.622	0.336	8.22658e-20
Fibroblast1	SH3D19	3.45914e-23	0.250147	0.504	0.242	8.7447e-19
Fibroblast1	CYB5R3	7.34961e-23	0.267496	0.714	0.455	1.85798e-18
Fibroblast1	RUNX1T1	3.07988e-22	0.27237	0.559	0.296	7.78593e-18
Fibroblast1	HERPUD1	1.19025e-20	0.266564	0.633	0.382	3.00895e-16
Fibroblast1	RBMS3	1.50487e-20	0.255163	0.656	0.398	3.8043e-16
Fibroblast1	CDKN1C	5.23353e-20	0.254882	0.577	0.32	1.32304e-15
Fibroblast1	UAP1	1.32333e-18	0.25278	0.559	0.307	3.34538e-14
Fibroblast1	CD9	4.12456e-17	0.266223	0.743	0.469	1.04269e-12
Fibroblast2	PTX3	4.09752e-89	2.41621	0.508	0.04	1.03585e-84
Fibroblast2	VEGFA	7.19413e-81	1.47956	0.902	0.25	1.81868e-76
Fibroblast2	GPRC5A	1.54255e-80	1.15462	0.818	0.172	3.89958e-76
Fibroblast2	SLC19A2	4.08334e-66	0.868913	0.561	0.08	1.03227e-61
Fibroblast2	PLAUR	3.26957e-60	0.937678	0.773	0.19	8.26548e-56
Fibroblast2	FOSL1	5.02034e-59	0.507273	0.409	0.041	1.26914e-54
Fibroblast2	PIM1	3.05911e-58	0.903237	0.727	0.166	7.73344e-54
Fibroblast2	LIF	7.59418e-58	0.856304	0.515	0.073	1.91981e-53
Fibroblast2	GFPT2	7.21624e-57	0.711463	0.841	0.239	1.82427e-52
Fibroblast2	SLC4A7	3.05909e-53	0.682637	0.621	0.13	7.73338e-49
Fibroblast2	NFATC2	3.47851e-52	0.445339	0.386	0.043	8.79367e-48
Fibroblast2	ATP13A3	1.36643e-51	0.691543	0.727	0.195	3.45434e-47
Fibroblast2	SOCS3	5.04582e-51	1.1803	0.962	0.502	1.27558e-46
Fibroblast2	KDM6B	6.53599e-51	1.18738	0.773	0.247	1.6523e-46
Fibroblast2	MIR222HG	1.46811e-49	0.496612	0.508	0.085	3.71138e-45
Fibroblast2	NAMPT	5.49497e-48	0.989682	0.955	0.431	1.38913e-43
Fibroblast2	HMGA1	1.54209e-46	0.498901	0.356	0.041	3.89841e-42
Fibroblast2	CCL2	4.06899e-45	1.63816	0.924	0.393	1.02864e-40
Fibroblast2	SPHK1	4.67737e-45	0.525105	0.591	0.131	1.18244e-40
Fibroblast2	C7	1.2984e-44	1.14278	0.939	0.413	3.28236e-40
Fibroblast2	DDX21	2.35178e-44	0.804252	0.833	0.335	5.94531e-40
Fibroblast2	MYC	2.50179e-44	0.877396	0.765	0.261	6.32453e-40
Fibroblast2	HAS2	5.55401e-44	1.10852	0.636	0.175	1.40405e-39
Fibroblast2	MAT2A	1.13197e-42	0.777301	0.841	0.335	2.86162e-38
Fibroblast2	TRIB1	1.6633e-42	0.627946	0.606	0.148	4.20481e-38
Fibroblast2	CD44	1.70701e-42	0.838781	0.818	0.359	4.31531e-38
Fibroblast2	IL1R1	9.50054e-41	0.918537	0.909	0.449	2.40174e-36
Fibroblast2	ACSL4	1.00728e-39	0.870694	0.644	0.192	2.54641e-35
Fibroblast2	C3	3.72538e-39	0.9402	0.962	0.494	9.41775e-35
Fibroblast2	CTSL	7.05227e-39	1.25002	0.803	0.401	1.78281e-34
Fibroblast2	ICAM1	1.7519e-38	0.963783	0.689	0.216	4.42881e-34
Fibroblast2	SERPINE1	2.00655e-38	1.59468	0.674	0.225	5.07255e-34
Fibroblast2	THBS1	3.62415e-38	1.45987	0.833	0.465	9.16186e-34
Fibroblast2	SOD2	4.24804e-38	1.0517	0.947	0.527	1.0739e-33
Fibroblast2	MEDAG	5.19729e-38	0.917029	0.636	0.2	1.31388e-33
Fibroblast2	IL6	7.46197e-38	1.05616	0.591	0.146	1.88639e-33
Fibroblast2	ABL2	2.4814e-37	0.647904	0.614	0.17	6.27297e-33
Fibroblast2	UAP1	7.11657e-37	0.82044	0.788	0.327	1.79907e-32
Fibroblast2	TNFRSF12A	1.46145e-35	0.574862	0.811	0.288	3.69455e-31
Fibroblast2	RDH10	1.55957e-35	0.80071	0.591	0.166	3.94259e-31
Fibroblast2	CEBPB	2.75672e-35	0.834246	0.939	0.615	6.96899e-31
Fibroblast2	ZFP36	5.84394e-34	0.965724	0.939	0.645	1.47735e-29
Fibroblast2	SRGAP1	9.95926e-34	0.660672	0.735	0.279	2.5177e-29
Fibroblast2	MARCH3	2.12646e-33	0.343987	0.432	0.086	5.37569e-29
Fibroblast2	GADD45A	2.94468e-33	0.95175	0.765	0.338	7.44416e-29
Fibroblast2	THAP2	2.84802e-32	0.458198	0.333	0.056	7.1998e-28
Fibroblast2	UGCG	4.8444e-32	0.681231	0.773	0.337	1.22466e-27
Fibroblast2	NOLC1	5.01487e-32	0.404848	0.629	0.194	1.26776e-27
Fibroblast2	AC016831.1	1.27296e-31	0.320999	0.356	0.063	3.21804e-27
Fibroblast2	FGF7	6.55578e-31	1.07403	0.758	0.384	1.6573e-26
Fibroblast2	PTGS2	9.29172e-31	1.19577	0.561	0.179	2.34895e-26
Fibroblast2	ELL2	2.34947e-30	0.703725	0.538	0.164	5.93946e-26
Fibroblast2	MCL1	6.19598e-30	0.647366	0.909	0.612	1.56634e-25
Fibroblast2	GLIS3	6.38861e-30	0.347648	0.439	0.103	1.61504e-25
Fibroblast2	GEM	5.72166e-29	0.904807	0.788	0.442	1.44644e-24
Fibroblast2	NFKBIA	1.29745e-28	0.937979	0.902	0.559	3.27996e-24
Fibroblast2	TFPI2	1.31543e-28	0.738391	0.439	0.101	3.32541e-24
Fibroblast2	TOP1	1.68196e-28	0.50018	0.826	0.386	4.25199e-24
Fibroblast2	SPSB1	3.99754e-27	0.666307	0.583	0.21	1.01058e-22
Fibroblast2	UGDH	6.89948e-27	0.788862	0.659	0.288	1.74419e-22
Fibroblast2	B4GALT1	7.19781e-27	0.663664	0.674	0.292	1.81961e-22
Fibroblast2	MFHAS1	8.95197e-27	0.351889	0.409	0.099	2.26306e-22
Fibroblast2	PANX1	2.02838e-26	0.254314	0.333	0.065	5.12775e-22
Fibroblast2	REL	3.37076e-26	0.571039	0.538	0.177	8.52127e-22
Fibroblast2	PDLIM4	4.40836e-26	0.469557	0.606	0.222	1.11443e-21
Fibroblast2	EMP1	5.623e-26	0.926029	0.826	0.51	1.42149e-21
Fibroblast2	ADAMTS4	1.01774e-25	0.792308	0.598	0.22	2.57285e-21
Fibroblast2	SLC39A14	1.65884e-25	0.449626	0.545	0.18	4.19354e-21
Fibroblast2	CXCL2	1.8092e-25	2.1174	0.523	0.188	4.57365e-21
Fibroblast2	DUSP5	2.8737e-25	0.388755	0.348	0.077	7.26473e-21
Fibroblast2	HAS1	3.00034e-25	0.612079	0.462	0.119	7.58486e-21
Fibroblast2	FGF2	3.91561e-25	0.632951	0.545	0.198	9.89866e-21
Fibroblast2	NFIL3	4.69876e-25	0.452242	0.561	0.197	1.18785e-20
Fibroblast2	NNMT	5.35983e-25	0.699024	0.947	0.684	1.35497e-20
Fibroblast2	STEAP2	5.55068e-25	0.512912	0.765	0.374	1.40321e-20
Fibroblast2	CCNL1	1.04349e-24	0.592647	0.894	0.553	2.63794e-20
Fibroblast2	RGS2	1.68867e-24	0.778983	0.561	0.211	4.26897e-20
Fibroblast2	B4GALT5	1.70334e-24	0.326532	0.462	0.132	4.30603e-20
Fibroblast2	SPRY2	2.34635e-24	0.386678	0.439	0.125	5.93158e-20
Fibroblast2	SRPX	2.95106e-24	0.444031	0.545	0.191	7.46027e-20
Fibroblast2	DOK5	8.67676e-24	0.252885	0.326	0.069	2.19349e-19
Fibroblast2	KLF9	9.34752e-24	0.54629	0.848	0.538	2.36305e-19
Fibroblast2	GGCX	9.9123e-24	0.300454	0.477	0.14	2.50583e-19
Fibroblast2	NFATC1	1.30158e-23	0.335342	0.379	0.095	3.29039e-19
Fibroblast2	RND3	1.39034e-23	0.616034	0.795	0.396	3.51478e-19
Fibroblast2	LDLR	1.50406e-23	0.362181	0.439	0.124	3.80227e-19
Fibroblast2	EIF4A1	1.65934e-23	0.561875	0.833	0.508	4.19481e-19
Fibroblast2	OTUD4	3.82457e-22	0.321608	0.477	0.151	9.66851e-18
Fibroblast2	NR4A3	4.32783e-22	0.539985	0.402	0.113	1.09408e-17
Fibroblast2	CCDC71L	4.77909e-22	0.647166	0.697	0.314	1.20815e-17
Fibroblast2	WTAP	8.14462e-22	0.720131	0.659	0.311	2.05896e-17
Fibroblast2	CRISPLD2	8.49419e-22	0.825564	0.826	0.52	2.14733e-17
Fibroblast2	NABP1	9.08134e-22	0.616284	0.583	0.231	2.29576e-17
Fibroblast2	TSC22D2	1.81509e-21	0.735811	0.5	0.184	4.58855e-17
Fibroblast2	OAF	2.22385e-21	0.527469	0.598	0.245	5.62189e-17
Fibroblast2	CHD1	3.84187e-21	0.376132	0.523	0.191	9.71225e-17
Fibroblast2	SLC2A3	4.46731e-21	0.436566	0.682	0.295	1.12934e-16
Fibroblast2	VMP1	8.61564e-21	0.805333	0.886	0.567	2.17803e-16
Fibroblast2	TIPARP	1.72337e-20	0.506458	0.485	0.172	4.35668e-16
Fibroblast2	CSRNP1	1.76421e-20	0.355806	0.5	0.173	4.45993e-16
Fibroblast2	AKIRIN1	2.31504e-20	0.342311	0.508	0.185	5.85242e-16
Fibroblast2	GJA1	3.39959e-20	0.379803	0.561	0.21	8.59415e-16
Fibroblast2	ANK2	5.88337e-20	0.456294	0.523	0.198	1.48732e-15
Fibroblast2	TNFAIP6	6.02769e-20	1.18983	0.576	0.247	1.5238e-15
Fibroblast2	OSMR	6.19416e-20	0.383846	0.621	0.265	1.56588e-15
Fibroblast2	SGK1	7.25929e-20	0.631064	0.455	0.155	1.83515e-15
Fibroblast2	MAPKAPK2	7.64978e-20	0.302295	0.5	0.174	1.93386e-15
Fibroblast2	CYP1B1	1.05271e-19	0.590067	0.705	0.332	2.66126e-15
Fibroblast2	IGFBP4	1.26517e-19	0.602872	0.932	0.678	3.19836e-15
Fibroblast2	WDR43	1.53777e-19	0.334033	0.508	0.186	3.88748e-15
Fibroblast2	SLC1A5	1.77583e-19	0.271921	0.424	0.131	4.4893e-15
Fibroblast2	METRNL	2.20625e-19	0.397945	0.477	0.177	5.57741e-15
Fibroblast2	FST	2.62158e-19	1.40019	0.371	0.114	6.62735e-15
Fibroblast2	ELOVL5	6.69806e-19	0.351597	0.5	0.18	1.69327e-14
Fibroblast2	MAP2K3	8.04981e-19	0.381773	0.439	0.15	2.03499e-14
Fibroblast2	ABI3BP	9.68088e-19	0.472341	0.879	0.488	2.44733e-14
Fibroblast2	ATP1B3	1.04965e-18	0.925369	0.576	0.256	2.65352e-14
Fibroblast2	ALDH1A3	1.26677e-18	0.500767	0.576	0.23	3.20238e-14
Fibroblast2	RSPO3	3.4949e-18	0.401516	0.462	0.162	8.8351e-14
Fibroblast2	NR4A1	4.53619e-18	0.639432	0.841	0.574	1.14675e-13
Fibroblast2	ERRFI1	5.14472e-18	0.746267	0.591	0.283	1.30059e-13
Fibroblast2	BHLHE40	8.93195e-18	0.438578	0.515	0.214	2.258e-13
Fibroblast2	IGF1	1.06352e-17	0.851035	0.614	0.284	2.68857e-13
Fibroblast2	PIM3	1.06552e-17	0.391099	0.455	0.166	2.69364e-13
Fibroblast2	CDKN1A	1.06937e-17	0.534351	0.682	0.356	2.70336e-13
Fibroblast2	SFPQ	1.18593e-17	0.427632	0.879	0.577	2.99804e-13
Fibroblast2	FBLN1	1.34856e-17	0.40241	0.977	0.634	3.40916e-13
Fibroblast2	BTG3	1.41656e-17	0.444938	0.568	0.26	3.58107e-13
Fibroblast2	RHOU	1.93082e-17	0.258159	0.364	0.107	4.88111e-13
Fibroblast2	SAMD4A	6.03597e-17	0.334079	0.432	0.154	1.52589e-12
Fibroblast2	CXCL12	6.82596e-17	0.481955	0.689	0.356	1.7256e-12
Fibroblast2	HNRNPAB	7.81714e-17	0.424408	0.659	0.351	1.97617e-12
Fibroblast2	APOD	1.0746e-16	0.413635	0.636	0.28	2.7166e-12
Fibroblast2	TMEM70	1.1311e-16	0.302122	0.417	0.145	2.85942e-12
Fibroblast2	IPO7	1.2016e-16	0.332304	0.53	0.222	3.03764e-12
Fibroblast2	PGM3	1.77793e-16	0.315921	0.523	0.221	4.49461e-12
Fibroblast2	CBLB	1.78134e-16	0.310562	0.462	0.174	4.50324e-12
Fibroblast2	DAB2	2.02888e-16	0.708215	0.629	0.367	5.129e-12
Fibroblast2	NFKB1	2.12757e-16	0.387759	0.5	0.204	5.3785e-12
Fibroblast2	BAZ1A	2.64238e-16	0.31368	0.432	0.158	6.67994e-12
Fibroblast2	AKR1C1	3.2291e-16	0.300497	0.379	0.124	8.16317e-12
Fibroblast2	PTGDS	4.05498e-16	0.596785	0.788	0.454	1.0251e-11
Fibroblast2	CCDC80	4.72423e-16	0.529696	0.962	0.653	1.19428e-11
Fibroblast2	MATN2	4.90011e-16	0.320249	0.424	0.151	1.23875e-11
Fibroblast2	EIF1B	7.79561e-16	0.662842	0.735	0.474	1.97073e-11
Fibroblast2	EIF4E	1.14101e-15	0.306945	0.439	0.165	2.88446e-11
Fibroblast2	COL14A1	1.26e-15	0.465224	0.879	0.527	3.18527e-11
Fibroblast2	TNFAIP2	1.33302e-15	0.574183	0.568	0.271	3.36989e-11
Fibroblast2	EIF3J	1.91971e-15	0.325738	0.576	0.261	4.85303e-11
Fibroblast2	SERPINF1	2.68417e-15	0.533193	0.932	0.61	6.78558e-11
Fibroblast2	YWHAG	2.70548e-15	0.343486	0.538	0.254	6.83946e-11
Fibroblast2	COLEC12	3.07981e-15	0.277679	0.621	0.282	7.78576e-11
Fibroblast2	ZFAND5	3.12652e-15	0.567113	0.72	0.424	7.90384e-11
Fibroblast2	CYTOR	4.05007e-15	0.632611	0.652	0.359	1.02386e-10
Fibroblast2	ZFC3H1	4.62238e-15	0.259844	0.455	0.175	1.16854e-10
Fibroblast2	PAPPA	6.30974e-15	0.455648	0.447	0.175	1.5951e-10
Fibroblast2	ETF1	9.35266e-15	0.26947	0.485	0.2	2.36435e-10
Fibroblast2	SLC20A1	1.155e-14	0.304191	0.455	0.182	2.91983e-10
Fibroblast2	ANGPTL4	1.61384e-14	0.653108	0.47	0.21	4.07978e-10
Fibroblast2	NOP58	1.87888e-14	0.270337	0.485	0.203	4.7498e-10
Fibroblast2	TAF1D	1.92433e-14	0.35089	0.697	0.398	4.86471e-10
Fibroblast2	TUBB6	2.37326e-14	0.336029	0.652	0.353	5.99961e-10
Fibroblast2	RUNX1	3.33518e-14	0.373119	0.629	0.325	8.43132e-10
Fibroblast2	S100A16	3.37043e-14	0.353642	0.644	0.329	8.52045e-10
Fibroblast2	PLK3	3.72278e-14	0.312054	0.439	0.177	9.4112e-10
Fibroblast2	RPS6KA3	3.90028e-14	0.278285	0.432	0.17	9.8599e-10
Fibroblast2	TUBA1C	5.28055e-14	0.324824	0.576	0.279	1.33492e-09
Fibroblast2	GATA6	5.67207e-14	0.291775	0.447	0.181	1.4339e-09
Fibroblast2	PFDN2	8.40991e-14	0.342299	0.614	0.334	2.12602e-09
Fibroblast2	SERPINE2	9.0881e-14	0.343358	0.53	0.235	2.29747e-09
Fibroblast2	ADM	1.05485e-13	0.890309	0.492	0.233	2.66667e-09
Fibroblast2	EXT1	1.98414e-13	0.316007	0.477	0.212	5.01592e-09
Fibroblast2	MEG3	2.57575e-13	0.536302	0.795	0.463	6.51148e-09
Fibroblast2	PNPLA8	1.04909e-12	0.291106	0.47	0.211	2.6521e-08
Fibroblast2	ABCA1	1.13464e-12	0.341533	0.508	0.252	2.86836e-08
Fibroblast2	EIF3B	1.16525e-12	0.258244	0.455	0.198	2.94574e-08
Fibroblast2	MPZL1	1.88657e-12	0.262572	0.614	0.314	4.76926e-08
Fibroblast2	AHCYL1	1.97699e-12	0.331597	0.667	0.38	4.99783e-08
Fibroblast2	PROS1	2.27414e-12	0.278024	0.561	0.287	5.74903e-08
Fibroblast2	MIDN	2.80474e-12	0.395321	0.606	0.336	7.09038e-08
Fibroblast2	RGCC	4.82952e-12	0.324298	0.485	0.214	1.2209e-07
Fibroblast2	RSL1D1	5.23135e-12	0.28543	0.636	0.361	1.32248e-07
Fibroblast2	AMD1	5.40378e-12	0.342867	0.561	0.306	1.36608e-07
Fibroblast2	MMP2	6.5971e-12	0.292001	0.924	0.605	1.66775e-07
Fibroblast2	EFEMP1	9.7736e-12	0.284721	0.841	0.511	2.47077e-07
Fibroblast2	ESYT2	2.79868e-11	0.263298	0.477	0.225	7.07506e-07
Fibroblast2	EIF5A	3.11461e-11	0.303423	0.72	0.452	7.87374e-07
Fibroblast2	OGN	4.5499e-11	0.264945	0.758	0.4	1.15022e-06
Fibroblast2	PLTP	5.19016e-11	0.31059	0.72	0.433	1.31207e-06
Fibroblast2	BZW1	5.94456e-11	0.290186	0.705	0.446	1.50278e-06
Fibroblast2	FOXO3	6.24639e-11	0.303268	0.621	0.359	1.57909e-06
Fibroblast2	TPBG	8.26702e-11	0.329785	0.538	0.287	2.0899e-06
Fibroblast2	NOP56	8.80185e-11	0.309986	0.561	0.309	2.22511e-06
Fibroblast2	DPT	9.9203e-11	0.296292	0.652	0.353	2.50785e-06
Fibroblast2	NUFIP2	1.2364e-10	0.282138	0.583	0.323	3.12562e-06
Fibroblast2	LUM	3.86723e-10	0.399312	0.955	0.67	9.77636e-06
Fibroblast2	TSHZ2	5.63055e-10	0.281935	0.606	0.346	1.4234e-05
Fibroblast2	GPNMB	1.26096e-09	0.327544	0.606	0.343	3.18772e-05
Fibroblast2	THBS2	1.71026e-09	0.301755	0.712	0.435	4.32355e-05
Fibroblast2	FBLN2	2.84259e-08	0.308077	0.697	0.435	0.000718608
Myofibroblast1	BMP5	7.28475e-71	0.431055	0.318	0.026	1.84158e-66
Myofibroblast1	LIMCH1	9.27408e-55	0.819153	0.528	0.179	2.34449e-50
Myofibroblast1	ROBO2	5.57285e-54	0.403189	0.304	0.041	1.40882e-49
Myofibroblast1	LTBP2	2.42755e-52	0.807806	0.751	0.428	6.13686e-48
Myofibroblast1	SCN7A	4.05767e-49	0.759448	0.627	0.28	1.02578e-44
Myofibroblast1	PLEKHH2	2.59211e-46	0.718375	0.572	0.254	6.55285e-42
Myofibroblast1	CES1	2.39746e-41	0.694217	0.538	0.236	6.06077e-37
Myofibroblast1	GPC3	3.38572e-39	0.790417	0.462	0.172	8.55911e-35
Myofibroblast1	ANGPT1	9.40863e-38	0.51054	0.454	0.164	2.3785e-33
Myofibroblast1	ITGBL1	1.23543e-37	0.699055	0.549	0.255	3.12316e-33
Myofibroblast1	DKK3	1.18952e-34	0.490294	0.63	0.337	3.00711e-30
Myofibroblast1	RGCC	2.83986e-34	1.11794	0.441	0.177	7.17915e-30
Myofibroblast1	NPNT	4.01913e-33	0.41548	0.381	0.128	1.01604e-28
Myofibroblast1	ITGA8	2.43074e-31	0.356468	0.454	0.174	6.1449e-27
Myofibroblast1	CDH11	3.39743e-28	0.422973	0.672	0.393	8.58869e-24
Myofibroblast1	PTGDS	4.47722e-25	0.767326	0.685	0.422	1.13184e-20
Myofibroblast1	LUM	4.99348e-13	0.255066	0.9	0.634	1.26235e-08
Myofibroblast2	CTHRC1	1.12431e-193	2.20336	1	0.204	2.84225e-189
Myofibroblast2	POSTN	3.52827e-182	2.25511	0.907	0.124	8.91946e-178
Myofibroblast2	FAP	1.08448e-160	0.976255	0.935	0.173	2.74157e-156
Myofibroblast2	COL10A1	2.44293e-133	0.927311	0.537	0.03	6.17572e-129
Myofibroblast2	INHBA	4.66887e-123	1.13184	0.801	0.15	1.18029e-118
Myofibroblast2	ADAM12	6.40488e-122	0.638206	0.541	0.04	1.61915e-117
Myofibroblast2	COL3A1	3.25379e-120	2.09019	1	0.688	8.22559e-116
Myofibroblast2	COL5A2	3.69467e-119	1.42818	0.988	0.454	9.34012e-115
Myofibroblast2	KIF26B	1.38004e-117	0.490102	0.496	0.031	3.48874e-113
Myofibroblast2	COL11A1	3.677e-117	0.950896	0.378	0.007	9.29546e-113
Myofibroblast2	COL5A1	1.66818e-114	1.25276	0.935	0.328	4.21717e-110
Myofibroblast2	COL6A3	1.15071e-106	1.4286	1	0.608	2.90899e-102
Myofibroblast2	SULF1	2.42593e-103	1.37403	0.866	0.278	6.13275e-99
Myofibroblast2	VCAN	1.21211e-99	1.40024	0.976	0.49	3.06422e-95
Myofibroblast2	MXRA5	1.58855e-99	0.81411	0.87	0.237	4.01587e-95
Myofibroblast2	GREM1	4.62537e-99	0.769763	0.435	0.029	1.16929e-94
Myofibroblast2	MMP14	1.55443e-95	0.849048	0.813	0.215	3.92959e-91
Myofibroblast2	MARCKS	3.51822e-95	0.975114	0.972	0.451	8.89405e-91
Myofibroblast2	TMEM158	8.66468e-90	0.549095	0.545	0.071	2.19043e-85
Myofibroblast2	THBS2	7.07499e-89	0.985865	0.939	0.377	1.78856e-84
Myofibroblast2	ADAMTS12	7.31445e-88	0.461897	0.549	0.075	1.84909e-83
Myofibroblast2	MMD	7.31996e-88	0.71681	0.557	0.085	1.85049e-83
Myofibroblast2	LOXL2	4.20106e-86	0.495166	0.565	0.08	1.06203e-81
Myofibroblast2	SERPINH1	1.01033e-84	0.876333	0.963	0.458	2.55412e-80
Myofibroblast2	EPSTI1	4.85892e-84	0.543032	0.593	0.102	1.22833e-79
Myofibroblast2	CHI3L1	8.79066e-84	1.78706	0.439	0.047	2.22228e-79
Myofibroblast2	CTSB	6.2725e-82	0.878701	0.878	0.348	1.58569e-77
Myofibroblast2	BASP1	9.84854e-81	0.647445	0.744	0.193	2.48971e-76
Myofibroblast2	EMILIN1	1.61562e-80	0.753219	0.923	0.391	4.08427e-76
Myofibroblast2	SMYD3	3.82432e-77	0.481334	0.512	0.079	9.66787e-73
Myofibroblast2	LUM	1.88067e-76	1.07302	1	0.641	4.75432e-72
Myofibroblast2	MMP11	3.34276e-76	2.10382	0.419	0.048	8.45049e-72
Myofibroblast2	RCN3	3.37667e-74	0.637097	0.805	0.265	8.53623e-70
Myofibroblast2	CDH11	5.7198e-74	0.81542	0.902	0.38	1.44597e-69
Myofibroblast2	CTSK	2.08263e-73	1.02053	0.902	0.45	5.26488e-69
Myofibroblast2	GJB2	2.54424e-73	0.499398	0.317	0.019	6.43183e-69
Myofibroblast2	PPIB	4.6072e-73	0.721679	0.988	0.737	1.1647e-68
Myofibroblast2	ARL4C	6.14056e-73	0.567911	0.569	0.104	1.55233e-68
Myofibroblast2	P4HB	2.74995e-72	0.719091	0.931	0.501	6.95187e-68
Myofibroblast2	RAI14	8.05698e-72	0.43125	0.589	0.114	2.0368e-67
Myofibroblast2	TDO2	1.07131e-69	0.612784	0.516	0.086	2.70828e-65
Myofibroblast2	KIAA1217	9.04746e-69	0.364452	0.443	0.06	2.2872e-64
Myofibroblast2	RCN1	2.36135e-68	0.651953	0.878	0.397	5.96948e-64
Myofibroblast2	WISP1	7.16009e-68	0.382575	0.463	0.068	1.81007e-63
Myofibroblast2	DIO2	2.30661e-67	0.948213	0.512	0.096	5.83111e-63
Myofibroblast2	TWIST1	2.32534e-67	0.62469	0.585	0.124	5.87847e-63
Myofibroblast2	PDPN	1.28594e-66	0.598242	0.667	0.182	3.25087e-62
Myofibroblast2	MMP2	3.93391e-66	1.06017	0.959	0.575	9.94492e-62
Myofibroblast2	FNDC1	1.36064e-64	0.428698	0.382	0.047	3.4397e-60
Myofibroblast2	GOLM1	1.4971e-64	0.464498	0.569	0.126	3.78468e-60
Myofibroblast2	NTM	2.33444e-64	0.53833	0.606	0.141	5.90146e-60
Myofibroblast2	BST2	3.02086e-63	0.874265	0.724	0.243	7.63674e-59
Myofibroblast2	KDELR2	3.0555e-63	0.625301	0.902	0.45	7.72431e-59
Myofibroblast2	PTK7	1.08523e-62	0.436456	0.577	0.133	2.74347e-58
Myofibroblast2	COL12A1	1.83365e-62	1.11911	0.634	0.191	4.63546e-58
Myofibroblast2	OSTC	3.87083e-62	0.615822	0.898	0.461	9.78545e-58
Myofibroblast2	ISLR	7.34273e-62	0.760634	0.813	0.339	1.85624e-57
Myofibroblast2	KDELR3	7.55302e-62	0.504921	0.593	0.15	1.9094e-57
Myofibroblast2	COL8A1	7.82435e-62	0.75227	0.821	0.326	1.978e-57
Myofibroblast2	TGFBI	1.76713e-61	0.502512	0.553	0.117	4.4673e-57
Myofibroblast2	TMEM176B	2.00898e-60	0.809169	0.764	0.329	5.0787e-56
Myofibroblast2	TMEM45A	2.91029e-60	0.423235	0.618	0.158	7.35722e-56
Myofibroblast2	IL32	3.87943e-60	0.837264	0.715	0.253	9.80719e-56
Myofibroblast2	CLMP	4.78279e-60	0.491728	0.732	0.229	1.20909e-55
Myofibroblast2	THY1	6.62702e-60	0.749805	0.976	0.486	1.67531e-55
Myofibroblast2	PCOLCE	2.59204e-59	0.758414	0.947	0.577	6.55266e-55
Myofibroblast2	CALU	4.33468e-59	0.68311	0.902	0.509	1.09581e-54
Myofibroblast2	PPIC	6.22119e-58	0.588034	0.927	0.483	1.57272e-53
Myofibroblast2	FBXO32	1.43378e-57	0.658904	0.557	0.137	3.6246e-53
Myofibroblast2	GGT5	1.44271e-57	0.54154	0.659	0.205	3.64717e-53
Myofibroblast2	PLOD2	1.52811e-57	0.608003	0.756	0.26	3.86307e-53
Myofibroblast2	CERCAM	1.81764e-57	0.445791	0.614	0.167	4.59499e-53
Myofibroblast2	S100A16	1.8898e-57	0.53439	0.772	0.284	4.77741e-53
Myofibroblast2	VCAM1	2.48544e-57	0.356729	0.732	0.214	6.28319e-53
Myofibroblast2	MDK	2.60018e-57	0.618349	0.748	0.274	6.57324e-53
Myofibroblast2	MFAP2	2.80306e-57	0.478962	0.659	0.194	7.08615e-53
Myofibroblast2	TNFAIP6	4.46902e-57	0.581887	0.679	0.205	1.12977e-52
Myofibroblast2	NXN	1.02101e-56	0.34202	0.443	0.079	2.58111e-52
Myofibroblast2	PSMB9	1.59374e-54	0.562437	0.614	0.184	4.02898e-50
Myofibroblast2	RHOBTB3	4.4743e-54	0.583455	0.776	0.328	1.1311e-49
Myofibroblast2	TMEM176A	6.11922e-54	0.629967	0.74	0.289	1.54694e-49
Myofibroblast2	NFE2L3	2.38188e-53	0.275887	0.305	0.033	6.0214e-49
Myofibroblast2	LXN	5.15836e-52	0.758731	0.711	0.279	1.30403e-47
Myofibroblast2	HOPX	6.94362e-52	0.530393	0.439	0.085	1.75535e-47
Myofibroblast2	TYMP	3.57668e-51	0.670666	0.724	0.286	9.04184e-47
Myofibroblast2	PDGFC	1.43483e-50	0.320389	0.386	0.066	3.62725e-46
Myofibroblast2	CREB3L1	4.76509e-50	0.28853	0.362	0.056	1.20461e-45
Myofibroblast2	PKM	1.32773e-48	0.585423	0.85	0.45	3.35651e-44
Myofibroblast2	SPHK1	3.6422e-48	0.386478	0.488	0.113	9.20748e-44
Myofibroblast2	CHN1	5.01039e-48	0.432954	0.577	0.157	1.26663e-43
Myofibroblast2	FKBP10	6.24294e-48	0.462965	0.683	0.263	1.57822e-43
Myofibroblast2	GPC6	1.02979e-47	0.443697	0.561	0.167	2.60332e-43
Myofibroblast2	TNC	1.4431e-47	0.766243	0.504	0.133	3.64817e-43
Myofibroblast2	TPM4	2.4413e-47	0.568447	0.967	0.67	6.17162e-43
Myofibroblast2	KCNQ1OT1	2.4511e-47	0.793573	0.821	0.396	6.19637e-43
Myofibroblast2	LAMB1	4.11765e-47	0.465537	0.797	0.314	1.04094e-42
Myofibroblast2	STAT1	1.59609e-46	0.547562	0.65	0.239	4.03493e-42
Myofibroblast2	CLEC11A	1.66999e-46	0.489355	0.817	0.383	4.22173e-42
Myofibroblast2	CAPZB	3.97156e-46	0.48579	0.898	0.528	1.00401e-41
Myofibroblast2	MYDGF	8.29665e-46	0.498784	0.801	0.392	2.09739e-41
Myofibroblast2	PRDX4	8.87391e-46	0.46249	0.76	0.342	2.24332e-41
Myofibroblast2	NNMT	2.20388e-45	0.692655	0.967	0.66	5.57141e-41
Myofibroblast2	PDIA6	3.52868e-45	0.494017	0.866	0.481	8.92051e-41
Myofibroblast2	CXCL9	3.64598e-45	0.924826	0.305	0.043	9.21703e-41
Myofibroblast2	MXRA8	7.94371e-45	0.579073	0.89	0.512	2.00817e-40
Myofibroblast2	SH3PXD2A	1.03546e-44	0.500594	0.707	0.282	2.61765e-40
Myofibroblast2	EGLN3	2.8628e-44	0.41597	0.419	0.094	7.23715e-40
Myofibroblast2	TUBB	5.10539e-44	0.612076	0.89	0.567	1.29064e-39
Myofibroblast2	HTRA3	1.84392e-43	0.665157	0.618	0.215	4.66144e-39
Myofibroblast2	SRPX2	3.68949e-43	0.295669	0.423	0.094	9.32702e-39
Myofibroblast2	LOXL1	3.70535e-43	0.378479	0.589	0.189	9.36711e-39
Myofibroblast2	SLC12A8	1.30491e-42	0.276107	0.317	0.05	3.29881e-38
Myofibroblast2	EFEMP2	2.00928e-42	0.436639	0.78	0.368	5.07945e-38
Myofibroblast2	FSCN1	2.68378e-42	0.295069	0.419	0.095	6.78459e-38
Myofibroblast2	SOX4	1.59055e-41	0.628761	0.878	0.508	4.02091e-37
Myofibroblast2	NUAK1	2.27374e-41	0.415773	0.374	0.08	5.74803e-37
Myofibroblast2	CALR	3.83425e-41	0.472794	0.943	0.66	9.69298e-37
Myofibroblast2	NBL1	4.6225e-41	0.6115	0.967	0.693	1.16857e-36
Myofibroblast2	UNC5B	6.45994e-41	0.32924	0.337	0.063	1.63307e-36
Myofibroblast2	RUNX1	8.59252e-41	0.437478	0.715	0.288	2.17219e-36
Myofibroblast2	PLAU	1.10539e-40	0.580153	0.451	0.121	2.79444e-36
Myofibroblast2	DYNLT1	1.71044e-40	0.411259	0.74	0.328	4.32399e-36
Myofibroblast2	ADAMTS2	3.00315e-40	0.37724	0.528	0.16	7.59197e-36
Myofibroblast2	LAP3	3.41851e-40	0.530861	0.634	0.252	8.64199e-36
Myofibroblast2	HAPLN3	3.81896e-40	0.311523	0.443	0.112	9.65434e-36
Myofibroblast2	P3H1	6.85508e-40	0.287579	0.398	0.091	1.73297e-35
Myofibroblast2	MDFI	1.20761e-39	0.250273	0.329	0.06	3.05284e-35
Myofibroblast2	CKAP4	1.22676e-39	0.553962	0.687	0.311	3.10124e-35
Myofibroblast2	RAB13	2.30653e-39	0.515773	0.789	0.413	5.8309e-35
Myofibroblast2	SERPINF1	5.06743e-39	0.538953	0.967	0.58	1.28105e-34
Myofibroblast2	NRP2	6.17614e-39	0.364019	0.496	0.145	1.56133e-34
Myofibroblast2	SSR3	8.88235e-39	0.427868	0.805	0.403	2.24546e-34
Myofibroblast2	WARS	1.1846e-38	0.420527	0.488	0.144	2.99467e-34
Myofibroblast2	ANGPTL2	1.9698e-38	0.456605	0.589	0.223	4.97965e-34
Myofibroblast2	TNFSF10	2.54669e-38	0.543155	0.565	0.211	6.43803e-34
Myofibroblast2	SMIM3	5.79257e-38	0.339764	0.484	0.143	1.46436e-33
Myofibroblast2	IKBIP	8.11423e-38	0.345971	0.545	0.177	2.05128e-33
Myofibroblast2	GPX8	2.91426e-37	0.362532	0.659	0.27	7.36725e-33
Myofibroblast2	PDLIM2	3.1633e-37	0.415398	0.837	0.453	7.99683e-33
Myofibroblast2	PDIA3	3.52429e-37	0.429971	0.923	0.645	8.90941e-33
Myofibroblast2	ANTXR1	3.78209e-36	0.605971	0.813	0.462	9.56113e-32
Myofibroblast2	TPM2	4.07471e-36	0.397804	0.972	0.709	1.03009e-31
Myofibroblast2	VGLL4	1.58831e-35	0.375929	0.638	0.262	4.01524e-31
Myofibroblast2	PRRX1	1.66147e-35	0.469193	0.935	0.587	4.2002e-31
Myofibroblast2	STEAP1	1.77678e-35	0.424922	0.732	0.334	4.4917e-31
Myofibroblast2	CYP1B1	4.86232e-35	0.836075	0.659	0.311	1.22919e-30
Myofibroblast2	P3H4	6.229e-35	0.265981	0.402	0.104	1.57469e-30
Myofibroblast2	ARF4	1.03248e-34	0.441069	0.874	0.551	2.61011e-30
Myofibroblast2	CPXM1	1.06181e-34	0.293097	0.435	0.119	2.68426e-30
Myofibroblast2	CNN2	1.63364e-34	0.329077	0.549	0.189	4.12984e-30
Myofibroblast2	TNS3	2.51775e-34	0.299683	0.435	0.121	6.36487e-30
Myofibroblast2	PSME2	2.91066e-34	0.513312	0.65	0.302	7.35815e-30
Myofibroblast2	GPX7	4.52632e-34	0.262866	0.374	0.093	1.14425e-29
Myofibroblast2	PMEPA1	1.93904e-33	0.571415	0.72	0.355	4.90189e-29
Myofibroblast2	AP2S1	2.14703e-33	0.347666	0.654	0.276	5.42769e-29
Myofibroblast2	RRBP1	3.28866e-33	0.467185	0.854	0.501	8.31373e-29
Myofibroblast2	TMEM208	3.53648e-33	0.316509	0.557	0.207	8.94022e-29
Myofibroblast2	CA12	4.21896e-33	0.290003	0.317	0.066	1.06655e-28
Myofibroblast2	SULF2	4.85201e-33	0.298313	0.411	0.115	1.22659e-28
Myofibroblast2	FAM114A1	5.67214e-33	0.389325	0.736	0.379	1.43392e-28
Myofibroblast2	LMAN1	1.63968e-32	0.391435	0.817	0.486	4.1451e-28
Myofibroblast2	PPP1R14B	1.75054e-32	0.409474	0.699	0.34	4.42535e-28
Myofibroblast2	ACTN1	1.95858e-32	0.437835	0.829	0.45	4.95129e-28
Myofibroblast2	DPYSL3	2.00121e-32	0.389768	0.74	0.375	5.05907e-28
Myofibroblast2	EVA1B	4.12082e-32	0.388422	0.728	0.361	1.04174e-27
Myofibroblast2	AGTRAP	1.21872e-31	0.284017	0.463	0.151	3.08092e-27
Myofibroblast2	PCDH7	1.30527e-31	0.310599	0.411	0.119	3.29973e-27
Myofibroblast2	TCEAL9	2.00761e-31	0.408499	0.789	0.466	5.07525e-27
Myofibroblast2	TMED9	2.01266e-31	0.397428	0.752	0.411	5.088e-27
Myofibroblast2	SPATS2L	5.97661e-31	0.455744	0.756	0.415	1.51089e-26
Myofibroblast2	YIF1A	6.4932e-31	0.344711	0.61	0.264	1.64148e-26
Myofibroblast2	TUBA1A	8.13129e-31	0.513097	0.915	0.656	2.05559e-26
Myofibroblast2	GBP1	9.02979e-31	0.581041	0.61	0.256	2.28273e-26
Myofibroblast2	MAGED1	9.24926e-31	0.275846	0.467	0.153	2.33821e-26
Myofibroblast2	ISG15	1.10985e-30	0.393802	0.5	0.175	2.8057e-26
Myofibroblast2	CYP7B1	1.14486e-30	0.262157	0.362	0.095	2.8942e-26
Myofibroblast2	MYH9	1.28208e-30	0.457342	0.821	0.449	3.2411e-26
Myofibroblast2	SFRP2	1.51075e-29	0.373632	0.862	0.412	3.81917e-25
Myofibroblast2	CDC42EP5	1.57891e-29	0.270772	0.488	0.17	3.99148e-25
Myofibroblast2	MYLK	2.67946e-29	0.385433	0.854	0.464	6.77367e-25
Myofibroblast2	ENC1	3.61657e-29	0.349162	0.459	0.154	9.14269e-25
Myofibroblast2	HDLBP	4.08241e-29	0.377752	0.736	0.414	1.03203e-24
Myofibroblast2	RABAC1	5.5506e-29	0.401962	0.919	0.643	1.40319e-24
Myofibroblast2	SH3PXD2B	1.02433e-28	0.26606	0.398	0.12	2.58951e-24
Myofibroblast2	NREP	1.06737e-28	0.362918	0.455	0.159	2.69831e-24
Myofibroblast2	PGAM1	1.64364e-28	0.377405	0.691	0.365	4.15511e-24
Myofibroblast2	ITGA11	3.229e-28	0.40372	0.374	0.114	8.16292e-24
Myofibroblast2	NDUFC2	5.07785e-28	0.358423	0.837	0.545	1.28368e-23
Myofibroblast2	MARCKSL1	1.13782e-27	0.292533	0.545	0.211	2.87641e-23
Myofibroblast2	SSR2	2.16535e-27	0.370655	0.829	0.562	5.47401e-23
Myofibroblast2	FHL2	3.58591e-27	0.331504	0.565	0.234	9.06518e-23
Myofibroblast2	XAF1	4.10926e-27	0.309268	0.488	0.179	1.03882e-22
Myofibroblast2	FRMD6	4.52814e-27	0.375028	0.557	0.246	1.14471e-22
Myofibroblast2	FMOD	6.79234e-27	0.306632	0.581	0.251	1.7171e-22
Myofibroblast2	PPFIBP1	1.5211e-26	0.372582	0.711	0.39	3.84533e-22
Myofibroblast2	ITGAV	1.65757e-26	0.360013	0.728	0.401	4.19034e-22
Myofibroblast2	TMEM167A	2.1916e-26	0.316751	0.602	0.276	5.54036e-22
Myofibroblast2	BICC1	2.49827e-26	0.297209	0.72	0.346	6.31563e-22
Myofibroblast2	PDGFRA	2.50532e-26	0.332406	0.825	0.442	6.33344e-22
Myofibroblast2	RAB31	8.32508e-26	0.369471	0.516	0.221	2.10458e-21
Myofibroblast2	OSBPL8	1.86395e-25	0.363197	0.683	0.369	4.71207e-21
Myofibroblast2	ENAH	3.04061e-25	0.378508	0.785	0.468	7.68665e-21
Myofibroblast2	PALLD	3.89229e-25	0.42852	0.878	0.591	9.8397e-21
Myofibroblast2	CD82	5.09492e-25	0.318032	0.512	0.207	1.28799e-20
Myofibroblast2	FOXO1	6.05443e-25	0.340699	0.398	0.139	1.53056e-20
Myofibroblast2	FAM20C	6.25227e-25	0.312264	0.48	0.191	1.58057e-20
Myofibroblast2	YIPF5	7.1018e-25	0.29912	0.52	0.22	1.79534e-20
Myofibroblast2	PLK2	8.73106e-25	0.424405	0.48	0.193	2.20721e-20
Myofibroblast2	COL16A1	1.45243e-24	0.295268	0.553	0.242	3.67175e-20
Myofibroblast2	HSPH1	1.53285e-24	0.470492	0.626	0.332	3.87504e-20
Myofibroblast2	ECM1	1.735e-24	0.281821	0.606	0.274	4.38609e-20
Myofibroblast2	TMED3	2.4794e-24	0.260078	0.5	0.202	6.26791e-20
Myofibroblast2	TTC3	2.63502e-24	0.360945	0.776	0.481	6.66133e-20
Myofibroblast2	PHLDA3	3.28862e-24	0.295206	0.557	0.247	8.31363e-20
Myofibroblast2	HTRA1	3.38332e-24	0.669932	0.72	0.466	8.55305e-20
Myofibroblast2	IGKC	6.01299e-24	1.11154	0.492	0.209	1.52009e-19
Myofibroblast2	SLC39A7	6.48649e-24	0.266478	0.561	0.249	1.63978e-19
Myofibroblast2	IL1R1	9.71575e-24	0.37096	0.756	0.439	2.45614e-19
Myofibroblast2	FKBP11	1.02222e-23	0.25757	0.472	0.185	2.58418e-19
Myofibroblast2	CISD1	1.05427e-23	0.270098	0.573	0.258	2.66519e-19
Myofibroblast2	COL4A2	1.50427e-23	0.367887	0.768	0.429	3.80279e-19
Myofibroblast2	F2R	1.67055e-23	0.390578	0.52	0.221	4.22314e-19
Myofibroblast2	ITGB5	2.39744e-23	0.395529	0.63	0.338	6.06073e-19
Myofibroblast2	PSMA7	2.9011e-23	0.30354	0.874	0.615	7.33399e-19
Myofibroblast2	PPA1	3.0441e-23	0.466587	0.724	0.43	7.69549e-19
Myofibroblast2	SEC31A	3.39816e-23	0.297837	0.78	0.458	8.59056e-19
Myofibroblast2	VMP1	6.92532e-23	0.259493	0.874	0.545	1.75072e-18
Myofibroblast2	MRC2	2.02874e-22	0.308352	0.736	0.422	5.12865e-18
Myofibroblast2	GDI2	2.89719e-22	0.272775	0.659	0.352	7.3241e-18
Myofibroblast2	ATOX1	3.93987e-22	0.28208	0.593	0.284	9.95998e-18
Myofibroblast2	MAFB	6.44515e-22	0.531785	0.61	0.328	1.62933e-17
Myofibroblast2	PARK7	9.31891e-22	0.306971	0.878	0.6	2.35582e-17
Myofibroblast2	PDLIM7	1.02112e-21	0.289499	0.585	0.284	2.58138e-17
Myofibroblast2	SLC44A1	1.7197e-21	0.291955	0.561	0.266	4.34739e-17
Myofibroblast2	FSTL1	2.57705e-21	0.286362	0.919	0.646	6.51478e-17
Myofibroblast2	PSMB5	2.91369e-21	0.271086	0.638	0.338	7.36581e-17
Myofibroblast2	VAMP5	3.2111e-21	0.359768	0.707	0.438	8.11767e-17
Myofibroblast2	PSMB8	3.26609e-21	0.28964	0.516	0.235	8.25666e-17
Myofibroblast2	DNAJC15	3.67416e-21	0.263551	0.528	0.241	9.28828e-17
Myofibroblast2	IGFBP5	4.71368e-21	0.749439	0.785	0.53	1.19162e-16
Myofibroblast2	IGFBP2	5.89014e-21	1.0717	0.561	0.302	1.48903e-16
Myofibroblast2	SPON2	7.25297e-21	0.561146	0.663	0.379	1.83355e-16
Myofibroblast2	TSHZ2	7.80945e-21	0.290241	0.634	0.322	1.97423e-16
Myofibroblast2	LY6E	1.21212e-20	0.303229	0.862	0.529	3.06423e-16
Myofibroblast2	KRT10	1.36644e-20	0.295205	0.703	0.421	3.45437e-16
Myofibroblast2	SEPT11	1.49881e-20	0.358369	0.756	0.48	3.78899e-16
Myofibroblast2	PSMA4	1.6647e-20	0.295124	0.63	0.344	4.20835e-16
Myofibroblast2	DDR2	2.15175e-20	0.283068	0.837	0.522	5.43963e-16
Myofibroblast2	PTTG1IP	2.41995e-20	0.285536	0.622	0.331	6.11764e-16
Myofibroblast2	ARPC2	3.24662e-20	0.30082	0.85	0.599	8.20745e-16
Myofibroblast2	COL4A1	3.39521e-20	0.337324	0.728	0.417	8.58309e-16
Myofibroblast2	GXYLT2	4.27963e-20	0.271645	0.488	0.221	1.08189e-15
Myofibroblast2	KDELR1	4.79009e-20	0.266187	0.736	0.435	1.21093e-15
Myofibroblast2	P4HA2	5.54274e-20	0.30045	0.565	0.28	1.40121e-15
Myofibroblast2	SURF4	7.98117e-20	0.272601	0.549	0.276	2.01764e-15
Myofibroblast2	SUB1	9.11872e-20	0.277643	0.813	0.528	2.30521e-15
Myofibroblast2	PPP1CC	1.73045e-19	0.280098	0.598	0.318	4.37459e-15
Myofibroblast2	MAP4K4	3.10028e-19	0.278982	0.61	0.322	7.83751e-15
Myofibroblast2	GALNT1	4.28289e-19	0.276903	0.476	0.219	1.08272e-14
Myofibroblast2	LMCD1	4.76078e-19	0.288952	0.618	0.32	1.20352e-14
Myofibroblast2	ZNF503	4.82111e-19	0.278918	0.63	0.336	1.21878e-14
Myofibroblast2	ODF2L	6.94958e-19	0.270272	0.52	0.25	1.75685e-14
Myofibroblast2	RTRAF	7.42267e-19	0.266906	0.715	0.435	1.87645e-14
Myofibroblast2	GJA1	9.26844e-19	0.36279	0.455	0.201	2.34306e-14
Myofibroblast2	PRELID1	1.23425e-18	0.256147	0.679	0.378	3.12019e-14
Myofibroblast2	TUBA1C	1.36114e-18	0.319664	0.549	0.261	3.44095e-14
Myofibroblast2	ENO1	3.67117e-18	0.41185	0.703	0.436	9.28073e-14
Myofibroblast2	ITGBL1	5.32641e-18	0.265442	0.565	0.279	1.34652e-13
Myofibroblast2	LOX	1.77891e-17	0.339567	0.476	0.225	4.49709e-13
Myofibroblast2	PHPT1	1.5545e-15	0.255064	0.789	0.532	3.92979e-11
Myofibroblast2	FILIP1L	7.29229e-14	0.282125	0.724	0.468	1.84349e-09
Smoothmuscle1	MYH11	2.46268e-232	2.19443	0.957	0.111	6.22566e-228
Smoothmuscle1	PLN	7.62438e-179	1.07462	0.719	0.054	1.92744e-174
Smoothmuscle1	DES	5.77385e-172	1.48692	0.662	0.042	1.45963e-167
Smoothmuscle1	ACTG2	1.48298e-151	0.921485	0.598	0.035	3.74897e-147
Smoothmuscle1	RERGL	4.11289e-135	0.787454	0.395	0.001	1.03974e-130
Smoothmuscle1	MCAM	3.89904e-134	1.12674	0.779	0.12	9.85678e-130
Smoothmuscle1	MYOCD	2.25681e-124	0.514477	0.427	0.012	5.70522e-120
Smoothmuscle1	FAM129A	2.78446e-123	0.779927	0.673	0.095	7.03912e-119
Smoothmuscle1	TAGLN	1.4113e-118	1.77734	0.993	0.621	3.56776e-114
Smoothmuscle1	ACTA2	1.90024e-116	1.69635	0.961	0.426	4.8038e-112
Smoothmuscle1	CNN1	2.00459e-116	0.912062	0.637	0.09	5.06759e-112
Smoothmuscle1	CASQ2	3.79248e-111	0.354024	0.345	0.003	9.5874e-107
Smoothmuscle1	SORBS2	1.61307e-110	0.659006	0.502	0.044	4.07784e-106
Smoothmuscle1	KCNA5	3.68237e-108	0.388564	0.32	0.001	9.30902e-104
Smoothmuscle1	TINAGL1	1.51655e-106	0.693868	0.641	0.091	3.83384e-102
Smoothmuscle1	LMOD1	2.27428e-106	1.03807	0.694	0.144	5.74938e-102
Smoothmuscle1	NTRK3	2.04218e-100	0.556051	0.48	0.044	5.16263e-96
Smoothmuscle1	ATP1A2	7.15513e-100	0.474021	0.384	0.018	1.80882e-95
Smoothmuscle1	SORBS1	8.14007e-99	0.588615	0.516	0.06	2.05781e-94
Smoothmuscle1	ADIRF	4.75496e-96	1.50558	0.957	0.584	1.20205e-91
Smoothmuscle1	SNCG	5.03725e-96	0.820081	0.548	0.079	1.27342e-91
Smoothmuscle1	TNNT2	1.11272e-92	0.52995	0.288	0.003	2.81296e-88
Smoothmuscle1	TPM2	6.7929e-91	1.50143	0.964	0.704	1.71725e-86
Smoothmuscle1	MYL9	1.99631e-89	1.53591	0.947	0.679	5.04668e-85
Smoothmuscle1	PPP1R14A	4.89616e-80	1.18052	0.776	0.277	1.23775e-75
Smoothmuscle1	LPP	7.82708e-78	0.965859	0.893	0.556	1.97869e-73
Smoothmuscle1	FOXC2	8.74196e-75	0.369515	0.356	0.03	2.20997e-70
Smoothmuscle1	BCAM	9.71849e-74	0.50604	0.399	0.046	2.45683e-69
Smoothmuscle1	ITIH3	1.1912e-73	0.298855	0.267	0.009	3.01136e-69
Smoothmuscle1	CSRP1	1.33107e-66	0.878259	0.819	0.395	3.36494e-62
Smoothmuscle1	ADGRL3	1.86492e-66	0.29912	0.295	0.02	4.71451e-62
Smoothmuscle1	INPP4B	1.64444e-63	0.442255	0.438	0.072	4.15715e-59
Smoothmuscle1	HACD1	1.67911e-63	0.265014	0.267	0.016	4.24478e-59
Smoothmuscle1	NRGN	7.39168e-62	0.381886	0.302	0.027	1.86862e-57
Smoothmuscle1	CSRP2	9.68245e-62	0.78397	0.669	0.241	2.44772e-57
Smoothmuscle1	FLNA	3.67143e-61	0.974753	0.858	0.553	9.28138e-57
Smoothmuscle1	SYNPO2	5.79416e-60	0.758015	0.651	0.234	1.46476e-55
Smoothmuscle1	SLC38A1	3.11267e-58	0.299792	0.335	0.04	7.86883e-54
Smoothmuscle1	SYNM	1.21166e-57	0.438875	0.431	0.078	3.06308e-53
Smoothmuscle1	SBSPON	3.59301e-56	0.259808	0.285	0.026	9.08312e-52
Smoothmuscle1	NET1	2.76756e-54	0.567963	0.459	0.103	6.9964e-50
Smoothmuscle1	RAMP1	4.58744e-53	0.518439	0.541	0.151	1.15971e-48
Smoothmuscle1	C2orf40	1.00955e-52	0.72671	0.459	0.105	2.55214e-48
Smoothmuscle1	C11orf96	4.79945e-51	1.23491	0.922	0.633	1.2133e-46
Smoothmuscle1	ITGA7	1.65224e-50	0.297958	0.327	0.046	4.17687e-46
Smoothmuscle1	RCAN2	7.37876e-50	0.488887	0.477	0.125	1.86535e-45
Smoothmuscle1	PGM5	8.72769e-50	0.303054	0.295	0.037	2.20636e-45
Smoothmuscle1	MEF2C	7.7429e-49	0.452214	0.587	0.177	1.9574e-44
Smoothmuscle1	ID4	1.21378e-48	0.713005	0.772	0.371	3.06844e-44
Smoothmuscle1	EFHD1	6.67238e-48	0.339564	0.342	0.057	1.68678e-43
Smoothmuscle1	ZFHX3	1.11904e-47	0.611926	0.726	0.351	2.82893e-43
Smoothmuscle1	TTLL7	1.05423e-46	0.359287	0.395	0.083	2.66509e-42
Smoothmuscle1	PDGFA	3.89521e-46	0.479946	0.488	0.135	9.8471e-42
Smoothmuscle1	C12orf75	8.04415e-44	0.54677	0.484	0.146	2.03356e-39
Smoothmuscle1	PPP1R12B	6.7894e-41	0.560922	0.626	0.271	1.71636e-36
Smoothmuscle1	MRVI1	8.0971e-41	0.354215	0.473	0.139	2.04695e-36
Smoothmuscle1	EDNRB	8.94378e-41	0.422353	0.431	0.114	2.26099e-36
Smoothmuscle1	ESAM	9.75216e-41	0.271506	0.335	0.064	2.46535e-36
Smoothmuscle1	ACTN4	9.36294e-40	0.582164	0.683	0.336	2.36695e-35
Smoothmuscle1	MAP1B	1.41404e-39	0.514989	0.772	0.417	3.57468e-35
Smoothmuscle1	PPP1R12A	1.70534e-39	0.552973	0.786	0.472	4.31111e-35
Smoothmuscle1	SH3BGRL	5.03186e-39	0.508373	0.779	0.478	1.27205e-34
Smoothmuscle1	CDH13	3.02067e-38	0.281907	0.349	0.076	7.63626e-34
Smoothmuscle1	MYLK	6.49222e-38	0.573859	0.797	0.465	1.64123e-33
Smoothmuscle1	CARMN	8.50425e-38	0.531262	0.626	0.244	2.14987e-33
Smoothmuscle1	CAV2	1.58908e-37	0.512063	0.712	0.369	4.0172e-33
Smoothmuscle1	ISYNA1	2.44962e-37	0.349867	0.37	0.092	6.19265e-33
Smoothmuscle1	TSC22D1	2.696e-37	0.687985	0.836	0.554	6.81548e-33
Smoothmuscle1	KLHL23	8.61514e-37	0.364317	0.374	0.091	2.17791e-32
Smoothmuscle1	TGM2	9.9502e-36	0.749183	0.786	0.456	2.51541e-31
Smoothmuscle1	DMD	3.08923e-35	0.339096	0.381	0.103	7.80957e-31
Smoothmuscle1	AOC3	5.03032e-34	0.388532	0.552	0.222	1.27166e-29
Smoothmuscle1	SLC25A4	4.73445e-33	0.382448	0.434	0.15	1.19687e-28
Smoothmuscle1	ADAMTS8	5.89297e-33	0.4099	0.363	0.096	1.48974e-28
Smoothmuscle1	TLN1	3.02868e-32	0.501221	0.765	0.512	7.65649e-28
Smoothmuscle1	ITGA8	1.0398e-31	0.413941	0.502	0.184	2.62861e-27
Smoothmuscle1	EPAS1	3.98005e-31	0.482326	0.619	0.31	1.00616e-26
Smoothmuscle1	CCDC107	5.15089e-31	0.408976	0.552	0.246	1.30214e-26
Smoothmuscle1	CRYAB	2.51181e-30	0.493542	0.705	0.418	6.34986e-26
Smoothmuscle1	NOTCH3	1.51655e-29	0.330088	0.577	0.239	3.83384e-25
Smoothmuscle1	NTN4	1.92417e-29	0.379934	0.388	0.127	4.86431e-25
Smoothmuscle1	CRIM1	2.10038e-29	0.504004	0.609	0.294	5.30976e-25
Smoothmuscle1	SLMAP	3.74493e-29	0.364057	0.391	0.131	9.46719e-25
Smoothmuscle1	MSRB3	9.16305e-28	0.442378	0.609	0.341	2.31642e-23
Smoothmuscle1	ACTN1	1.11936e-27	0.435814	0.758	0.455	2.82974e-23
Smoothmuscle1	TNS1	4.93016e-27	0.386501	0.641	0.365	1.24634e-22
Smoothmuscle1	MRPS6	1.05867e-26	0.289469	0.438	0.159	2.67632e-22
Smoothmuscle1	EDIL3	1.20364e-26	0.314843	0.527	0.219	3.0428e-22
Smoothmuscle1	FADS3	1.52636e-26	0.365743	0.431	0.169	3.85864e-22
Smoothmuscle1	ROCK1	4.87789e-26	0.448874	0.633	0.372	1.23313e-21
Smoothmuscle1	SGCA	1.30326e-25	0.284795	0.416	0.151	3.29463e-21
Smoothmuscle1	ADAMTS1	2.07999e-25	0.662488	0.683	0.421	5.25821e-21
Smoothmuscle1	LRRFIP1	1.73416e-24	0.320589	0.505	0.221	4.38394e-20
Smoothmuscle1	RBPMS	3.09025e-24	0.338754	0.555	0.286	7.81215e-20
Smoothmuscle1	RASL12	5.88087e-24	0.286147	0.431	0.169	1.48668e-19
Smoothmuscle1	C1QTNF1	9.56213e-24	0.289109	0.48	0.201	2.41731e-19
Smoothmuscle1	MAP3K20	1.18967e-23	0.389201	0.644	0.375	3.00749e-19
Smoothmuscle1	IGFBP5	7.05762e-23	0.291442	0.822	0.516	1.78417e-18
Smoothmuscle1	PDK4	1.39953e-22	0.739049	0.495	0.244	3.53801e-18
Smoothmuscle1	WDR1	3.62406e-22	0.315832	0.466	0.212	9.16164e-18
Smoothmuscle1	TBX2	2.63595e-21	0.304619	0.609	0.315	6.66369e-17
Smoothmuscle1	PDLIM5	8.38946e-21	0.3315	0.609	0.339	2.12085e-16
Smoothmuscle1	CD9	2.73839e-20	0.356746	0.744	0.488	6.92266e-16
Smoothmuscle1	EZR	3.01879e-20	0.263203	0.47	0.202	7.63151e-16
Smoothmuscle2	HIGD1B	3.03219e-258	1.47064	0.831	0.021	7.66539e-254
Smoothmuscle2	COX4I2	1.13548e-189	1.32084	0.806	0.055	2.87048e-185
Smoothmuscle2	ADGRF5	3.96482e-164	0.86696	0.677	0.039	1.00231e-159
Smoothmuscle2	GJC1	4.07112e-155	0.856751	0.706	0.055	1.02918e-150
Smoothmuscle2	LAMC3	1.91606e-154	0.841922	0.493	0.008	4.84381e-150
Smoothmuscle2	PAG1	1.12044e-138	1.16959	0.716	0.074	2.83247e-134
Smoothmuscle2	RGS5	1.79369e-131	2.13634	0.716	0.083	4.53444e-127
Smoothmuscle2	NDUFA4L2	1.12441e-128	1.45492	0.811	0.129	2.8425e-124
Smoothmuscle2	LPL	4.33337e-118	0.720639	0.493	0.026	1.09548e-113
Smoothmuscle2	TESC	1.84687e-112	0.509471	0.383	0.009	4.66889e-108
Smoothmuscle2	NOTCH3	1.056e-111	1.0975	0.896	0.215	2.66958e-107
Smoothmuscle2	TRPC6	1.08727e-107	0.651533	0.557	0.052	2.74862e-103
Smoothmuscle2	IMPA2	6.26235e-103	0.509973	0.448	0.026	1.58312e-98
Smoothmuscle2	FAM162B	2.1101e-99	0.969184	0.542	0.057	5.33434e-95
Smoothmuscle2	PDGFRB	1.27729e-95	1.22781	0.975	0.539	3.22899e-91
Smoothmuscle2	GUCY1A2	5.13901e-95	0.880561	0.662	0.108	1.29914e-90
Smoothmuscle2	KCNK3	1.74919e-93	0.761646	0.418	0.027	4.42196e-89
Smoothmuscle2	COL4A1	7.13034e-89	1.68576	0.92	0.401	1.80255e-84
Smoothmuscle2	TMEM74B	3.76948e-84	0.381773	0.333	0.014	9.52924e-80
Smoothmuscle2	GJA4	4.03059e-84	0.607975	0.507	0.057	1.01893e-79
Smoothmuscle2	CHN1	1.7185e-82	0.829113	0.706	0.152	4.34436e-78
Smoothmuscle2	COL4A2	2.92075e-82	1.485	0.9	0.422	7.38366e-78
Smoothmuscle2	CDH6	1.50194e-81	0.582898	0.522	0.068	3.79689e-77
Smoothmuscle2	ADAP2	1.08412e-79	0.385112	0.323	0.015	2.74066e-75
Smoothmuscle2	MCAM	1.01056e-78	0.851361	0.756	0.157	2.5547e-74
Smoothmuscle2	EGFL6	2.34656e-78	1.35162	0.786	0.225	5.9321e-74
Smoothmuscle2	MYO1B	3.68161e-76	0.880849	0.756	0.23	9.30712e-72
Smoothmuscle2	ITGA1	2.11206e-75	1.05219	0.876	0.362	5.3393e-71
Smoothmuscle2	COL5A3	4.57294e-74	0.562725	0.552	0.088	1.15604e-69
Smoothmuscle2	CARMN	4.81059e-74	1.10978	0.801	0.241	1.21612e-69
Smoothmuscle2	PTN	5.32946e-69	1.04455	0.612	0.133	1.34729e-64
Smoothmuscle2	RNF152	1.21751e-66	0.654684	0.552	0.106	3.07787e-62
Smoothmuscle2	NCK2	4.01179e-66	0.588058	0.612	0.136	1.01418e-61
Smoothmuscle2	CSPG4	1.16195e-65	0.476508	0.428	0.054	2.93742e-61
Smoothmuscle2	PTP4A3	3.50293e-65	0.614151	0.468	0.068	8.85541e-61
Smoothmuscle2	ANGPT2	6.063e-62	0.662122	0.483	0.082	1.53273e-57
Smoothmuscle2	SEPT4	8.04113e-62	0.473377	0.473	0.077	2.0328e-57
Smoothmuscle2	ARHGEF17	9.78711e-61	0.545876	0.592	0.133	2.47418e-56
Smoothmuscle2	ARHGAP42	2.3609e-60	0.560638	0.522	0.105	5.96834e-56
Smoothmuscle2	LZTS1	6.90465e-60	0.415193	0.368	0.042	1.7455e-55
Smoothmuscle2	SNRK	4.26607e-59	0.475037	0.473	0.081	1.07846e-54
Smoothmuscle2	SLC12A2	9.66269e-59	0.522709	0.453	0.075	2.44273e-54
Smoothmuscle2	MEF2C	2.77976e-57	0.719711	0.662	0.188	7.02722e-53
Smoothmuscle2	TBX2	4.27244e-57	0.854335	0.786	0.307	1.08007e-52
Smoothmuscle2	HES4	6.07665e-57	0.674429	0.761	0.253	1.53618e-52
Smoothmuscle2	CADM1	1.68472e-53	0.60576	0.423	0.07	4.25897e-49
Smoothmuscle2	STOM	1.02668e-52	0.790752	0.811	0.394	2.59545e-48
Smoothmuscle2	P2RY14	4.46366e-52	0.413647	0.348	0.044	1.12841e-47
Smoothmuscle2	TINAGL1	1.94547e-51	0.580103	0.557	0.13	4.91814e-47
Smoothmuscle2	FARP1	1.15525e-50	0.532911	0.592	0.163	2.92048e-46
Smoothmuscle2	ESAM	1.86896e-50	0.352729	0.413	0.068	4.72472e-46
Smoothmuscle2	ARHGDIB	7.42969e-50	0.488192	0.433	0.081	1.87823e-45
Smoothmuscle2	RFTN1	2.80348e-49	0.47873	0.527	0.128	7.0872e-45
Smoothmuscle2	PLXDC1	1.09532e-48	0.695076	0.507	0.128	2.76896e-44
Smoothmuscle2	NID1	5.9955e-48	0.71113	0.692	0.27	1.51566e-43
Smoothmuscle2	PLCE1	1.51664e-47	0.506897	0.522	0.132	3.83406e-43
Smoothmuscle2	GUCY1B1	3.30125e-47	0.565776	0.547	0.151	8.34555e-43
Smoothmuscle2	KCNJ8	5.67014e-46	0.766315	0.438	0.098	1.43341e-41
Smoothmuscle2	APOLD1	9.49733e-46	0.416131	0.289	0.033	2.40092e-41
Smoothmuscle2	KLHL23	9.42561e-44	0.523119	0.443	0.097	2.3828e-39
Smoothmuscle2	CCDC102B	2.60444e-43	0.778984	0.776	0.36	6.58401e-39
Smoothmuscle2	KIAA0040	3.0907e-42	0.567721	0.552	0.163	7.81328e-38
Smoothmuscle2	ADCY3	3.79413e-41	0.450908	0.507	0.138	9.59157e-37
Smoothmuscle2	ECE1	4.6747e-41	0.418171	0.512	0.139	1.18176e-36
Smoothmuscle2	LHFPL6	5.8732e-41	0.826797	0.871	0.59	1.48474e-36
Smoothmuscle2	EPS8	1.17996e-40	0.59908	0.637	0.241	2.98295e-36
Smoothmuscle2	COL18A1	5.21615e-40	1.11938	0.791	0.515	1.31864e-35
Smoothmuscle2	CLMN	5.31261e-40	0.369319	0.383	0.076	1.34303e-35
Smoothmuscle2	ABCC9	2.57126e-36	0.671398	0.592	0.226	6.50014e-32
Smoothmuscle2	ETS1	8.41641e-36	0.477559	0.542	0.181	2.12767e-31
Smoothmuscle2	SEMA5A	2.62736e-34	0.43382	0.473	0.141	6.64197e-30
Smoothmuscle2	DLC1	1.49722e-33	0.501655	0.687	0.312	3.78497e-29
Smoothmuscle2	EDNRA	5.12563e-33	0.532952	0.562	0.208	1.29576e-28
Smoothmuscle2	MEST	1.12586e-32	0.65045	0.453	0.141	2.84618e-28
Smoothmuscle2	PCDH18	3.28279e-31	0.470605	0.478	0.163	8.29888e-27
Smoothmuscle2	SYNE2	4.26421e-30	0.454376	0.463	0.147	1.07799e-25
Smoothmuscle2	PPP1R14A	7.11869e-30	0.483633	0.741	0.307	1.79961e-25
Smoothmuscle2	EBF1	1.33615e-29	0.457162	0.627	0.27	3.3778e-25
Smoothmuscle2	MYH9	1.59051e-29	0.490579	0.786	0.464	4.0208e-25
Smoothmuscle2	EPAS1	1.87402e-27	0.515218	0.667	0.32	4.73752e-23
Smoothmuscle2	PTEN	3.89053e-26	0.468311	0.632	0.325	9.83527e-22
Smoothmuscle2	SPRY4	6.70049e-26	0.345944	0.383	0.115	1.69388e-21
Smoothmuscle2	TPPP3	7.3019e-26	0.349221	0.448	0.148	1.84592e-21
Smoothmuscle2	ITM2C	9.69984e-26	0.475788	0.592	0.281	2.45212e-21
Smoothmuscle2	SGIP1	5.36167e-25	0.418966	0.418	0.144	1.35543e-20
Smoothmuscle2	LURAP1L	5.57152e-25	0.347289	0.388	0.123	1.40848e-20
Smoothmuscle2	PPP1R12A	6.09356e-25	0.518053	0.746	0.494	1.54045e-20
Smoothmuscle2	CSNK1E	4.6582e-24	0.408444	0.498	0.208	1.17759e-19
Smoothmuscle2	PTK2	8.85544e-24	0.374489	0.517	0.214	2.23865e-19
Smoothmuscle2	CYTOR	2.45769e-23	0.749329	0.622	0.35	6.21303e-19
Smoothmuscle2	FAM13C	5.35293e-22	0.38367	0.423	0.156	1.35322e-17
Smoothmuscle2	OAZ2	8.87278e-21	0.372939	0.468	0.202	2.24304e-16
Smoothmuscle2	EDNRB	2.07117e-20	0.319195	0.388	0.135	5.23591e-16
Smoothmuscle2	ARHGEF12	2.68727e-20	0.3867	0.537	0.265	6.79342e-16
Smoothmuscle2	ARHGAP29	7.91549e-20	0.398361	0.532	0.25	2.00104e-15
Smoothmuscle2	DGKH	6.54541e-19	0.467737	0.517	0.257	1.65468e-14
Smoothmuscle2	RASL12	1.27226e-17	0.28086	0.438	0.182	3.21627e-13
Mesothelial	CLDN1	7.43018e-269	1.58432	0.891	0.018	1.87835e-264
Mesothelial	CALB2	3.78853e-242	1.30156	0.705	0.005	9.57739e-238
Mesothelial	SERPINB2	1.70933e-225	2.18752	0.636	0.002	4.3212e-221
Mesothelial	AADAC	4.66996e-213	0.978812	0.605	0.002	1.18056e-208
Mesothelial	KRT8	1.09165e-202	2.32138	0.907	0.054	2.7597e-198
Mesothelial	MSLN	4.52484e-191	1.46487	0.597	0.007	1.14388e-186
Mesothelial	HP	6.2198e-191	2.99705	0.643	0.013	1.57237e-186
Mesothelial	TFPI2	1.70662e-189	1.89035	0.93	0.063	4.31434e-185
Mesothelial	HAS1	3.89966e-188	2.15593	0.969	0.079	9.85833e-184
Mesothelial	KRT18	1.89863e-184	2.99614	0.922	0.07	4.79974e-180
Mesothelial	UPK3B	1.60895e-180	0.859267	0.504	0.001	4.06741e-176
Mesothelial	GALNT9	9.24679e-166	0.452777	0.457	0.001	2.33759e-161
Mesothelial	PRG4	1.49307e-163	2.45699	0.798	0.05	3.77447e-159
Mesothelial	RGS4	1.27988e-160	1.62699	0.884	0.076	3.23555e-156
Mesothelial	FAM110C	7.98398e-159	0.852347	0.566	0.014	2.01835e-154
Mesothelial	KLK11	7.26404e-157	0.626047	0.45	0.002	1.83635e-152
Mesothelial	CXADR	2.02073e-152	0.593593	0.504	0.008	5.10841e-148
Mesothelial	KRT19	4.41721e-150	1.63982	0.674	0.035	1.11667e-145
Mesothelial	CXCL6	7.31656e-150	1.24537	0.667	0.031	1.84963e-145
Mesothelial	BDKRB1	1.93498e-148	1.27365	0.713	0.042	4.89162e-144
Mesothelial	CPA4	2.32549e-148	0.531967	0.426	0.002	5.87885e-144
Mesothelial	SLC39A8	4.91352e-148	1.1928	0.667	0.034	1.24214e-143
Mesothelial	ITLN1	1.83965e-145	2.84888	0.403	0.001	4.65063e-141
Mesothelial	IL20	8.1386e-134	0.47229	0.372	0.001	2.05744e-129
Mesothelial	CITED4	3.4319e-133	1.45423	0.721	0.057	8.67583e-129
Mesothelial	VTN	4.52115e-132	0.465535	0.442	0.007	1.14295e-127
Mesothelial	TM4SF1	6.17998e-131	2.27167	0.953	0.153	1.5623e-126
Mesothelial	DSG2	4.92741e-126	0.502494	0.527	0.02	1.24565e-121
Mesothelial	WT1	2.21693e-125	0.69917	0.597	0.033	5.60439e-121
Mesothelial	MYRF	1.56791e-122	0.333765	0.38	0.004	3.96367e-118
Mesothelial	KLK7	2.75017e-122	0.417686	0.341	0.001	6.95243e-118
Mesothelial	NSG1	1.32307e-119	0.327573	0.326	0	3.34472e-115
Mesothelial	UPK1B	2.01083e-119	0.519469	0.333	0.001	5.08338e-115
Mesothelial	ALDH1A3	1.77255e-117	1.91023	0.977	0.199	4.48101e-113
Mesothelial	PLA2G2A	5.47035e-117	2.57215	0.853	0.117	1.3829e-112
Mesothelial	BICDL1	1.31444e-116	0.436657	0.341	0.002	3.3229e-112
Mesothelial	KLF5	1.51561e-116	0.608414	0.605	0.039	3.83147e-112
Mesothelial	ASPHD1	9.83506e-116	0.43134	0.473	0.017	2.4863e-111
Mesothelial	ANXA3	6.31698e-113	0.618424	0.465	0.017	1.59693e-108
Mesothelial	LGALS2	3.2057e-111	0.415224	0.341	0.003	8.10402e-107
Mesothelial	TGM1	7.9797e-111	0.427838	0.31	0.001	2.01727e-106
Mesothelial	CD200	2.33067e-109	0.810585	0.814	0.105	5.89193e-105
Mesothelial	WWC1	2.06624e-108	0.4293	0.388	0.009	5.22346e-104
Mesothelial	DSC3	2.41404e-105	0.301281	0.326	0.003	6.10269e-101
Mesothelial	CFB	1.86335e-103	0.794279	0.62	0.055	4.71054e-99
Mesothelial	CXCL1	3.93588e-100	2.09131	0.721	0.086	9.94989e-96
Mesothelial	EMB	1.73892e-98	0.473014	0.442	0.02	4.39599e-94
Mesothelial	VCAM1	7.29696e-98	1.94515	0.953	0.234	1.84467e-93
Mesothelial	TNFSF14	3.16077e-95	0.818675	0.636	0.065	7.99043e-91
Mesothelial	SGPP2	5.65262e-94	0.35266	0.287	0.002	1.42898e-89
Mesothelial	ALOX15	6.60299e-94	0.304974	0.256	0	1.66924e-89
Mesothelial	PIM1	4.1961e-92	1.0735	0.86	0.157	1.06077e-87
Mesothelial	MARCH3	2.91194e-91	0.674737	0.643	0.07	7.36139e-87
Mesothelial	ARAP2	3.88396e-90	0.49074	0.465	0.028	9.81865e-86
Mesothelial	HSD17B6	1.29907e-89	0.531089	0.419	0.021	3.28404e-85
Mesothelial	MET	2.5326e-89	0.35734	0.333	0.009	6.4024e-85
Mesothelial	RDH10	1.34871e-85	1.28002	0.798	0.15	3.40953e-81
Mesothelial	IL6	2.0531e-85	1.69606	0.775	0.133	5.19025e-81
Mesothelial	PTGER3	6.67863e-85	0.567408	0.527	0.046	1.68836e-80
Mesothelial	SGK1	1.29422e-84	1.12736	0.767	0.131	3.27178e-80
Mesothelial	SDC4	8.61114e-84	1.15818	0.713	0.112	2.1769e-79
Mesothelial	F5	9.11752e-84	0.537808	0.519	0.044	2.30491e-79
Mesothelial	PODXL	1.96993e-82	0.438234	0.38	0.018	4.97999e-78
Mesothelial	TNFRSF12A	3.10177e-80	1.29212	0.953	0.278	7.84128e-76
Mesothelial	CFI	7.89226e-78	0.841564	0.907	0.229	1.99516e-73
Mesothelial	COBL	2.3585e-77	0.342822	0.349	0.015	5.9623e-73
Mesothelial	DSP	3.84985e-77	0.335587	0.349	0.015	9.73242e-73
Mesothelial	DMKN	7.34735e-76	0.427352	0.527	0.052	1.85741e-71
Mesothelial	GALNT18	1.39328e-74	0.303039	0.357	0.018	3.52221e-70
Mesothelial	CXCL8	2.31356e-74	1.603	0.62	0.089	5.84868e-70
Mesothelial	ACSL4	2.62599e-73	0.842781	0.822	0.179	6.6385e-69
Mesothelial	CCDC71L	7.07635e-73	1.99209	0.899	0.299	1.7889e-68
Mesothelial	ERRFI1	2.46063e-71	1.16339	0.907	0.258	6.22046e-67
Mesothelial	RBP4	7.33306e-71	0.631855	0.31	0.013	1.8538e-66
Mesothelial	MEDAG	5.95365e-69	0.8253	0.829	0.186	1.50508e-64
Mesothelial	PROCR	7.40882e-69	0.871097	0.667	0.115	1.87295e-64
Mesothelial	SLC16A1	1.63274e-68	0.64842	0.729	0.142	4.12757e-64
Mesothelial	SLC20A1	4.40946e-68	0.784451	0.76	0.158	1.11471e-63
Mesothelial	ICAM1	1.376e-67	1.34208	0.806	0.208	3.47853e-63
Mesothelial	RFLNA	2.0002e-67	0.537403	0.411	0.033	5.05651e-63
Mesothelial	C3	1.46311e-66	1.6117	0.992	0.493	3.69874e-62
Mesothelial	EFNB2	1.01245e-65	0.552463	0.504	0.059	2.55947e-61
Mesothelial	TUBA1C	4.07603e-65	0.837647	0.876	0.256	1.03042e-60
Mesothelial	DHCR24	7.2315e-65	0.319231	0.349	0.022	1.82812e-60
Mesothelial	PARD6B	6.6107e-64	0.313608	0.31	0.016	1.67119e-59
Mesothelial	GPRC5A	1.18996e-63	0.674356	0.814	0.174	3.00821e-59
Mesothelial	CA12	1.75263e-63	0.51076	0.527	0.068	4.43065e-59
Mesothelial	AC083837.1	3.47094e-63	0.272994	0.271	0.01	8.77454e-59
Mesothelial	BIRC3	7.59374e-63	0.745978	0.636	0.108	1.9197e-58
Mesothelial	MFSD2A	1.41751e-62	0.289427	0.264	0.01	3.58347e-58
Mesothelial	TUBB2A	7.62982e-62	0.967848	0.767	0.194	1.92882e-57
Mesothelial	FBXO2	8.26518e-62	0.387301	0.326	0.02	2.08944e-57
Mesothelial	LIF	3.74388e-61	0.545543	0.543	0.072	9.46454e-57
Mesothelial	AREG	7.69946e-61	0.952675	0.488	0.06	1.94642e-56
Mesothelial	RAB7B	1.13509e-60	0.467465	0.395	0.036	2.8695e-56
Mesothelial	GFPT2	5.44952e-59	0.905711	0.822	0.242	1.37764e-54
Mesothelial	SERPINB8	9.18977e-59	0.407387	0.411	0.041	2.32317e-54
Mesothelial	RARRES1	9.81115e-59	1.42986	0.992	0.46	2.48026e-54
Mesothelial	BMP2	9.96424e-59	0.774404	0.543	0.084	2.51896e-54
Mesothelial	SEZ6L2	1.00255e-58	0.371536	0.457	0.052	2.53444e-54
Mesothelial	PLOD2	1.93465e-58	0.826648	0.891	0.285	4.89079e-54
Mesothelial	SRGAP1	2.55786e-58	1.22682	0.822	0.273	6.46626e-54
Mesothelial	ALDH1A2	2.60072e-58	0.499966	0.597	0.099	6.57461e-54
Mesothelial	IL1R1	1.70019e-57	0.895686	0.984	0.444	4.29808e-53
Mesothelial	PTPRF	3.21917e-57	0.423679	0.512	0.072	8.13807e-53
Mesothelial	PAPPA	1.57056e-56	0.714787	0.713	0.155	3.97038e-52
Mesothelial	NNMT	3.49614e-56	1.16965	0.992	0.681	8.83825e-52
Mesothelial	MAP3K8	3.54829e-56	0.517998	0.705	0.149	8.97008e-52
Mesothelial	EPHB6	7.32762e-55	0.367225	0.434	0.051	1.85242e-50
Mesothelial	TRIB1	1.14047e-54	0.602905	0.69	0.142	2.88311e-50
Mesothelial	EZR	1.78378e-54	0.969139	0.744	0.205	4.50939e-50
Mesothelial	CLDN15	3.16407e-54	0.363297	0.333	0.027	7.99878e-50
Mesothelial	TNFRSF21	3.25312e-54	0.477811	0.543	0.086	8.2239e-50
Mesothelial	CCNYL1	7.67606e-53	0.351483	0.364	0.035	1.94051e-48
Mesothelial	ADAMTS15	8.11167e-53	0.327793	0.318	0.025	2.05063e-48
Mesothelial	ADAMTS9	1.1531e-52	0.486656	0.519	0.076	2.91503e-48
Mesothelial	S100A10	4.52628e-52	1.17445	1	0.723	1.14424e-47
Mesothelial	TPBG	4.91898e-52	0.61101	0.853	0.263	1.24352e-47
Mesothelial	FLNC	1.57898e-51	0.450503	0.535	0.088	3.99167e-47
Mesothelial	CTNNAL1	2.48758e-51	0.556914	0.721	0.184	6.2886e-47
Mesothelial	SOD2	6.82381e-51	1.14126	0.977	0.526	1.72506e-46
Mesothelial	SBNO2	1.20453e-50	0.436793	0.597	0.115	3.04504e-46
Mesothelial	MCTP2	6.51757e-50	0.44821	0.496	0.079	1.64764e-45
Mesothelial	KCNK1	6.28215e-49	0.336745	0.349	0.035	1.58813e-44
Mesothelial	PDPN	1.44052e-48	0.474817	0.806	0.206	3.64163e-44
Mesothelial	NFKBIA	3.06209e-48	0.888448	0.977	0.554	7.74096e-44
Mesothelial	NAMPT	3.27237e-47	1.03346	0.915	0.435	8.27255e-43
Mesothelial	C6orf132	1.16002e-46	0.312872	0.357	0.039	2.93253e-42
Mesothelial	PTGIS	1.24212e-46	0.827762	0.907	0.355	3.14009e-42
Mesothelial	TNFAIP3	1.34298e-46	0.821521	0.674	0.171	3.39505e-42
Mesothelial	SLC12A8	1.3458e-46	0.468625	0.426	0.06	3.40218e-42
Mesothelial	KLF6	2.84215e-46	0.893475	0.961	0.557	7.18494e-42
Mesothelial	RHOU	3.6847e-46	0.528242	0.519	0.096	9.31492e-42
Mesothelial	CCL2	4.2758e-46	1.52203	0.868	0.398	1.08092e-41
Mesothelial	ELOVL5	6.0477e-46	0.600952	0.659	0.168	1.52886e-41
Mesothelial	NABP1	2.53665e-45	0.753145	0.736	0.219	6.41265e-41
Mesothelial	PLAUR	4.68591e-45	0.631808	0.713	0.196	1.1846e-40
Mesothelial	AQP1	6.18651e-45	0.721736	0.481	0.086	1.56395e-40
Mesothelial	HRH1	1.02178e-44	0.396951	0.45	0.072	2.58307e-40
Mesothelial	UAP1	2.31492e-44	0.676128	0.876	0.321	5.85213e-40
Mesothelial	GJA1	3.02871e-44	0.565093	0.721	0.198	7.65657e-40
Mesothelial	FST	3.33329e-44	0.999647	0.519	0.102	8.42656e-40
Mesothelial	CADM3	4.02287e-44	0.800804	0.566	0.128	1.01698e-39
Mesothelial	MT1E	9.20961e-44	1.30079	0.845	0.364	2.32819e-39
Mesothelial	HLA-DRB5	1.63218e-43	0.429212	0.349	0.041	4.12615e-39
Mesothelial	CPE	2.55203e-43	0.797936	0.961	0.478	6.45152e-39
Mesothelial	LINC01133	6.03153e-43	0.372877	0.419	0.062	1.52477e-38
Mesothelial	NFKB1	1.32396e-42	0.696815	0.667	0.192	3.34697e-38
Mesothelial	DDX21	1.55576e-42	0.715683	0.853	0.334	3.93296e-38
Mesothelial	MAP2K3	2.8458e-42	0.421258	0.605	0.137	7.19418e-38
Mesothelial	BCHE	3.16996e-42	0.517681	0.659	0.163	8.01365e-38
Mesothelial	GADD45A	4.90024e-42	0.804643	0.845	0.332	1.23878e-37
Mesothelial	IL1RAP	6.26819e-42	0.342471	0.395	0.057	1.5846e-37
Mesothelial	CXCL2	1.93134e-41	0.587134	0.667	0.177	4.88242e-37
Mesothelial	STEAP1	2.04286e-41	0.611618	0.899	0.349	5.16434e-37
Mesothelial	TSPAN5	6.11443e-41	0.328638	0.434	0.072	1.54573e-36
Mesothelial	AK4	3.38731e-40	0.289608	0.372	0.052	8.56312e-36
Mesothelial	LRRC59	4.39585e-40	0.412859	0.682	0.186	1.11127e-35
Mesothelial	ZC3H12A	4.69674e-40	0.469795	0.543	0.122	1.18733e-35
Mesothelial	DUSP6	5.81339e-40	0.558046	0.535	0.12	1.46963e-35
Mesothelial	HEG1	6.02707e-40	0.681795	0.744	0.268	1.52364e-35
Mesothelial	PRSS23	1.02068e-39	0.932126	0.837	0.332	2.58027e-35
Mesothelial	UGDH	1.29323e-39	0.649965	0.775	0.279	3.26928e-35
Mesothelial	RBBP8	4.1578e-39	0.383086	0.38	0.057	1.05109e-34
Mesothelial	ATP2B1	5.04519e-39	0.582741	0.667	0.2	1.27543e-34
Mesothelial	GATA6	7.0611e-39	0.50612	0.62	0.168	1.78505e-34
Mesothelial	SIPA1L2	1.51263e-38	0.639089	0.473	0.098	3.82394e-34
Mesothelial	IL18	2.00684e-38	0.270998	0.357	0.049	5.0733e-34
Mesothelial	WDR43	3.85847e-38	0.444985	0.643	0.176	9.75422e-34
Mesothelial	EFEMP1	5.42111e-38	0.654171	0.977	0.501	1.37046e-33
Mesothelial	MAST4	5.47669e-38	0.524076	0.566	0.142	1.38451e-33
Mesothelial	HK2	1.42012e-37	0.309789	0.302	0.036	3.59007e-33
Mesothelial	SGMS2	2.33531e-37	0.354316	0.388	0.063	5.90367e-33
Mesothelial	EFNA5	2.37541e-37	0.300317	0.38	0.059	6.00502e-33
Mesothelial	LDLR	3.16749e-37	0.366639	0.535	0.117	8.00741e-33
Mesothelial	TOP1	3.26014e-37	0.687713	0.845	0.385	8.24164e-33
Mesothelial	FOSL2	5.03103e-37	0.466457	0.721	0.224	1.27184e-32
Mesothelial	ODC1	6.45326e-37	0.45803	0.535	0.128	1.63138e-32
Mesothelial	CNKSR3	8.3964e-37	0.48125	0.302	0.038	2.12261e-32
Mesothelial	SHB	9.78023e-37	0.27474	0.333	0.045	2.47244e-32
Mesothelial	WTAP	1.04503e-36	0.610211	0.791	0.301	2.64184e-32
Mesothelial	ARID5B	2.15071e-36	0.813101	0.946	0.618	5.43699e-32
Mesothelial	SLPI	2.59977e-36	1.37402	0.605	0.171	6.57222e-32
Mesothelial	ENO1	3.20644e-36	0.599229	0.891	0.44	8.10588e-32
Mesothelial	KDM6B	1.09323e-35	0.45024	0.76	0.249	2.76368e-31
Mesothelial	TNFRSF11B	1.19775e-35	0.486259	0.287	0.034	3.0279e-31
Mesothelial	SLC39A14	3.1752e-35	0.452161	0.62	0.175	8.0269e-31
Mesothelial	PHLDA1	2.75878e-34	0.652138	0.86	0.366	6.97419e-30
Mesothelial	HSPA5	2.78532e-34	0.638615	0.969	0.592	7.04128e-30
Mesothelial	EIF5A	5.66684e-34	0.579405	0.86	0.441	1.43258e-29
Mesothelial	PMAIP1	9.36123e-34	0.284634	0.318	0.044	2.36652e-29
Mesothelial	NCOA7	1.48657e-33	0.671164	0.721	0.282	3.75804e-29
Mesothelial	SPSB1	1.58692e-33	0.684192	0.628	0.207	4.01174e-29
Mesothelial	TNFAIP8	3.25542e-33	0.410229	0.411	0.08	8.22969e-29
Mesothelial	ETV7	3.75512e-33	0.275644	0.349	0.056	9.49295e-29
Mesothelial	EVA1C	9.51506e-33	0.383966	0.442	0.095	2.40541e-28
Mesothelial	ATP1B1	1.35793e-32	0.374288	0.457	0.097	3.43285e-28
Mesothelial	CCDC80	1.57534e-32	0.796852	1	0.651	3.98246e-28
Mesothelial	CLIC4	2.12182e-32	0.641998	0.837	0.449	5.36395e-28
Mesothelial	PLCB1	2.40558e-32	0.33976	0.465	0.102	6.0813e-28
Mesothelial	HIF1A	2.62348e-32	0.527358	0.853	0.369	6.63215e-28
Mesothelial	B4GALT1	3.75624e-32	0.617241	0.736	0.287	9.49578e-28
Mesothelial	NFKBIZ	5.04127e-32	0.669966	0.876	0.441	1.27443e-27
Mesothelial	PIM3	5.42912e-32	0.474292	0.566	0.157	1.37248e-27
Mesothelial	PTGS2	7.13923e-32	0.855397	0.589	0.177	1.8048e-27
Mesothelial	IFI27	7.54258e-32	0.910309	0.721	0.286	1.90676e-27
Mesothelial	C1GALT1	1.54629e-31	0.384108	0.465	0.109	3.90902e-27
Mesothelial	ITPKC	2.76964e-31	0.282847	0.357	0.062	7.00164e-27
Mesothelial	UGCG	1.07596e-30	0.580855	0.798	0.335	2.72002e-26
Mesothelial	BACH1	1.14703e-30	0.340599	0.566	0.156	2.8997e-26
Mesothelial	AFAP1	1.67797e-30	0.36268	0.566	0.162	4.2419e-26
Mesothelial	ANKRD28	1.95743e-30	0.418979	0.465	0.11	4.94839e-26
Mesothelial	IFI16	2.02911e-30	0.597718	0.938	0.567	5.12959e-26
Mesothelial	UGP2	2.03785e-30	0.744919	0.806	0.401	5.1517e-26
Mesothelial	PDLIM1	2.08864e-30	0.557671	0.845	0.438	5.28007e-26
Mesothelial	NOP16	2.44016e-30	0.277485	0.411	0.084	6.16872e-26
Mesothelial	NIFK	3.31709e-30	0.435665	0.628	0.213	8.3856e-26
Mesothelial	ZNF593	3.5699e-30	0.364138	0.535	0.147	9.02471e-26
Mesothelial	C2	3.66452e-30	0.43046	0.605	0.19	9.26392e-26
Mesothelial	GTPBP4	4.27993e-30	0.355303	0.581	0.17	1.08197e-25
Mesothelial	COL8A1	8.20642e-30	0.564931	0.837	0.361	2.07458e-25
Mesothelial	CEBPB	1.29162e-29	0.572084	0.977	0.613	3.26521e-25
Mesothelial	OTUD4	3.65197e-29	0.330681	0.535	0.147	9.23218e-25
Mesothelial	PHLDA2	1.17794e-28	0.469248	0.612	0.198	2.97784e-24
Mesothelial	GGCT	2.42616e-28	0.426132	0.558	0.171	6.13333e-24
Mesothelial	NECTIN2	3.6941e-28	0.35116	0.62	0.199	9.33869e-24
Mesothelial	IGFBP2	3.76015e-28	1.09662	0.713	0.309	9.50567e-24
Mesothelial	CLIC3	4.0036e-28	0.384707	0.357	0.072	1.01211e-23
Mesothelial	ABL2	5.34182e-28	0.522472	0.558	0.175	1.35041e-23
Mesothelial	SERPINE2	5.74807e-28	0.741113	0.636	0.227	1.45311e-23
Mesothelial	DCBLD2	6.11874e-28	0.485966	0.643	0.231	1.54682e-23
Mesothelial	SH3GLB1	6.86048e-28	0.531738	0.798	0.406	1.73433e-23
Mesothelial	FLNB	9.49876e-28	0.289642	0.372	0.076	2.40129e-23
Mesothelial	TNFRSF10B	9.71056e-28	0.289543	0.411	0.093	2.45483e-23
Mesothelial	MRPL32	1.14605e-27	0.434	0.705	0.286	2.89721e-23
Mesothelial	PDLIM4	1.1811e-27	0.438582	0.628	0.221	2.98582e-23
Mesothelial	GBP3	1.52055e-27	0.55598	0.543	0.17	3.84394e-23
Mesothelial	IER3	1.52777e-27	0.698076	0.961	0.608	3.86221e-23
Mesothelial	EIF4A1	2.75073e-27	0.457859	0.899	0.504	6.95385e-23
Mesothelial	SEMA3B	2.96698e-27	0.344134	0.45	0.113	7.50054e-23
Mesothelial	HOMER1	6.93015e-27	0.394025	0.388	0.088	1.75194e-22
Mesothelial	SERPINE1	7.16736e-27	0.409088	0.651	0.228	1.81191e-22
Mesothelial	MAFF	1.69608e-26	0.456621	0.744	0.311	4.2877e-22
Mesothelial	SULF1	1.90441e-26	0.291493	0.806	0.326	4.81434e-22
Mesothelial	RELB	2.04026e-26	0.299307	0.411	0.097	5.15779e-22
Mesothelial	EHD1	2.71681e-26	0.310172	0.403	0.095	6.8681e-22
Mesothelial	PRKCI	2.79744e-26	0.295349	0.512	0.145	7.07192e-22
Mesothelial	EIF3A	5.26715e-26	0.452933	0.829	0.416	1.33154e-21
Mesothelial	TMEM165	6.45228e-26	0.432637	0.837	0.414	1.63114e-21
Mesothelial	GK5	6.8873e-26	0.27918	0.372	0.081	1.74111e-21
Mesothelial	SLC25A6	8.92221e-26	0.471419	0.868	0.491	2.25553e-21
Mesothelial	PHLDB2	9.49003e-26	0.506737	0.597	0.212	2.39908e-21
Mesothelial	REL	9.70754e-26	0.36847	0.566	0.176	2.45407e-21
Mesothelial	ANKLE2	2.08999e-25	0.37883	0.566	0.192	5.28349e-21
Mesothelial	C1QTNF1	5.85469e-25	0.34102	0.62	0.216	1.48007e-20
Mesothelial	LY6E	6.20815e-25	0.440026	0.953	0.546	1.56942e-20
Mesothelial	ST3GAL1	7.27626e-25	0.379104	0.496	0.152	1.83944e-20
Mesothelial	HIVEP3	7.98303e-25	0.448773	0.357	0.081	2.01811e-20
Mesothelial	MSANTD3	1.0063e-24	0.286054	0.434	0.113	2.54392e-20
Mesothelial	TMEM98	1.07006e-24	0.441659	0.783	0.386	2.70511e-20
Mesothelial	NME1	2.80693e-24	0.326199	0.643	0.229	7.09591e-20
Mesothelial	NUCB2	4.85656e-24	0.443513	0.845	0.431	1.22774e-19
Mesothelial	STEAP4	5.76357e-24	0.604524	0.395	0.099	1.45703e-19
Mesothelial	CDKN1A	7.77276e-24	0.482649	0.775	0.35	1.96495e-19
Mesothelial	CLIP1	2.25025e-23	0.453027	0.705	0.31	5.68864e-19
Mesothelial	ITGB8	2.73851e-23	0.278596	0.326	0.07	6.92295e-19
Mesothelial	S100A16	3.31133e-23	0.553852	0.721	0.323	8.37104e-19
Mesothelial	B4GALT5	4.7331e-23	0.330093	0.457	0.133	1.19653e-18
Mesothelial	UTP3	4.76981e-23	0.266209	0.419	0.111	1.20581e-18
Mesothelial	TNFAIP2	4.78219e-23	0.742328	0.628	0.267	1.20894e-18
Mesothelial	HNRNPAB	4.87972e-23	0.391743	0.76	0.344	1.23359e-18
Mesothelial	GNL3	4.90882e-23	0.329517	0.62	0.23	1.24095e-18
Mesothelial	LXN	5.70815e-23	0.391895	0.752	0.307	1.44302e-18
Mesothelial	TFRC	8.36134e-23	0.368224	0.372	0.092	2.11375e-18
Mesothelial	FAM20A	1.5257e-22	0.311285	0.38	0.097	3.85697e-18
Mesothelial	HNRNPA1	1.75563e-22	0.384992	0.961	0.668	4.43822e-18
Mesothelial	RND3	1.84349e-22	0.633396	0.775	0.398	4.66033e-18
Mesothelial	GBP1	2.40282e-22	0.410592	0.674	0.276	6.07434e-18
Mesothelial	KHDRBS3	2.52251e-22	0.303364	0.38	0.097	6.37689e-18
Mesothelial	HLA-DRB1	3.19347e-22	0.651054	0.597	0.248	8.0731e-18
Mesothelial	ATP13A3	5.95888e-22	0.359117	0.581	0.208	1.5064e-17
Mesothelial	EGFR	6.50771e-22	0.375276	0.612	0.244	1.64515e-17
Mesothelial	MAP4K4	6.66823e-22	0.365539	0.736	0.333	1.68573e-17
Mesothelial	CCT2	7.52039e-22	0.308813	0.682	0.277	1.90115e-17
Mesothelial	TNFRSF1A	1.11423e-21	0.427723	0.713	0.353	2.81677e-17
Mesothelial	HSPD1	1.15589e-21	0.49802	0.845	0.469	2.9221e-17
Mesothelial	MFHAS1	1.30886e-21	0.276735	0.388	0.101	3.3088e-17
Mesothelial	RAN	2.84886e-21	0.383168	0.884	0.523	7.20192e-17
Mesothelial	DRAM1	4.39852e-21	0.338054	0.457	0.144	1.11195e-16
Mesothelial	YWHAG	4.91544e-21	0.321585	0.628	0.247	1.24262e-16
Mesothelial	GCLM	5.70875e-21	0.312508	0.411	0.12	1.44317e-16
Mesothelial	OSMR	6.39008e-21	0.336696	0.643	0.264	1.61541e-16
Mesothelial	CDV3	7.99833e-21	0.395206	0.698	0.318	2.02198e-16
Mesothelial	CAV1	8.35389e-21	0.623441	0.93	0.633	2.11186e-16
Mesothelial	CCT5	8.50262e-21	0.321639	0.651	0.263	2.14946e-16
Mesothelial	ANXA1	1.02316e-20	0.538005	0.992	0.731	2.58655e-16
Mesothelial	GOLM1	1.05068e-20	0.279805	0.504	0.163	2.65611e-16
Mesothelial	NOLC1	1.07832e-20	0.292684	0.558	0.2	2.72599e-16
Mesothelial	HSPH1	1.69318e-20	0.376493	0.767	0.342	4.28035e-16
Mesothelial	ETF1	1.85145e-20	0.283826	0.55	0.195	4.68046e-16
Mesothelial	NCL	3.11291e-20	0.532984	0.86	0.573	7.86943e-16
Mesothelial	CUX1	4.20284e-20	0.347426	0.628	0.263	1.06248e-15
Mesothelial	CKAP4	4.81581e-20	0.353411	0.713	0.336	1.21744e-15
Mesothelial	STEAP2	1.19243e-19	0.398179	0.767	0.374	3.01447e-15
Mesothelial	SLC7A2	1.63974e-19	0.406686	0.38	0.112	4.14527e-15
Mesothelial	ABHD5	1.74751e-19	0.34632	0.543	0.201	4.41769e-15
Mesothelial	CAPN2	1.97641e-19	0.319852	0.667	0.288	4.99636e-15
Mesothelial	MAT2A	2.18028e-19	0.400196	0.729	0.345	5.51176e-15
Mesothelial	SUCO	2.66141e-19	0.303741	0.426	0.137	6.72803e-15
Mesothelial	GNG5	2.97915e-19	0.337857	0.822	0.44	7.53129e-15
Mesothelial	BZW1	4.43187e-19	0.348977	0.822	0.437	1.12038e-14
Mesothelial	BCL3	5.7576e-19	0.310103	0.457	0.155	1.45552e-14
Mesothelial	OSTC	8.79558e-19	0.362549	0.884	0.494	2.22352e-14
Mesothelial	MARCKSL1	1.61152e-18	0.397482	0.566	0.233	4.07392e-14
Mesothelial	RARRES3	2.40122e-18	0.37769	0.636	0.289	6.07028e-14
Mesothelial	ARHGAP29	2.51329e-18	0.443715	0.589	0.258	6.3536e-14
Mesothelial	PRDX6	3.51463e-18	0.369923	0.868	0.529	8.88499e-14
Mesothelial	CYSTM1	4.10313e-18	0.48897	0.612	0.316	1.03727e-13
Mesothelial	STRAP	7.97109e-18	0.304937	0.659	0.304	2.01509e-13
Mesothelial	SELENBP1	1.11814e-17	0.312502	0.465	0.17	2.82667e-13
Mesothelial	NRIP1	1.24005e-17	0.34194	0.543	0.221	3.13483e-13
Mesothelial	MT1X	1.28197e-17	0.471214	0.682	0.332	3.24082e-13
Mesothelial	PDLIM5	1.2996e-17	0.34217	0.705	0.357	3.28539e-13
Mesothelial	PRNP	2.11498e-17	0.429827	0.744	0.421	5.34668e-13
Mesothelial	FOXC1	2.47246e-17	0.283007	0.473	0.167	6.25037e-13
Mesothelial	SLK	3.11537e-17	0.336224	0.612	0.281	7.87565e-13
Mesothelial	NOC3L	4.28793e-17	0.271792	0.473	0.173	1.08399e-12
Mesothelial	GALNT1	5.86684e-17	0.316911	0.55	0.232	1.48314e-12
Mesothelial	TXN	7.65387e-17	0.432783	0.884	0.626	1.9349e-12
Mesothelial	NOP56	8.266e-17	0.325833	0.636	0.304	2.08964e-12
Mesothelial	BAG3	1.1738e-16	0.31909	0.581	0.247	2.96737e-12
Mesothelial	S1PR3	1.34013e-16	0.27282	0.465	0.164	3.38785e-12
Mesothelial	EGR3	1.73613e-16	0.375696	0.597	0.266	4.38892e-12
Mesothelial	HNRNPC	1.88421e-16	0.31979	0.86	0.49	4.76329e-12
Mesothelial	ZFAS1	2.27096e-16	0.372408	0.891	0.613	5.74098e-12
Mesothelial	PTGFRN	2.32549e-16	0.258531	0.442	0.155	5.87884e-12
Mesothelial	VAPA	3.15177e-16	0.329514	0.884	0.533	7.96768e-12
Mesothelial	EIF3B	3.5184e-16	0.250931	0.504	0.194	8.8945e-12
Mesothelial	RSL1D1	4.17561e-16	0.283911	0.713	0.355	1.0556e-11
Mesothelial	TMEM14C	4.24302e-16	0.341458	0.829	0.519	1.07263e-11
Mesothelial	LOX	7.12163e-16	0.664181	0.519	0.24	1.80035e-11
Mesothelial	LMAN1	9.23018e-16	0.318679	0.845	0.507	2.33339e-11
Mesothelial	EIF1B	1.00714e-15	0.399284	0.798	0.47	2.54605e-11
Mesothelial	TFG	1.68832e-15	0.308519	0.659	0.343	4.26806e-11
Mesothelial	IER5	2.36269e-15	0.312843	0.574	0.249	5.97287e-11
Mesothelial	NOP58	3.1267e-15	0.274314	0.496	0.203	7.9043e-11
Mesothelial	RBMS1	3.62667e-15	0.383681	0.822	0.547	9.16821e-11
Mesothelial	FAM177A1	3.86314e-15	0.308542	0.55	0.244	9.76602e-11
Mesothelial	KTN1	3.9229e-15	0.328615	0.868	0.557	9.91709e-11
Mesothelial	EIF3M	3.9611e-15	0.291837	0.69	0.358	1.00136e-10
Mesothelial	RCN1	4.03504e-15	0.294968	0.798	0.438	1.02006e-10
Mesothelial	SNRPB	8.44376e-15	0.2858	0.698	0.351	2.13458e-10
Mesothelial	RNF24	1.13159e-14	0.321153	0.457	0.194	2.86065e-10
Mesothelial	SDCBP	1.23191e-14	0.330334	0.822	0.492	3.11428e-10
Mesothelial	TUBB6	1.47208e-14	0.393219	0.643	0.355	3.72141e-10
Mesothelial	SYNCRIP	1.5961e-14	0.28247	0.667	0.34	4.03493e-10
Mesothelial	BAZ1A	1.81712e-14	0.252919	0.426	0.159	4.59369e-10
Mesothelial	AC005261.1	2.05888e-14	0.331031	0.488	0.208	5.20486e-10
Mesothelial	TWIST1	5.32422e-14	0.490337	0.434	0.169	1.34596e-09
Mesothelial	HNRNPF	6.21521e-14	0.275986	0.705	0.383	1.5712e-09
Mesothelial	PRDX5	7.76096e-14	0.321613	0.837	0.534	1.96197e-09
Mesothelial	ACTR3	8.03912e-14	0.269235	0.651	0.326	2.03229e-09
Mesothelial	MXRA5	1.17005e-13	0.573544	0.597	0.304	2.95787e-09
Mesothelial	PRDX2	1.63894e-13	0.295116	0.806	0.538	4.14324e-09
Mesothelial	HDLBP	1.78731e-13	0.282403	0.767	0.435	4.51832e-09
Mesothelial	ENC1	3.31554e-13	0.360242	0.434	0.178	8.38169e-09
Mesothelial	HSPE1	3.66774e-13	0.308719	0.853	0.535	9.27205e-09
Mesothelial	CTTN	3.75e-13	0.275648	0.729	0.425	9.48001e-09
Mesothelial	IL6ST	4.02512e-13	0.327651	0.93	0.654	1.01755e-08
Mesothelial	PRRC2C	4.19206e-13	0.315821	0.845	0.573	1.05975e-08
Mesothelial	BSG	4.36285e-13	0.276271	0.791	0.489	1.10293e-08
Mesothelial	ADAMTS1	4.84562e-13	0.544264	0.721	0.443	1.22497e-08
Mesothelial	FHL2	6.93704e-13	0.309787	0.535	0.26	1.75368e-08
Mesothelial	APOL1	7.05339e-13	0.256835	0.558	0.261	1.7831e-08
Mesothelial	DSE	8.16805e-13	0.250877	0.543	0.252	2.06488e-08
Mesothelial	PPA1	8.39846e-13	0.282996	0.744	0.449	2.12313e-08
Mesothelial	NDUFS5	9.23215e-13	0.275341	0.876	0.605	2.33389e-08
Mesothelial	C1orf122	1.41481e-12	0.270746	0.597	0.303	3.57663e-08
Mesothelial	XBP1	1.51596e-12	0.319779	0.62	0.345	3.83233e-08
Mesothelial	LRRFIP1	1.53417e-12	0.306414	0.527	0.246	3.87837e-08
Mesothelial	BTG3	1.98528e-12	0.258332	0.543	0.263	5.01879e-08
Mesothelial	HTRA1	2.11628e-12	0.371493	0.76	0.482	5.34997e-08
Mesothelial	MT1M	3.44559e-12	0.415903	0.512	0.231	8.71046e-08
Mesothelial	ADAMTS4	3.91274e-12	0.43094	0.496	0.229	9.8914e-08
Mesothelial	SERBP1	4.46075e-12	0.267828	0.845	0.574	1.12768e-07
Mesothelial	RASSF8	4.82135e-12	0.285754	0.512	0.248	1.21884e-07
Mesothelial	CLTB	5.20952e-12	0.302067	0.605	0.341	1.31697e-07
Mesothelial	CYCS	7.29211e-12	0.258234	0.643	0.334	1.84345e-07
Mesothelial	EIF4A3	8.92378e-12	0.282453	0.597	0.311	2.25593e-07
Mesothelial	FKBP1A	1.04687e-11	0.305179	0.736	0.44	2.64648e-07
Mesothelial	PDCD5	1.14322e-11	0.278628	0.636	0.367	2.89005e-07
Mesothelial	BEX3	1.15787e-11	0.281378	0.783	0.503	2.92709e-07
Mesothelial	SPTSSA	1.28764e-11	0.406462	0.566	0.31	3.25515e-07
Mesothelial	YWHAE	1.7512e-11	0.277362	0.814	0.527	4.42702e-07
Mesothelial	SEMA3C	1.90228e-11	0.323328	0.55	0.276	4.80895e-07
Mesothelial	PKM	2.00014e-11	0.281305	0.783	0.485	5.05634e-07
Mesothelial	CCNL1	3.17197e-11	0.264069	0.853	0.557	8.01875e-07
Mesothelial	CD151	4.23225e-11	0.273792	0.845	0.577	1.06991e-06
Mesothelial	LGALS3BP	1.67377e-10	0.252654	0.907	0.64	4.2313e-06
Mesothelial	GYPC	1.07134e-09	0.264134	0.729	0.469	2.70835e-05
Mesothelial	RBBP6	1.32804e-09	0.258653	0.597	0.334	3.35729e-05
