# Supplementary material for: Single-cell RNA sequencing reveals distinct tumor microenvironmental patterns in lung adenocarcinoma
Source: Oncogene. 2021 Oct 18;40(50):6748–58. doi: 10.1038/s41388-021-02054-3 (PMC8677623; doi:10.1038/s41388-021-02054-3)
Supplement: Supplementary file 10 — Supplementary Table 9 [file 41388_2021_2054_MOESM10_ESM.xlsx]

## Sheet: S7 Myeloid marker genes
Cell cluster	Gene	p-value	Log fold-change	Percentage group 1	Percentage group 2	Adjusted p-value
Alveolar_Macrophages1	CHIT1	0	1.83529	0.803	0.141	0
Alveolar_Macrophages1	LIPA	0	0.783355	0.862	0.537	0
Alveolar_Macrophages1	CD9	0	0.771367	0.907	0.554	0
Alveolar_Macrophages1	MDM2	0	0.736913	0.585	0.174	0
Alveolar_Macrophages1	MSR1	0	0.715823	0.89	0.552	0
Alveolar_Macrophages1	MT2A	0	0.709188	0.776	0.481	0
Alveolar_Macrophages1	HLA-DRB5	0	0.64903	0.95	0.588	0
Alveolar_Macrophages1	RHOB	0	0.624326	0.83	0.491	0
Alveolar_Macrophages1	IFI6	0	0.620503	0.793	0.396	0
Alveolar_Macrophages1	ALOX5AP	0	0.606279	0.939	0.619	0
Alveolar_Macrophages1	ACP5	0	0.581612	0.916	0.553	0
Alveolar_Macrophages1	RETN	0	0.539478	0.639	0.286	0
Alveolar_Macrophages1	FABP3	0	0.480075	0.353	0.076	0
Alveolar_Macrophages1	EVL	0	0.475281	0.628	0.292	0
Alveolar_Macrophages1	BHLHE41	0	0.436256	0.565	0.247	0
Alveolar_Macrophages1	PHPT1	0	0.428841	0.597	0.338	0
Alveolar_Macrophages1	APOC1	0	0.419664	0.973	0.652	0
Alveolar_Macrophages1	FBP1	0	0.403467	0.887	0.547	0
Alveolar_Macrophages1	LPL	0	0.402573	0.636	0.26	0
Alveolar_Macrophages1	SSBP3	0	0.392751	0.327	0.072	0
Alveolar_Macrophages1	SPARC	0	0.384175	0.434	0.139	0
Alveolar_Macrophages1	RAB11FIP1	0	0.374238	0.653	0.395	0
Alveolar_Macrophages1	NUPR1	0	0.371659	0.654	0.341	0
Alveolar_Macrophages1	TSC22D3	0	0.352947	0.732	0.473	0
Alveolar_Macrophages1	LY6E	0	0.352568	0.693	0.417	0
Alveolar_Macrophages1	ZMAT3	0	0.349237	0.363	0.111	0
Alveolar_Macrophages1	INHBA	0	0.329014	0.766	0.314	0
Alveolar_Macrophages1	CRIM1	0	0.325221	0.297	0.044	0
Alveolar_Macrophages1	MRC1	0	0.308397	0.938	0.625	0
Alveolar_Macrophages1	LTA4H	0	0.283778	0.741	0.486	0
Alveolar_Macrophages1	MCEMP1	0	0.256722	0.714	0.354	0
Alveolar_Macrophages1	RGCC	0	0.255289	0.851	0.559	0
Alveolar_Macrophages2	FABP4	0	2.5187	0.885	0.223	0
Alveolar_Macrophages2	ALDH2	0	1.52063	0.985	0.455	0
Alveolar_Macrophages2	INHBA	0	1.3035	0.872	0.346	0
Alveolar_Macrophages2	FN1	0	1.27511	0.774	0.351	0
Alveolar_Macrophages2	MARCO	0	1.26657	0.993	0.523	0
Alveolar_Macrophages2	CES1	0	1.1708	0.741	0.17	0
Alveolar_Macrophages2	SERPINA1	0	1.14342	0.987	0.577	0
Alveolar_Macrophages2	MCEMP1	0	1.0891	0.951	0.351	0
Alveolar_Macrophages2	SERPING1	0	1.08741	0.829	0.213	0
Alveolar_Macrophages2	FBP1	0	1.05205	0.986	0.567	0
Alveolar_Macrophages2	C1QA	0	1.03727	0.989	0.71	0
Alveolar_Macrophages2	GCHFR	0	0.99513	0.909	0.384	0
Alveolar_Macrophages2	C1QB	0	0.981132	0.981	0.687	0
Alveolar_Macrophages2	VSIG4	0	0.97728	0.952	0.43	0
Alveolar_Macrophages2	CXCL5	0	0.937836	0.428	0.096	0
Alveolar_Macrophages2	RND3	0	0.92051	0.474	0.09	0
Alveolar_Macrophages2	PDLIM1	0	0.91291	0.786	0.064	0
Alveolar_Macrophages2	C1QC	0	0.89752	0.971	0.515	0
Alveolar_Macrophages2	RETN	0	0.824884	0.821	0.292	0
Alveolar_Macrophages2	LPL	0	0.82371	0.811	0.27	0
Alveolar_Macrophages2	MGST3	0	0.823515	0.971	0.542	0
Alveolar_Macrophages2	IGFBP2	0	0.795842	0.379	0.035	0
Alveolar_Macrophages2	CD52	0	0.795766	0.972	0.643	0
Alveolar_Macrophages2	LTA4H	0	0.792978	0.974	0.471	0
Alveolar_Macrophages2	STXBP2	0	0.792192	0.819	0.352	0
Alveolar_Macrophages2	MRC1	0	0.788467	0.992	0.651	0
Alveolar_Macrophages2	PPARG	0	0.786148	0.878	0.217	0
Alveolar_Macrophages2	PCOLCE2	0	0.782604	0.706	0.081	0
Alveolar_Macrophages2	TREM1	0	0.781769	0.884	0.308	0
Alveolar_Macrophages2	CFD	0	0.781133	0.894	0.501	0
Alveolar_Macrophages2	FABP5	0	0.773318	0.973	0.568	0
Alveolar_Macrophages2	CXCL3	0	0.768057	0.835	0.474	0
Alveolar_Macrophages2	GLIPR2	0	0.76793	0.951	0.425	0
Alveolar_Macrophages2	SCD	0	0.767197	0.777	0.261	0
Alveolar_Macrophages2	RBP4	0	0.756222	0.534	0.107	0
Alveolar_Macrophages2	AC026369.3	0	0.742574	0.641	0.078	0
Alveolar_Macrophages2	PLBD1	0	0.729862	0.862	0.332	0
Alveolar_Macrophages2	GLDN	0	0.729365	0.694	0.074	0
Alveolar_Macrophages2	AC020656.1	0	0.726051	0.58	0.246	0
Alveolar_Macrophages2	ABHD5	0	0.712621	0.841	0.391	0
Alveolar_Macrophages2	MME	0	0.684885	0.632	0.06	0
Alveolar_Macrophages2	GLRX	0	0.67997	0.917	0.486	0
Alveolar_Macrophages2	ABCG1	0	0.676497	0.765	0.24	0
Alveolar_Macrophages2	MS4A7	0	0.655423	0.995	0.704	0
Alveolar_Macrophages2	OLR1	0	0.644879	0.988	0.638	0
Alveolar_Macrophages2	FAM89A	0	0.63859	0.72	0.121	0
Alveolar_Macrophages2	RGCC	0	0.631433	0.931	0.578	0
Alveolar_Macrophages2	LGALS3BP	0	0.614742	0.835	0.316	0
Alveolar_Macrophages2	PLA2G16	0	0.611318	0.712	0.114	0
Alveolar_Macrophages2	THBD	0	0.609676	0.657	0.32	0
Alveolar_Macrophages2	GSTO1	0	0.598006	0.972	0.642	0
Alveolar_Macrophages2	AQP3	0	0.591643	0.632	0.117	0
Alveolar_Macrophages2	MSR1	0	0.588641	0.956	0.579	0
Alveolar_Macrophages2	PHLDA3	0	0.581692	0.689	0.124	0
Alveolar_Macrophages2	PNPLA6	0	0.579182	0.838	0.293	0
Alveolar_Macrophages2	OASL	0	0.579042	0.582	0.07	0
Alveolar_Macrophages2	VMO1	0	0.575308	0.623	0.154	0
Alveolar_Macrophages2	ALOX5AP	0	0.573579	0.972	0.65	0
Alveolar_Macrophages2	LY6E	0	0.570438	0.842	0.421	0
Alveolar_Macrophages2	SPI1	0	0.568602	0.95	0.571	0
Alveolar_Macrophages2	SEPT11	0	0.561443	0.806	0.242	0
Alveolar_Macrophages2	LRPAP1	0	0.557502	0.848	0.393	0
Alveolar_Macrophages2	RTN4	0	0.557065	0.981	0.726	0
Alveolar_Macrophages2	CRIP1	0	0.55464	0.616	0.179	0
Alveolar_Macrophages2	ACP5	0	0.554282	0.987	0.582	0
Alveolar_Macrophages2	GYPC	0	0.550416	0.738	0.184	0
Alveolar_Macrophages2	CTSC	0	0.542899	0.987	0.717	0
Alveolar_Macrophages2	RMDN3	0	0.541144	0.692	0.194	0
Alveolar_Macrophages2	FHL1	0	0.539869	0.555	0.058	0
Alveolar_Macrophages2	ALOX5	0	0.528015	0.922	0.467	0
Alveolar_Macrophages2	SNX2	0	0.525306	0.882	0.446	0
Alveolar_Macrophages2	CXCL16	0	0.524941	0.956	0.583	0
Alveolar_Macrophages2	GPD1	0	0.518022	0.557	0.074	0
Alveolar_Macrophages2	GAA	0	0.515502	0.803	0.31	0
Alveolar_Macrophages2	PECAM1	0	0.513669	0.838	0.324	0
Alveolar_Macrophages2	SNX10	0	0.513013	0.943	0.55	0
Alveolar_Macrophages2	SMIM25	0	0.511992	0.814	0.389	0
Alveolar_Macrophages2	TAGLN2	0	0.511103	0.955	0.636	0
Alveolar_Macrophages2	B3GNT5	0	0.506699	0.722	0.309	0
Alveolar_Macrophages2	SVIL	0	0.506185	0.685	0.154	0
Alveolar_Macrophages2	S100A13	0	0.504127	0.643	0.172	0
Alveolar_Macrophages2	MIR3945HG	0	0.500665	0.517	0.205	0
Alveolar_Macrophages2	LYAR	0	0.486973	0.536	0.146	0
Alveolar_Macrophages2	APIP	0	0.482317	0.664	0.144	0
Alveolar_Macrophages2	AMIGO2	0	0.480772	0.565	0.073	0
Alveolar_Macrophages2	CD151	0	0.476214	0.717	0.231	0
Alveolar_Macrophages2	NCF2	0	0.471484	0.909	0.492	0
Alveolar_Macrophages2	FLNA	0	0.469559	0.909	0.524	0
Alveolar_Macrophages2	CYP27A1	0	0.467255	0.854	0.359	0
Alveolar_Macrophages2	TCF7L2	0	0.461876	0.737	0.224	0
Alveolar_Macrophages2	DST	0	0.45829	0.683	0.218	0
Alveolar_Macrophages2	PLIN2	0	0.456985	0.896	0.581	0
Alveolar_Macrophages2	TFRC	0	0.451489	0.829	0.523	0
Alveolar_Macrophages2	DECR1	0	0.447965	0.709	0.24	0
Alveolar_Macrophages2	ADAMTSL4	0	0.447531	0.755	0.247	0
Alveolar_Macrophages2	PYCARD	0	0.446242	0.878	0.5	0
Alveolar_Macrophages2	DOK2	0	0.444416	0.757	0.305	0
Alveolar_Macrophages2	VASP	0	0.442861	0.878	0.473	0
Alveolar_Macrophages2	NOP10	0	0.441583	0.929	0.601	0
Alveolar_Macrophages2	ADAM17	0	0.438289	0.802	0.335	0
Alveolar_Macrophages2	APOC1	0	0.433453	0.987	0.687	0
Alveolar_Macrophages2	SLC11A1	0	0.43233	0.967	0.573	0
Alveolar_Macrophages2	ACO1	0	0.429702	0.563	0.136	0
Alveolar_Macrophages2	PTMS	0	0.429177	0.818	0.366	0
Alveolar_Macrophages2	SLC7A7	0	0.428972	0.827	0.358	0
Alveolar_Macrophages2	HCAR2	0	0.425993	0.512	0.123	0
Alveolar_Macrophages2	TKT	0	0.422733	0.861	0.476	0
Alveolar_Macrophages2	SPN	0	0.421456	0.774	0.317	0
Alveolar_Macrophages2	C9orf16	0	0.420006	0.773	0.379	0
Alveolar_Macrophages2	LAMTOR1	0	0.418978	0.795	0.393	0
Alveolar_Macrophages2	CAT	0	0.414715	0.768	0.309	0
Alveolar_Macrophages2	FCGR3A	0	0.41151	0.929	0.554	0
Alveolar_Macrophages2	GPCPD1	0	0.410943	0.877	0.495	0
Alveolar_Macrophages2	LMNA	0	0.409688	0.944	0.626	0
Alveolar_Macrophages2	NUCB1	0	0.406256	0.777	0.345	0
Alveolar_Macrophages2	AKR1C3	0	0.398994	0.317	0.051	0
Alveolar_Macrophages2	HBEGF	0	0.392384	0.777	0.471	0
Alveolar_Macrophages2	ITGB8	0	0.390774	0.369	0.05	0
Alveolar_Macrophages2	LRP1	0	0.390728	0.841	0.422	0
Alveolar_Macrophages2	ARRDC4	0	0.385094	0.573	0.225	0
Alveolar_Macrophages2	TNNI2	0	0.383393	0.456	0.081	0
Alveolar_Macrophages2	FFAR4	0	0.381253	0.454	0.067	0
Alveolar_Macrophages2	CCDC88A	0	0.375685	0.921	0.615	0
Alveolar_Macrophages2	DEFB1	0	0.375142	0.283	0.032	0
Alveolar_Macrophages2	RAB13	0	0.373221	0.625	0.242	0
Alveolar_Macrophages2	COMT	0	0.373065	0.752	0.372	0
Alveolar_Macrophages2	TRPV2	0	0.371068	0.631	0.216	0
Alveolar_Macrophages2	PPIC	0	0.369722	0.486	0.094	0
Alveolar_Macrophages2	TXN	0	0.369338	0.971	0.712	0
Alveolar_Macrophages2	TMED5	0	0.368833	0.773	0.345	0
Alveolar_Macrophages2	MACC1	0	0.366457	0.438	0.113	0
Alveolar_Macrophages2	NCEH1	0	0.357183	0.799	0.386	0
Alveolar_Macrophages2	C1orf162	0	0.355155	0.953	0.663	0
Alveolar_Macrophages2	STMN1	0	0.353867	0.63	0.234	0
Alveolar_Macrophages2	CSTA	0	0.353682	0.693	0.285	0
Alveolar_Macrophages2	C20orf27	0	0.350378	0.523	0.162	0
Alveolar_Macrophages2	SAP18	0	0.348432	0.826	0.479	0
Alveolar_Macrophages2	CITED2	0	0.34778	0.645	0.376	0
Alveolar_Macrophages2	ENPP4	0	0.345138	0.556	0.167	0
Alveolar_Macrophages2	SAMHD1	0	0.342817	0.915	0.617	0
Alveolar_Macrophages2	HDDC2	0	0.341061	0.5	0.112	0
Alveolar_Macrophages2	BSG	0	0.34072	0.743	0.4	0
Alveolar_Macrophages2	JPT1	0	0.339866	0.753	0.362	0
Alveolar_Macrophages2	PEBP1	0	0.339559	0.839	0.45	0
Alveolar_Macrophages2	SGMS2	0	0.337584	0.541	0.183	0
Alveolar_Macrophages2	QSOX1	0	0.334347	0.565	0.211	0
Alveolar_Macrophages2	GRINA	0	0.334226	0.889	0.525	0
Alveolar_Macrophages2	BLVRA	0	0.330675	0.627	0.241	0
Alveolar_Macrophages2	SH3BGRL	0	0.330136	0.938	0.658	0
Alveolar_Macrophages2	GGA2	0	0.328494	0.598	0.214	0
Alveolar_Macrophages2	REEP5	0	0.326087	0.82	0.44	0
Alveolar_Macrophages2	PRSS21	0	0.324994	0.326	0.046	0
Alveolar_Macrophages2	OSCAR	0	0.324648	0.634	0.265	0
Alveolar_Macrophages2	CAPG	0	0.323494	0.97	0.699	0
Alveolar_Macrophages2	C2	0	0.322333	0.542	0.186	0
Alveolar_Macrophages2	TGM2	0	0.321565	0.535	0.285	0
Alveolar_Macrophages2	ATP5MC3	0	0.321534	0.886	0.548	0
Alveolar_Macrophages2	SEC11A	0	0.321457	0.863	0.53	0
Alveolar_Macrophages2	MDH1	0	0.318892	0.693	0.31	0
Alveolar_Macrophages2	SNX3	0	0.318719	0.926	0.609	0
Alveolar_Macrophages2	MS4A4A	0	0.318239	0.855	0.466	0
Alveolar_Macrophages2	SELPLG	0	0.317175	0.52	0.177	0
Alveolar_Macrophages2	SCCPDH	0	0.317161	0.533	0.179	0
Alveolar_Macrophages2	LDHB	0	0.315919	0.619	0.316	0
Alveolar_Macrophages2	OSBPL11	0	0.314868	0.559	0.207	0
Alveolar_Macrophages2	AXL	0	0.31475	0.598	0.244	0
Alveolar_Macrophages2	H2AFZ	0	0.313037	0.877	0.54	0
Alveolar_Macrophages2	IFI30	0	0.311842	0.565	0.309	0
Alveolar_Macrophages2	MYADM	0	0.309762	0.787	0.463	0
Alveolar_Macrophages2	PILRA	0	0.307489	0.659	0.314	0
Alveolar_Macrophages2	GPRIN3	0	0.306706	0.658	0.305	0
Alveolar_Macrophages2	POR	0	0.300534	0.577	0.213	0
Alveolar_Macrophages2	RHBDD2	0	0.299337	0.476	0.141	0
Alveolar_Macrophages2	DNASE2	0	0.297982	0.593	0.231	0
Alveolar_Macrophages2	VPS29	0	0.297707	0.779	0.421	0
Alveolar_Macrophages2	MTPN	0	0.296445	0.839	0.507	0
Alveolar_Macrophages2	FDFT1	0	0.295437	0.406	0.107	0
Alveolar_Macrophages2	PARAL1	0	0.29497	0.366	0.063	0
Alveolar_Macrophages2	HNMT	0	0.29493	0.736	0.364	0
Alveolar_Macrophages2	SCP2	0	0.294103	0.789	0.415	0
Alveolar_Macrophages2	TGOLN2	0	0.293073	0.886	0.552	0
Alveolar_Macrophages2	AGPAT2	0	0.292285	0.528	0.178	0
Alveolar_Macrophages2	RNH1	0	0.292161	0.825	0.495	0
Alveolar_Macrophages2	DOCK11	0	0.292014	0.501	0.166	0
Alveolar_Macrophages2	IFIT3	0	0.291783	0.422	0.144	0
Alveolar_Macrophages2	CPE	0	0.291579	0.343	0.061	0
Alveolar_Macrophages2	AL365361.1	0	0.286626	0.336	0.039	0
Alveolar_Macrophages2	ARPC1B	0	0.286006	0.889	0.604	0
Alveolar_Macrophages2	GNB2	0	0.284252	0.766	0.412	0
Alveolar_Macrophages2	RAP1B	0	0.282933	0.912	0.587	0
Alveolar_Macrophages2	NDUFS5	0	0.281172	0.833	0.496	0
Alveolar_Macrophages2	ACOT7	0	0.279693	0.435	0.144	0
Alveolar_Macrophages2	EVL	0	0.279299	0.667	0.324	0
Alveolar_Macrophages2	LAMP2	0	0.27865	0.879	0.523	0
Alveolar_Macrophages2	BLOC1S2	0	0.278238	0.605	0.281	0
Alveolar_Macrophages2	PLXDC2	0	0.277958	0.876	0.545	0
Alveolar_Macrophages2	PPP1R10	0	0.277419	0.552	0.291	0
Alveolar_Macrophages2	CYB5R3	0	0.277141	0.583	0.224	0
Alveolar_Macrophages2	HEXB	0	0.276668	0.858	0.526	0
Alveolar_Macrophages2	SLFN11	0	0.276491	0.536	0.224	0
Alveolar_Macrophages2	PHACTR1	0	0.2745	0.673	0.39	0
Alveolar_Macrophages2	SLCO2B1	0	0.274321	0.785	0.42	0
Alveolar_Macrophages2	ACER3	0	0.273411	0.645	0.294	0
Alveolar_Macrophages2	IL7R	0	0.273103	0.535	0.268	0
Alveolar_Macrophages2	STX12	0	0.272723	0.615	0.273	0
Alveolar_Macrophages2	LIMA1	0	0.271352	0.375	0.085	0
Alveolar_Macrophages2	PTPMT1	0	0.270945	0.44	0.131	0
Alveolar_Macrophages2	SORT1	0	0.27006	0.576	0.233	0
Alveolar_Macrophages2	ECH1	0	0.268835	0.543	0.219	0
Alveolar_Macrophages2	PTPN6	0	0.267541	0.708	0.369	0
Alveolar_Macrophages2	SLC27A3	0	0.266491	0.416	0.105	0
Alveolar_Macrophages2	TMBIM1	0	0.265562	0.546	0.227	0
Alveolar_Macrophages2	TMEM59	0	0.261858	0.826	0.479	0
Alveolar_Macrophages2	HIPK2	0	0.259616	0.492	0.209	0
Alveolar_Macrophages2	PEPD	0	0.259468	0.534	0.215	0
Alveolar_Macrophages2	LY86	0	0.258001	0.554	0.263	0
Alveolar_Macrophages2	RTN3	0	0.256818	0.738	0.383	0
Alveolar_Macrophages2	EFHD2	0	0.256	0.832	0.557	0
Alveolar_Macrophages2	LEPROT	0	0.254861	0.685	0.346	0
Alveolar_Macrophages2	PDE4DIP	0	0.254264	0.544	0.254	0
Alveolar_Macrophages2	FKBP1A	0	0.254078	0.884	0.587	0
Alveolar_Macrophages2	PRR13	0	0.253374	0.782	0.448	0
Alveolar_Macrophages2	ALAS1	0	0.252121	0.425	0.154	0
Alveolar_Macrophages2	MLPH	0	0.251748	0.387	0.108	0
Alveolar_Macrophages2	APOL6	0	0.251336	0.569	0.284	0
Alveolar_Macrophages3	SCGB1A1	0	1.88399	0.969	0.148	0
Alveolar_Macrophages3	SCGB3A2	0	0.904857	0.601	0.057	0
Alveolar_Macrophages3	CCL20	0	0.616039	0.894	0.234	0
Alveolar_Macrophages3	FABP4	0	0.594295	0.988	0.318	0
Alveolar_Macrophages3	KRT18	0	0.467432	0.286	0.02	0
Alveolar_Macrophages3	SCGB3A1	1.04802e-298	0.522079	0.765	0.225	2.6494e-294
Alveolar_Macrophages3	CXCL1	1.03355e-229	0.42634	0.384	0.071	2.61281e-225
Alveolar_Macrophages3	CCL4	2.98632e-196	0.422663	0.867	0.356	7.54941e-192
Alveolar_Macrophages3	FN1	1.33645e-175	0.300047	0.964	0.41	3.37854e-171
Alveolar_Macrophages3	CXCL8	1.56817e-167	0.304878	0.976	0.519	3.96432e-163
Alveolar_Macrophages3	ALDH2	3.58087e-155	0.571979	0.881	0.535	9.05244e-151
Alveolar_Macrophages3	IL6	1.35364e-126	0.412783	0.38	0.11	3.422e-122
Alveolar_Macrophages3	CXCL3	1.83883e-122	0.348221	0.928	0.526	4.64855e-118
Alveolar_Macrophages3	TNF	3.83179e-79	0.330114	0.491	0.225	9.68678e-75
Alveolar_Macrophages3	IER2	8.98391e-56	0.303808	0.766	0.513	2.27113e-51
CD14_Macrophages1	SELENOP	0	0.922831	0.373	0.076	0
CD14_Macrophages1	A2M	0	0.585151	0.625	0.271	0
CD14_Macrophages1	MARCKS	0	0.563426	0.729	0.335	0
CD14_Macrophages1	LGMN	0	0.562695	0.562	0.218	0
CD14_Macrophages1	SCGB3A1	0	0.443881	0.5	0.186	0
CD14_Macrophages1	RGS1	0	0.379085	0.612	0.299	0
CD14_Macrophages1	ABCA1	0	0.341802	0.52	0.264	0
CD14_Macrophages2	CXCL9	0	2.20424	0.578	0.045	0
CD14_Macrophages2	IGKC	0	1.84136	0.402	0.097	0
CD14_Macrophages2	CXCL10	0	1.8402	0.469	0.053	0
CD14_Macrophages2	SPP1	0	1.83402	0.579	0.174	0
CD14_Macrophages2	RNASE1	0	1.07689	0.472	0.172	0
CD14_Macrophages2	GBP1	0	1.01696	0.712	0.25	0
CD14_Macrophages2	G0S2	0	1.00046	0.542	0.184	0
CD14_Macrophages2	CCL3	0	0.995955	0.727	0.402	0
CD14_Macrophages2	VAMP5	0	0.990096	0.78	0.206	0
CD14_Macrophages2	SOD2	0	0.94587	0.975	0.613	0
CD14_Macrophages2	CD14	0	0.921083	0.894	0.478	0
CD14_Macrophages2	TMEM176B	0	0.89792	0.755	0.273	0
CD14_Macrophages2	GBP5	0	0.891501	0.607	0.072	0
CD14_Macrophages2	C15orf48	0	0.880923	0.807	0.394	0
CD14_Macrophages2	IER3	0	0.850266	0.834	0.414	0
CD14_Macrophages2	STAT1	0	0.834964	0.809	0.374	0
CD14_Macrophages2	PSME2	0	0.802968	0.858	0.494	0
CD14_Macrophages2	IL4I1	0	0.784454	0.567	0.086	0
CD14_Macrophages2	ZNF331	0	0.777305	0.772	0.345	0
CD14_Macrophages2	IL1B	0	0.756344	0.686	0.395	0
CD14_Macrophages2	LAP3	0	0.719552	0.84	0.457	0
CD14_Macrophages2	FGL2	0	0.716706	0.79	0.319	0
CD14_Macrophages2	FCGR3A	0	0.715559	0.87	0.591	0
CD14_Macrophages2	PLEKHO1	0	0.669199	0.731	0.2	0
CD14_Macrophages2	CCL3L1	0	0.667313	0.39	0.116	0
CD14_Macrophages2	HSPD1	0	0.666151	0.703	0.428	0
CD14_Macrophages2	MARCKS	0	0.664277	0.77	0.359	0
CD14_Macrophages2	FCGR2A	0	0.660149	0.855	0.578	0
CD14_Macrophages2	LDHA	0	0.658492	0.854	0.544	0
CD14_Macrophages2	TMEM176A	0	0.655694	0.668	0.204	0
CD14_Macrophages2	TNFAIP3	0	0.648403	0.756	0.425	0
CD14_Macrophages2	TNFSF13B	0	0.643139	0.754	0.349	0
CD14_Macrophages2	MS4A6A	0	0.636134	0.825	0.471	0
CD14_Macrophages2	F13A1	0	0.627343	0.384	0.12	0
CD14_Macrophages2	FYB1	0	0.617665	0.829	0.436	0
CD14_Macrophages2	RGS1	0	0.609717	0.619	0.321	0
CD14_Macrophages2	PPA1	0	0.606993	0.62	0.191	0
CD14_Macrophages2	DUSP2	0	0.591617	0.668	0.28	0
CD14_Macrophages2	FCGR2B	0	0.583449	0.603	0.179	0
CD14_Macrophages2	RGS2	0	0.578567	0.787	0.402	0
CD14_Macrophages2	PLTP	0	0.569232	0.426	0.136	0
CD14_Macrophages2	IRF1	0	0.566085	0.68	0.32	0
CD14_Macrophages2	ENO1	0	0.56224	0.908	0.61	0
CD14_Macrophages2	CTSH	0	0.56135	0.892	0.578	0
CD14_Macrophages2	GBP4	0	0.560289	0.528	0.116	0
CD14_Macrophages2	MAFB	0	0.555458	0.775	0.486	0
CD14_Macrophages2	PLEK	0	0.550503	0.82	0.503	0
CD14_Macrophages2	PSMB9	0	0.549995	0.721	0.269	0
CD14_Macrophages2	NINJ1	0	0.541943	0.685	0.232	0
CD14_Macrophages2	NR4A2	0	0.537141	0.845	0.527	0
CD14_Macrophages2	TPI1	0	0.533822	0.882	0.586	0
CD14_Macrophages2	EIF4A3	0	0.526269	0.655	0.294	0
CD14_Macrophages2	BCL2A1	0	0.523147	0.825	0.556	0
CD14_Macrophages2	SOCS3	0	0.52004	0.793	0.414	0
CD14_Macrophages2	RARRES3	0	0.518832	0.537	0.103	0
CD14_Macrophages2	RASSF4	0	0.516306	0.611	0.284	0
CD14_Macrophages2	TAGAP	0	0.515918	0.53	0.133	0
CD14_Macrophages2	SIGLEC10	0	0.51444	0.436	0.071	0
CD14_Macrophages2	SLAMF7	0	0.51383	0.418	0.062	0
CD14_Macrophages2	EPSTI1	0	0.499377	0.637	0.194	0
CD14_Macrophages2	GPR183	0	0.496241	0.665	0.3	0
CD14_Macrophages2	ICAM1	0	0.492606	0.667	0.273	0
CD14_Macrophages2	ZFP36L1	0	0.4921	0.842	0.557	0
CD14_Macrophages2	LILRB4	0	0.491744	0.662	0.249	0
CD14_Macrophages2	GBP2	0	0.488393	0.618	0.209	0
CD14_Macrophages2	ATF5	0	0.487418	0.536	0.129	0
CD14_Macrophages2	BASP1	0	0.487152	0.719	0.397	0
CD14_Macrophages2	PDIA3	0	0.48713	0.831	0.477	0
CD14_Macrophages2	CALHM6	0	0.483255	0.446	0.061	0
CD14_Macrophages2	TAP1	0	0.44539	0.533	0.147	0
CD14_Macrophages2	TGFBI	0	0.436336	0.748	0.448	0
CD14_Macrophages2	CEBPD	0	0.436094	0.629	0.304	0
CD14_Macrophages2	TNFSF10	0	0.434702	0.428	0.121	0
CD14_Macrophages2	CSF1R	0	0.433021	0.684	0.288	0
CD14_Macrophages2	GIMAP4	0	0.431898	0.555	0.171	0
CD14_Macrophages2	PNRC1	0	0.422912	0.874	0.612	0
CD14_Macrophages2	RNASET2	0	0.417699	0.794	0.495	0
CD14_Macrophages2	SLC39A8	0	0.413782	0.368	0.079	0
CD14_Macrophages2	IFITM3	0	0.411593	0.605	0.302	0
CD14_Macrophages2	BST2	0	0.408151	0.719	0.419	0
CD14_Macrophages2	PLAU	0	0.403873	0.428	0.167	0
CD14_Macrophages2	CD40	0	0.399261	0.493	0.171	0
CD14_Macrophages2	CFLAR	0	0.396555	0.755	0.417	0
CD14_Macrophages2	NR4A3	0	0.392468	0.597	0.303	0
CD14_Macrophages2	CD48	0	0.377983	0.573	0.205	0
CD14_Macrophages2	PPIF	0	0.377383	0.58	0.252	0
CD14_Macrophages2	RGS10	0	0.376484	0.738	0.364	0
CD14_Macrophages2	CASP4	0	0.374334	0.591	0.223	0
CD14_Macrophages2	GRB2	0	0.373011	0.858	0.586	0
CD14_Macrophages2	LIMS1	0	0.371532	0.839	0.552	0
CD14_Macrophages2	SLAMF8	0	0.371082	0.542	0.181	0
CD14_Macrophages2	MXD1	0	0.370975	0.627	0.325	0
CD14_Macrophages2	VEGFA	0	0.370143	0.482	0.203	0
CD14_Macrophages2	PRDM1	0	0.364137	0.359	0.1	0
CD14_Macrophages2	ANKRD22	0	0.357817	0.319	0.033	0
CD14_Macrophages2	PDE4B	0	0.355827	0.527	0.193	0
CD14_Macrophages2	FCGR1A	0	0.352915	0.582	0.272	0
CD14_Macrophages2	DSE	0	0.352905	0.705	0.387	0
CD14_Macrophages2	CLEC2B	0	0.352569	0.593	0.293	0
CD14_Macrophages2	SNX6	0	0.350595	0.65	0.377	0
CD14_Macrophages2	STAB1	0	0.350525	0.417	0.136	0
CD14_Macrophages2	PSMB8	0	0.348774	0.62	0.303	0
CD14_Macrophages2	C4orf3	0	0.341185	0.728	0.436	0
CD14_Macrophages2	LCP2	0	0.339437	0.655	0.331	0
CD14_Macrophages2	IFNGR2	0	0.337328	0.619	0.295	0
CD14_Macrophages2	MGAT4A	0	0.335691	0.527	0.205	0
CD14_Macrophages2	FPR3	0	0.333384	0.633	0.313	0
CD14_Macrophages2	PDIA6	0	0.33324	0.69	0.387	0
CD14_Macrophages2	ENPP2	0	0.331257	0.338	0.084	0
CD14_Macrophages2	P4HB	0	0.330251	0.763	0.471	0
CD14_Macrophages2	ADAP2	0	0.32947	0.537	0.247	0
CD14_Macrophages2	CD38	0	0.32789	0.323	0.033	0
CD14_Macrophages2	ADAM8	0	0.325655	0.349	0.081	0
CD14_Macrophages2	ABCA1	0	0.322037	0.587	0.276	0
CD14_Macrophages2	CAPZB	0	0.315722	0.761	0.468	0
CD14_Macrophages2	TLR2	0	0.315505	0.509	0.171	0
CD14_Macrophages2	C3AR1	0	0.311694	0.603	0.309	0
CD14_Macrophages2	GUK1	0	0.309783	0.794	0.497	0
CD14_Macrophages2	TNFAIP8	0	0.307699	0.464	0.175	0
CD14_Macrophages2	ITPR2	0	0.307589	0.534	0.251	0
CD14_Macrophages2	RALA	0	0.303851	0.462	0.199	0
CD14_Macrophages2	PSTPIP2	0	0.300809	0.403	0.107	0
CD14_Macrophages2	GPR84	0	0.299714	0.32	0.054	0
CD14_Macrophages2	VSIR	0	0.29702	0.499	0.189	0
CD14_Macrophages2	C1orf54	0	0.291243	0.369	0.102	0
CD14_Macrophages2	PEA15	0	0.287987	0.505	0.202	0
CD14_Macrophages2	ACP2	0	0.28791	0.439	0.179	0
CD14_Macrophages2	ZNF267	0	0.287677	0.462	0.185	0
CD14_Macrophages2	CD300A	0	0.275745	0.438	0.148	0
CD14_Macrophages2	CMKLR1	0	0.272815	0.329	0.072	0
CD14_Macrophages2	UBE2L6	0	0.269282	0.488	0.21	0
CD14_Macrophages2	LILRB1	0	0.250925	0.418	0.159	0
CD14_Macrophages2	PPIB	3.24017e-307	0.333579	0.764	0.484	8.19115e-303
CD14_Macrophages2	KCTD12	6.99891e-306	0.361132	0.778	0.515	1.76932e-301
CD14_Macrophages2	RNASE6	1.57309e-301	0.266614	0.549	0.263	3.97677e-297
CD14_Macrophages2	PRCP	2.37878e-297	0.275815	0.464	0.207	6.01355e-293
CD14_Macrophages2	ATG3	8.63572e-296	0.266745	0.593	0.31	2.18311e-291
CD14_Macrophages2	BNIP3L	5.09639e-286	0.323466	0.613	0.34	1.28837e-281
CD14_Macrophages2	HERPUD1	2.09164e-284	0.332166	0.688	0.4	5.28767e-280
CD14_Macrophages2	NPL	7.49726e-279	0.278988	0.515	0.248	1.89531e-274
CD14_Macrophages2	NFKB1	2.62511e-275	0.278697	0.529	0.258	6.63628e-271
CD14_Macrophages2	WARS	7.01314e-274	0.381376	0.619	0.356	1.77292e-269
CD14_Macrophages2	CNDP2	1.31272e-268	0.260073	0.585	0.315	3.31855e-264
CD14_Macrophages2	CHMP1B	1.52575e-266	0.387883	0.634	0.369	3.8571e-262
CD14_Macrophages2	CASP1	2.25469e-266	0.254757	0.528	0.268	5.69985e-262
CD14_Macrophages2	DMXL2	2.28021e-249	0.271325	0.613	0.348	5.76438e-245
CD14_Macrophages2	MGAT1	4.36813e-236	0.282222	0.763	0.507	1.10426e-231
CD14_Macrophages2	SERPINB1	1.07943e-228	0.25176	0.778	0.517	2.72879e-224
CD14_Macrophages2	PSME1	2.60414e-228	0.252546	0.711	0.448	6.58326e-224
CD14_Macrophages2	GK	8.79077e-220	0.305654	0.667	0.417	2.22231e-215
CD14_Macrophages2	PPP1R15A	6.64308e-217	0.301165	0.798	0.546	1.67937e-212
CD14_Macrophages2	AP1S2	1.17701e-212	0.271792	0.645	0.382	2.97548e-208
CD14_Macrophages3	HMOX1	0	2.47484	0.963	0.365	0
CD14_Macrophages3	CTSL	0	1.84015	0.999	0.636	0
CD14_Macrophages3	CCL2	0	1.71772	0.753	0.153	0
CD14_Macrophages3	CXCL8	0	1.37758	0.955	0.507	0
CD14_Macrophages3	LGMN	0	1.30174	0.845	0.244	0
CD14_Macrophages3	IER3	0	1.29183	0.891	0.43	0
CD14_Macrophages3	CXCL2	0	1.26322	0.91	0.45	0
CD14_Macrophages3	CD163	0	1.25673	0.956	0.535	0
CD14_Macrophages3	EMP1	0	1.13947	0.887	0.205	0
CD14_Macrophages3	PLA2G7	0	1.11887	0.873	0.188	0
CD14_Macrophages3	CREG1	0	1.07893	0.952	0.445	0
CD14_Macrophages3	PLIN2	0	1.06908	0.974	0.616	0
CD14_Macrophages3	CCL13	0	1.04922	0.469	0.07	0
CD14_Macrophages3	FABP5	0	1.04167	0.933	0.62	0
CD14_Macrophages3	BLVRB	0	1.00451	0.894	0.349	0
CD14_Macrophages3	CD36	0	0.99433	0.801	0.199	0
CD14_Macrophages3	CXCL3	0	0.982653	0.875	0.516	0
CD14_Macrophages3	GPNMB	0	0.927913	0.952	0.661	0
CD14_Macrophages3	NPL	0	0.914593	0.877	0.243	0
CD14_Macrophages3	IL7R	0	0.903045	0.662	0.295	0
CD14_Macrophages3	LHFPL2	0	0.881973	0.901	0.253	0
CD14_Macrophages3	FNIP2	0	0.880273	0.857	0.265	0
CD14_Macrophages3	FUCA1	0	0.868287	0.663	0.267	0
CD14_Macrophages3	NFKBIA	0	0.857183	0.946	0.674	0
CD14_Macrophages3	SDS	0	0.841348	0.562	0.081	0
CD14_Macrophages3	PLAUR	0	0.837282	0.98	0.696	0
CD14_Macrophages3	LAMP1	0	0.836784	0.963	0.635	0
CD14_Macrophages3	SLC48A1	0	0.784867	0.564	0.036	0
CD14_Macrophages3	MGLL	0	0.780423	0.707	0.115	0
CD14_Macrophages3	ABCA1	0	0.77819	0.859	0.278	0
CD14_Macrophages3	TGFBI	0	0.77372	0.873	0.455	0
CD14_Macrophages3	PHLDA1	0	0.768306	0.772	0.256	0
CD14_Macrophages3	PMP22	0	0.751344	0.801	0.287	0
CD14_Macrophages3	RNASE1	0	0.746153	0.566	0.181	0
CD14_Macrophages3	ABL2	0	0.745021	0.898	0.45	0
CD14_Macrophages3	DUSP2	0	0.741996	0.734	0.294	0
CD14_Macrophages3	CTSA	0	0.733597	0.912	0.415	0
CD14_Macrophages3	MPP1	0	0.687989	0.875	0.289	0
CD14_Macrophages3	SLC16A10	0	0.670072	0.672	0.221	0
CD14_Macrophages3	TALDO1	0	0.667152	0.901	0.517	0
CD14_Macrophages3	LMNA	0	0.661909	0.971	0.664	0
CD14_Macrophages3	CD84	0	0.660743	0.811	0.323	0
CD14_Macrophages3	MMP19	0	0.652142	0.788	0.355	0
CD14_Macrophages3	TMEM176B	0	0.651281	0.824	0.292	0
CD14_Macrophages3	THBD	0	0.635779	0.755	0.357	0
CD14_Macrophages3	NINJ1	0	0.634596	0.811	0.246	0
CD14_Macrophages3	SOD2	0	0.630853	0.972	0.629	0
CD14_Macrophages3	SQSTM1	0	0.62856	0.923	0.585	0
CD14_Macrophages3	P4HB	0	0.628003	0.922	0.477	0
CD14_Macrophages3	CCR1	0	0.625193	0.809	0.293	0
CD14_Macrophages3	TUBA1C	0	0.624776	0.864	0.343	0
CD14_Macrophages3	GCLM	0	0.609707	0.572	0.084	0
CD14_Macrophages3	PLD3	0	0.599448	0.807	0.454	0
CD14_Macrophages3	HS3ST2	0	0.598164	0.396	0.026	0
CD14_Macrophages3	ADM	0	0.590804	0.625	0.148	0
CD14_Macrophages3	ENO1	0	0.581519	0.967	0.621	0
CD14_Macrophages3	PPIF	0	0.57924	0.785	0.257	0
CD14_Macrophages3	SLC7A11	0	0.577786	0.384	0.034	0
CD14_Macrophages3	TTYH3	0	0.577316	0.742	0.197	0
CD14_Macrophages3	IL6R	0	0.576778	0.707	0.142	0
CD14_Macrophages3	ASPH	0	0.575574	0.643	0.177	0
CD14_Macrophages3	C5AR1	0	0.571372	0.965	0.63	0
CD14_Macrophages3	IDH1	0	0.563631	0.681	0.295	0
CD14_Macrophages3	PTAFR	0	0.563189	0.783	0.273	0
CD14_Macrophages3	POR	0	0.555182	0.74	0.25	0
CD14_Macrophages3	SLC43A2	0	0.554495	0.775	0.304	0
CD14_Macrophages3	TDP2	0	0.545142	0.692	0.183	0
CD14_Macrophages3	ITGAX	0	0.535837	0.879	0.412	0
CD14_Macrophages3	ARL4C	0	0.527349	0.685	0.239	0
CD14_Macrophages3	LUCAT1	0	0.527074	0.576	0.115	0
CD14_Macrophages3	STAB1	0	0.525979	0.642	0.138	0
CD14_Macrophages3	TPM4	0	0.521819	0.93	0.558	0
CD14_Macrophages3	PLPP3	0	0.517275	0.551	0.072	0
CD14_Macrophages3	ETS2	0	0.516038	0.87	0.432	0
CD14_Macrophages3	ADAM9	0	0.512343	0.769	0.231	0
CD14_Macrophages3	TMEM176A	0	0.512244	0.715	0.222	0
CD14_Macrophages3	PDXK	0	0.508664	0.845	0.418	0
CD14_Macrophages3	EPHX1	0	0.504341	0.426	0.109	0
CD14_Macrophages3	DAB2	0	0.504231	0.922	0.57	0
CD14_Macrophages3	PDIA6	0	0.503412	0.776	0.396	0
CD14_Macrophages3	PPIB	0	0.500316	0.854	0.492	0
CD14_Macrophages3	MARCKS	0	0.499457	0.828	0.374	0
CD14_Macrophages3	PIM3	0	0.496444	0.666	0.244	0
CD14_Macrophages3	MGAT1	0	0.489667	0.917	0.511	0
CD14_Macrophages3	HIF1A	0	0.487378	0.847	0.409	0
CD14_Macrophages3	SLC16A6	0	0.486939	0.535	0.126	0
CD14_Macrophages3	ATP2B1	0	0.485038	0.867	0.485	0
CD14_Macrophages3	NUCB1	0	0.483543	0.768	0.399	0
CD14_Macrophages3	PPP1R15A	0	0.462038	0.925	0.552	0
CD14_Macrophages3	NRP2	0	0.459254	0.682	0.21	0
CD14_Macrophages3	ZFYVE16	0	0.458622	0.758	0.336	0
CD14_Macrophages3	NRP1	0	0.456626	0.71	0.267	0
CD14_Macrophages3	MAP2K3	0	0.451117	0.692	0.228	0
CD14_Macrophages3	MYDGF	0	0.449979	0.744	0.37	0
CD14_Macrophages3	ATP13A3	0	0.449973	0.769	0.352	0
CD14_Macrophages3	LILRB4	0	0.44062	0.708	0.265	0
CD14_Macrophages3	RALA	0	0.43433	0.64	0.203	0
CD14_Macrophages3	TSPAN4	0	0.432271	0.648	0.208	0
CD14_Macrophages3	ELL2	0	0.430453	0.759	0.329	0
CD14_Macrophages3	PPP1R15B	0	0.419105	0.781	0.367	0
CD14_Macrophages3	NPC1	0	0.417487	0.596	0.159	0
CD14_Macrophages3	PKM	0	0.413401	0.953	0.648	0
CD14_Macrophages3	FAM20C	0	0.409688	0.519	0.118	0
CD14_Macrophages3	RALGDS	0	0.397643	0.578	0.171	0
CD14_Macrophages3	SLC25A44	0	0.396257	0.499	0.128	0
CD14_Macrophages3	RAB5C	0	0.395875	0.825	0.42	0
CD14_Macrophages3	PLEKHB2	0	0.394333	0.852	0.469	0
CD14_Macrophages3	CLN8	0	0.393192	0.589	0.175	0
CD14_Macrophages3	PAPSS2	0	0.390304	0.576	0.2	0
CD14_Macrophages3	HSD17B4	0	0.386172	0.637	0.234	0
CD14_Macrophages3	CYB5D1	0	0.385802	0.572	0.173	0
CD14_Macrophages3	MAPK6	0	0.377884	0.605	0.179	0
CD14_Macrophages3	NQO2	0	0.376968	0.613	0.207	0
CD14_Macrophages3	TNS3	0	0.374898	0.623	0.237	0
CD14_Macrophages3	LILRB5	0	0.374742	0.392	0.078	0
CD14_Macrophages3	PLBD2	0	0.372252	0.528	0.108	0
CD14_Macrophages3	TCN2	0	0.370318	0.473	0.135	0
CD14_Macrophages3	PLTP	0	0.363666	0.509	0.145	0
CD14_Macrophages3	OLFML2B	0	0.360492	0.428	0.053	0
CD14_Macrophages3	IGF2R	0	0.356828	0.62	0.244	0
CD14_Macrophages3	ITGA5	0	0.353027	0.581	0.205	0
CD14_Macrophages3	SDC2	0	0.349619	0.423	0.123	0
CD14_Macrophages3	KIAA0930	0	0.346537	0.593	0.228	0
CD14_Macrophages3	RGL1	0	0.34146	0.432	0.087	0
CD14_Macrophages3	TLNRD1	0	0.341199	0.509	0.155	0
CD14_Macrophages3	DDX3Y	0	0.340188	0.414	0.067	0
CD14_Macrophages3	RPS4Y1	0	0.339782	0.46	0.097	0
CD14_Macrophages3	AC016831.1	0	0.331437	0.439	0.127	0
CD14_Macrophages3	MAFG	0	0.32726	0.506	0.151	0
CD14_Macrophages3	CYB5R4	0	0.327098	0.546	0.185	0
CD14_Macrophages3	NRIP3	0	0.325201	0.368	0.061	0
CD14_Macrophages3	SLC7A8	0	0.324741	0.496	0.158	0
CD14_Macrophages3	KLHL21	0	0.323162	0.355	0.052	0
CD14_Macrophages3	FAH	0	0.322545	0.406	0.052	0
CD14_Macrophages3	SLC8B1	0	0.319341	0.463	0.141	0
CD14_Macrophages3	GLMP	0	0.315192	0.491	0.134	0
CD14_Macrophages3	ABHD12	0	0.313688	0.544	0.185	0
CD14_Macrophages3	SERPINE1	0	0.31261	0.297	0.033	0
CD14_Macrophages3	NQO1	0	0.305122	0.286	0.024	0
CD14_Macrophages3	ARHGAP26	0	0.30451	0.503	0.166	0
CD14_Macrophages3	PLEKHM2	0	0.286781	0.492	0.148	0
CD14_Macrophages3	RAB42	0	0.284908	0.32	0.053	0
CD14_Macrophages3	RAB7B	0	0.283712	0.399	0.1	0
CD14_Macrophages3	MAPK13	0	0.283091	0.383	0.064	0
CD14_Macrophages3	MERTK	0	0.261871	0.361	0.081	0
CD14_Macrophages3	CCL18	6.24293e-308	1.268	0.812	0.43	1.57821e-303
CD14_Macrophages3	TXNRD1	1.04399e-307	0.473349	0.622	0.257	2.63921e-303
CD14_Macrophages3	HM13	2.02548e-306	0.334049	0.633	0.253	5.12041e-302
CD14_Macrophages3	ME2	4.45257e-302	0.360009	0.593	0.233	1.12561e-297
CD14_Macrophages3	ZNF267	1.35027e-301	0.347031	0.536	0.194	3.41349e-297
CD14_Macrophages3	SEC61A1	8.88554e-301	0.291217	0.503	0.172	2.24626e-296
CD14_Macrophages3	MLEC	4.23698e-300	0.333989	0.574	0.221	1.07111e-295
CD14_Macrophages3	ADAP2	4.25808e-300	0.347822	0.63	0.255	1.07644e-295
CD14_Macrophages3	H2AFY	6.44843e-300	0.390136	0.949	0.66	1.63016e-295
CD14_Macrophages3	ABR	9.23922e-300	0.267834	0.487	0.16	2.33568e-295
CD14_Macrophages3	CYP1B1	3.00187e-299	0.499691	0.451	0.143	7.58872e-295
CD14_Macrophages3	GNPDA1	5.80308e-295	0.279355	0.489	0.164	1.46702e-290
CD14_Macrophages3	VAT1	1.78674e-293	0.3557	0.667	0.291	4.51689e-289
CD14_Macrophages3	IL1RN	2.24749e-292	0.767931	0.658	0.312	5.68164e-288
CD14_Macrophages3	IQGAP2	1.24881e-288	0.411496	0.685	0.326	3.157e-284
CD14_Macrophages3	USF2	6.15314e-288	0.314606	0.645	0.271	1.55551e-283
CD14_Macrophages3	CHST11	1.44058e-282	0.32078	0.554	0.213	3.6418e-278
CD14_Macrophages3	ICAM1	3.04909e-281	0.430383	0.663	0.29	7.7081e-277
CD14_Macrophages3	AQP9	3.18082e-281	0.417348	0.582	0.238	8.04111e-277
CD14_Macrophages3	BCAT1	1.24073e-280	0.328403	0.53	0.197	3.13657e-276
CD14_Macrophages3	SPP1	2.16777e-279	1.02355	0.529	0.194	5.48013e-275
CD14_Macrophages3	VCP	1.62613e-277	0.321286	0.638	0.273	4.11086e-273
CD14_Macrophages3	ZMIZ1	4.15385e-277	0.324567	0.564	0.223	1.05009e-272
CD14_Macrophages3	ACP2	3.98833e-273	0.282839	0.518	0.187	1.00825e-268
CD14_Macrophages3	CYTOR	6.47082e-272	0.348847	0.494	0.178	1.63582e-267
CD14_Macrophages3	RAPGEF1	3.94991e-269	0.31021	0.642	0.279	9.98537e-265
CD14_Macrophages3	PGD	9.20878e-269	0.38508	0.77	0.407	2.32798e-264
CD14_Macrophages3	AP1B1	2.94115e-268	0.317711	0.555	0.22	7.43522e-264
CD14_Macrophages3	EIF4E	1.07676e-265	0.477441	0.644	0.303	2.72205e-261
CD14_Macrophages3	CD99	8.07593e-265	0.324144	0.688	0.31	2.0416e-260
CD14_Macrophages3	TUBB	3.72699e-264	0.367677	0.847	0.5	9.42184e-260
CD14_Macrophages3	CYP27A1	1.55527e-263	0.557098	0.754	0.425	3.93171e-259
CD14_Macrophages3	LAIR1	9.75281e-262	0.359502	0.772	0.402	2.46551e-257
CD14_Macrophages3	IRAK1	4.03129e-260	0.27901	0.5	0.184	1.01911e-255
CD14_Macrophages3	MAP3K8	2.42423e-258	0.410021	0.752	0.392	6.12846e-254
CD14_Macrophages3	HEBP1	1.01097e-256	0.261369	0.427	0.143	2.55572e-252
CD14_Macrophages3	PLXNC1	1.36144e-256	0.294275	0.494	0.181	3.44173e-252
CD14_Macrophages3	ADI1	7.54064e-254	0.271668	0.441	0.153	1.90627e-249
CD14_Macrophages3	EPAS1	1.62316e-252	0.275015	0.502	0.187	4.10336e-248
CD14_Macrophages3	PDIA3	6.52119e-252	0.38664	0.83	0.493	1.64856e-247
CD14_Macrophages3	EMC3	1.3292e-251	0.326727	0.532	0.217	3.36021e-247
CD14_Macrophages3	CNDP2	1.52631e-251	0.313621	0.689	0.322	3.8585e-247
CD14_Macrophages3	ZBTB43	4.31073e-250	0.310024	0.495	0.188	1.08975e-245
CD14_Macrophages3	IL1B	1.18133e-244	0.883984	0.72	0.407	2.9864e-240
CD14_Macrophages3	CD300A	3.22339e-242	0.25442	0.453	0.16	8.14874e-238
CD14_Macrophages3	POLR2L	8.40149e-240	0.328249	0.827	0.463	2.1239e-235
CD14_Macrophages3	CFLAR	2.59383e-239	0.426	0.782	0.431	6.5572e-235
CD14_Macrophages3	CCL20	3.58862e-239	0.907331	0.532	0.232	9.07204e-235
CD14_Macrophages3	LACTB	1.29934e-236	0.309019	0.758	0.399	3.28473e-232
CD14_Macrophages3	HAVCR2	1.36239e-236	0.319987	0.695	0.34	3.44413e-232
CD14_Macrophages3	RNF130	9.38949e-236	0.323367	0.898	0.572	2.37366e-231
CD14_Macrophages3	MPEG1	1.08625e-235	0.314937	0.653	0.3	2.74604e-231
CD14_Macrophages3	CCRL2	4.04244e-233	0.315508	0.5	0.2	1.02193e-228
CD14_Macrophages3	ATP2A2	3.16868e-228	0.308457	0.664	0.317	8.01043e-224
CD14_Macrophages3	MS4A4A	1.49836e-227	0.397802	0.836	0.515	3.78787e-223
CD14_Macrophages3	FKBP2	4.46898e-227	0.293165	0.635	0.295	1.12976e-222
CD14_Macrophages3	LIPA	4.80037e-225	0.402746	0.914	0.608	1.21353e-220
CD14_Macrophages3	ENG	2.06224e-224	0.300966	0.651	0.313	5.21334e-220
CD14_Macrophages3	PLK3	4.31122e-224	0.286413	0.572	0.249	1.08988e-219
CD14_Macrophages3	PITPNA	1.09961e-222	0.255911	0.496	0.197	2.77981e-218
CD14_Macrophages3	LRPAP1	2.9306e-222	0.409134	0.776	0.452	7.40855e-218
CD14_Macrophages3	ATP6V1H	1.95803e-221	0.255531	0.484	0.189	4.9499e-217
CD14_Macrophages3	AP2A2	5.48419e-221	0.257457	0.43	0.157	1.3864e-216
CD14_Macrophages3	EIF4G1	2.26602e-220	0.252934	0.508	0.205	5.72851e-216
CD14_Macrophages3	RAB10	8.83513e-219	0.30166	0.789	0.441	2.23352e-214
CD14_Macrophages3	PSMC1	7.77357e-216	0.25544	0.551	0.236	1.96516e-211
CD14_Macrophages3	CYFIP1	2.57673e-215	0.271085	0.641	0.299	6.51396e-211
CD14_Macrophages3	KDM6B	1.23622e-214	0.358206	0.84	0.497	3.12518e-210
CD14_Macrophages3	LIMS1	2.19077e-213	0.491285	0.839	0.564	5.53826e-209
CD14_Macrophages3	SLC6A6	1.21556e-212	0.265996	0.579	0.257	3.07294e-208
CD14_Macrophages3	CDV3	1.26701e-212	0.32305	0.822	0.486	3.203e-208
CD14_Macrophages3	CANX	1.60052e-212	0.32988	0.922	0.65	4.04611e-208
CD14_Macrophages3	KIF1B	2.20896e-212	0.273714	0.517	0.216	5.58425e-208
CD14_Macrophages3	RPN2	2.7708e-210	0.30348	0.773	0.434	7.00458e-206
CD14_Macrophages3	SEC61B	4.31674e-210	0.312826	0.865	0.566	1.09127e-205
CD14_Macrophages3	SCARB2	8.89842e-210	0.288167	0.708	0.36	2.24952e-205
CD14_Macrophages3	RAP2B	3.79795e-209	0.313479	0.672	0.337	9.60122e-205
CD14_Macrophages3	HSPA5	4.55622e-208	0.452906	0.784	0.505	1.15181e-203
CD14_Macrophages3	AP2M1	4.97185e-208	0.290938	0.767	0.43	1.25688e-203
CD14_Macrophages3	ACADVL	6.32253e-208	0.277414	0.678	0.338	1.59833e-203
CD14_Macrophages3	COMT	3.86307e-205	0.290933	0.773	0.418	9.76583e-201
CD14_Macrophages3	HK2	1.63792e-204	0.293509	0.449	0.179	4.14067e-200
CD14_Macrophages3	METRNL	7.05813e-204	0.310449	0.772	0.416	1.7843e-199
CD14_Macrophages3	ARF1	5.7079e-203	0.275978	0.85	0.495	1.44296e-198
CD14_Macrophages3	EGR1	1.81909e-202	0.568586	0.647	0.349	4.59867e-198
CD14_Macrophages3	PLEK	2.72125e-202	0.331169	0.849	0.516	6.87931e-198
CD14_Macrophages3	MANF	2.66811e-201	0.276718	0.448	0.179	6.74499e-197
CD14_Macrophages3	NDUFA1	1.78054e-200	0.290267	0.835	0.513	4.50121e-196
CD14_Macrophages3	GTF3C6	1.73472e-199	0.259495	0.588	0.273	4.38536e-195
CD14_Macrophages3	RPN1	6.47033e-199	0.28375	0.643	0.322	1.6357e-194
CD14_Macrophages3	BCAP31	3.28145e-196	0.295618	0.844	0.518	8.29551e-192
CD14_Macrophages3	DNTTIP2	1.42553e-194	0.26985	0.502	0.214	3.60373e-190
CD14_Macrophages3	HEXA	2.5018e-194	0.3059	0.749	0.419	6.32455e-190
CD14_Macrophages3	TPP1	4.41807e-194	0.281305	0.93	0.627	1.11689e-189
CD14_Macrophages3	DAD1	4.10966e-192	0.281252	0.728	0.404	1.03892e-187
CD14_Macrophages3	PHACTR1	2.35421e-190	0.296846	0.766	0.42	5.95144e-186
CD14_Macrophages3	ATP6V0D1	5.83705e-190	0.315092	0.863	0.567	1.4756e-185
CD14_Macrophages3	RBMS1	3.16711e-189	0.293562	0.691	0.369	8.00646e-185
CD14_Macrophages3	ATP6V1A	6.91442e-189	0.295415	0.692	0.372	1.74796e-184
CD14_Macrophages3	TUBB4B	2.91542e-188	0.289646	0.775	0.43	7.37019e-184
CD14_Macrophages3	TIMM8B	1.1385e-187	0.255853	0.63	0.313	2.87813e-183
CD14_Macrophages3	MCOLN1	4.9537e-187	0.257909	0.566	0.265	1.2523e-182
CD14_Macrophages3	HEXB	2.35321e-185	0.277124	0.902	0.565	5.94892e-181
CD14_Macrophages3	TMED9	3.29066e-185	0.258381	0.597	0.288	8.31878e-181
CD14_Macrophages3	GRB2	3.26335e-184	0.291227	0.901	0.596	8.24976e-180
CD14_Macrophages3	SLCO2B1	4.53817e-184	0.328286	0.794	0.465	1.14725e-179
CD14_Macrophages3	FLNA	2.24328e-183	0.3186	0.889	0.572	5.67102e-179
CD14_Macrophages3	GLA	3.23751e-182	0.252174	0.552	0.256	8.18441e-178
CD14_Macrophages3	DBI	3.7572e-182	0.315572	0.915	0.664	9.4982e-178
CD14_Macrophages3	ARL8B	5.0702e-182	0.252715	0.697	0.366	1.28175e-177
CD14_Macrophages3	MFSD1	5.68442e-182	0.297262	0.807	0.496	1.43702e-177
CD14_Macrophages3	EREG	2.67893e-181	0.791404	0.514	0.237	6.77234e-177
CD14_Macrophages3	M6PR	1.70221e-179	0.271312	0.855	0.538	4.3032e-175
CD14_Macrophages3	SLC3A2	9.97039e-177	0.286758	0.719	0.403	2.52051e-172
CD14_Macrophages3	RAB7A	5.77846e-176	0.262999	0.856	0.538	1.46079e-171
CD14_Macrophages3	PDIA4	3.11959e-174	0.268125	0.534	0.253	7.88631e-170
CD14_Macrophages3	TNFAIP2	1.62418e-173	0.346674	0.699	0.401	4.10592e-169
CD14_Macrophages3	ZNF331	3.76439e-170	0.299203	0.706	0.366	9.51637e-166
CD14_Macrophages3	SMS	7.97338e-169	0.264135	0.648	0.34	2.01567e-164
CD14_Macrophages3	MIDN	1.99744e-167	0.28514	0.664	0.357	5.04953e-163
CD14_Macrophages3	CHMP1B	6.7166e-167	0.266724	0.709	0.377	1.69796e-162
CD14_Macrophages3	STX4	8.98888e-166	0.258061	0.569	0.281	2.27239e-161
CD14_Macrophages3	PPT1	9.16805e-164	0.272843	0.906	0.618	2.31768e-159
CD14_Macrophages3	NAGK	7.31321e-159	0.252421	0.581	0.297	1.84878e-154
CD14_Macrophages3	VEGFA	9.54226e-158	0.336628	0.48	0.215	2.41228e-153
CD14_Macrophages3	GK	2.16852e-157	0.343416	0.714	0.426	5.48201e-153
CD14_Macrophages3	RNH1	1.37943e-156	0.264634	0.84	0.535	3.48719e-152
CD14_Macrophages3	UCP2	2.84583e-155	0.283504	0.647	0.359	7.19425e-151
CD14_Macrophages3	CCL3	4.55649e-154	0.512098	0.711	0.418	1.15188e-149
CD14_Macrophages3	SPAG9	2.2648e-153	0.250443	0.573	0.292	5.72541e-149
CD14_Macrophages3	GLRX	1.67411e-150	0.340308	0.822	0.543	4.23216e-146
CD14_Macrophages3	ANPEP	3.80479e-150	0.321052	0.524	0.263	9.61852e-146
CD14_Macrophages3	FCGR2A	4.45769e-147	0.278906	0.865	0.59	1.1269e-142
CD14_Macrophages3	CD83	2.47337e-144	0.265123	0.915	0.641	6.25267e-140
CD14_Macrophages3	SGK1	2.0541e-140	0.321805	0.881	0.626	5.19277e-136
CD14_Macrophages3	TREM2	3.00019e-139	0.300451	0.636	0.363	7.58447e-135
CD14_Macrophages3	PNP	2.39501e-138	0.259962	0.54	0.284	6.05458e-134
CD14_Macrophages3	MS4A6A	1.44449e-129	0.262663	0.786	0.488	3.65167e-125
CD14_Macrophages3	TNFAIP3	1.49706e-128	0.398634	0.698	0.442	3.78457e-124
CD14_Macrophages3	BASP1	4.80138e-127	0.356868	0.682	0.413	1.21379e-122
CD14_Macrophages3	SCD	1.03154e-126	0.338833	0.595	0.333	2.60773e-122
CD14_Macrophages3	CPM	6.65408e-125	0.262327	0.615	0.354	1.68215e-120
CD14_Macrophages3	GM2A	7.46589e-122	0.260163	0.697	0.429	1.88738e-117
CD14_Macrophages3	AHNAK	7.58018e-121	0.269644	0.86	0.607	1.91627e-116
CD14_Macrophages3	CD14	3.58461e-115	0.261548	0.778	0.502	9.06189e-111
CD14_Macrophages3	ACP5	2.11872e-90	0.273423	0.902	0.635	5.35612e-86
CD14_Macrophages4	CCL18	0	1.94522	0.971	0.438	0
CD14_Macrophages4	APOE	0	1.86185	1	0.703	0
CD14_Macrophages4	IFI27	0	1.80424	0.886	0.194	0
CD14_Macrophages4	RARRES1	0	1.73773	0.917	0.08	0
CD14_Macrophages4	PLD3	0	1.62018	0.996	0.46	0
CD14_Macrophages4	APOC1	0	1.60888	1	0.731	0
CD14_Macrophages4	GPNMB	0	1.53197	1	0.668	0
CD14_Macrophages4	LGMN	0	1.4707	0.991	0.258	0
CD14_Macrophages4	LIPA	0	1.22277	0.997	0.615	0
CD14_Macrophages4	SLC40A1	0	1.11002	0.684	0.1	0
CD14_Macrophages4	CFD	0	1.10037	0.976	0.557	0
CD14_Macrophages4	CD36	0	1.08844	0.841	0.215	0
CD14_Macrophages4	AC020656.1	0	1.0734	0.89	0.29	0
CD14_Macrophages4	ALDH1A1	0	1.01559	0.963	0.332	0
CD14_Macrophages4	SELENOP	0	1.00581	0.664	0.111	0
CD14_Macrophages4	MFSD1	0	0.938101	0.979	0.502	0
CD14_Macrophages4	LILRB5	0	0.897374	0.823	0.079	0
CD14_Macrophages4	LILRB4	0	0.886882	0.864	0.274	0
CD14_Macrophages4	TSPAN4	0	0.871364	0.91	0.216	0
CD14_Macrophages4	ABCA1	0	0.871151	0.84	0.294	0
CD14_Macrophages4	FUCA1	0	0.847675	0.864	0.274	0
CD14_Macrophages4	CPM	0	0.843086	0.922	0.356	0
CD14_Macrophages4	FOLR2	0	0.798337	0.725	0.124	0
CD14_Macrophages4	TMIGD3	0	0.798066	0.529	0.035	0
CD14_Macrophages4	TCN2	0	0.775305	0.815	0.138	0
CD14_Macrophages4	OTOA	0	0.737812	0.731	0.094	0
CD14_Macrophages4	C2	0	0.730451	0.87	0.232	0
CD14_Macrophages4	NPL	0	0.728817	0.89	0.261	0
CD14_Macrophages4	HLA-DOA	0	0.655264	0.841	0.246	0
CD14_Macrophages4	HS3ST2	0	0.65129	0.553	0.033	0
CD14_Macrophages4	PLA2G7	0	0.650242	0.782	0.208	0
CD14_Macrophages4	PRCP	0	0.647957	0.815	0.219	0
CD14_Macrophages4	SERPINF1	0	0.645219	0.624	0.097	0
CD14_Macrophages4	SDC3	0	0.627349	0.646	0.1	0
CD14_Macrophages4	SMPDL3A	0	0.626209	0.62	0.094	0
CD14_Macrophages4	CD59	0	0.619479	0.896	0.286	0
CD14_Macrophages4	SLC1A3	0	0.611208	0.776	0.157	0
CD14_Macrophages4	RBP1	0	0.574993	0.545	0.05	0
CD14_Macrophages4	EPHX1	0	0.53466	0.634	0.114	0
CD14_Macrophages4	MGLL	0	0.488611	0.638	0.132	0
CD14_Macrophages4	ATP6V0D2	0	0.470785	0.56	0.095	0
CD14_Macrophages4	SCARB1	0	0.464551	0.563	0.066	0
CD14_Macrophages4	PLPP3	0	0.43114	0.507	0.086	0
CD14_Macrophages4	SLC18B1	0	0.413881	0.466	0.049	0
CD14_Macrophages4	TMEM37	0	0.404777	0.501	0.041	0
CD14_Macrophages4	CHCHD6	0	0.386159	0.374	0.026	0
CD14_Macrophages4	SLC46A1	0	0.373463	0.406	0.029	0
CD14_Macrophages4	LINC01857	0	0.293126	0.325	0.038	0
CD14_Macrophages4	KCNJ5	0	0.256553	0.303	0.021	0
CD14_Macrophages4	FCHO2	1.87037e-306	0.512721	0.737	0.199	4.7283e-302
CD14_Macrophages4	CTSK	6.55958e-306	0.641418	0.394	0.06	1.65826e-301
CD14_Macrophages4	BLVRB	1.33937e-302	0.757013	0.91	0.363	3.38592e-298
CD14_Macrophages4	ACE	1.59467e-298	0.520429	0.663	0.168	4.03132e-294
CD14_Macrophages4	RGL1	4.3118e-291	0.448444	0.493	0.095	1.09002e-286
CD14_Macrophages4	CMKLR1	4.40545e-291	0.369484	0.479	0.088	1.1137e-286
CD14_Macrophages4	A2M	1.36995e-286	0.636166	0.914	0.314	3.46323e-282
CD14_Macrophages4	SIGLEC1	2.62025e-286	0.553972	0.739	0.218	6.62399e-282
CD14_Macrophages4	C1QB	6.69226e-286	0.952916	1	0.73	1.6918e-281
CD14_Macrophages4	ACP5	5.19524e-279	0.921631	0.996	0.641	1.31336e-274
CD14_Macrophages4	KLHDC8B	8.89242e-278	0.297472	0.348	0.05	2.248e-273
CD14_Macrophages4	IDH1	2.52476e-274	0.606657	0.848	0.303	6.38259e-270
CD14_Macrophages4	PLBD2	4.38199e-274	0.38201	0.545	0.119	1.10777e-269
CD14_Macrophages4	AKR1B1	1.38917e-270	0.60306	0.853	0.313	3.51181e-266
CD14_Macrophages4	NUPR1	6.95775e-270	0.839253	0.972	0.413	1.75892e-265
CD14_Macrophages4	HLA-DMA	4.05151e-269	0.694555	0.999	0.74	1.02422e-264
CD14_Macrophages4	C1QC	2.2463e-264	0.922197	0.995	0.582	5.67865e-260
CD14_Macrophages4	MAF	1.69481e-261	0.578801	0.754	0.235	4.28447e-257
CD14_Macrophages4	TDRD3	6.35883e-261	0.336975	0.419	0.075	1.60751e-256
CD14_Macrophages4	DAB2	2.09273e-251	0.717847	0.989	0.579	5.29043e-247
CD14_Macrophages4	LY96	1.38134e-250	0.674703	0.897	0.447	3.49203e-246
CD14_Macrophages4	ITGA6	1.50556e-249	0.259759	0.308	0.044	3.80605e-245
CD14_Macrophages4	SLC35F6	2.04595e-247	0.384666	0.599	0.152	5.17217e-243
CD14_Macrophages4	TREM2	4.12543e-247	0.687907	0.878	0.367	1.04291e-242
CD14_Macrophages4	GM2A	3.81454e-246	0.694904	0.93	0.432	9.64314e-242
CD14_Macrophages4	TIMP2	7.94214e-246	0.630767	0.997	0.674	2.00777e-241
CD14_Macrophages4	SERPING1	2.32914e-237	0.51094	0.882	0.303	5.88805e-233
CD14_Macrophages4	LHFPL2	2.12298e-236	0.524752	0.792	0.273	5.3669e-232
CD14_Macrophages4	FPR3	1.2717e-231	0.630244	0.828	0.332	3.21485e-227
CD14_Macrophages4	CTSA	5.44239e-231	0.644008	0.903	0.429	1.37584e-226
CD14_Macrophages4	AC243829.4	6.43484e-228	0.315407	0.332	0.054	1.62673e-223
CD14_Macrophages4	SCD	1.39638e-225	1.06245	0.807	0.336	3.53006e-221
CD14_Macrophages4	HLA-DMB	1.46782e-225	0.627525	0.979	0.589	3.71065e-221
CD14_Macrophages4	IL18BP	2.55727e-222	0.346807	0.451	0.097	6.46477e-218
CD14_Macrophages4	CYP27A1	7.94912e-222	0.677052	0.915	0.431	2.00954e-217
CD14_Macrophages4	ABCC5	6.02269e-221	0.266047	0.36	0.064	1.52254e-216
CD14_Macrophages4	MARCKS	7.50824e-221	0.771623	0.885	0.386	1.89808e-216
CD14_Macrophages4	CD84	1.87883e-218	0.536797	0.847	0.336	4.74968e-214
CD14_Macrophages4	PDK4	2.09903e-217	0.753031	0.706	0.245	5.30634e-213
CD14_Macrophages4	HEXA	1.39115e-213	0.560245	0.897	0.425	3.51684e-209
CD14_Macrophages4	TPP1	2.85942e-210	0.554632	0.964	0.634	7.22861e-206
CD14_Macrophages4	FMN1	5.99529e-209	0.296733	0.394	0.08	1.51561e-204
CD14_Macrophages4	DMXL2	3.6395e-208	0.523472	0.844	0.363	9.20067e-204
CD14_Macrophages4	DNASE2	4.33132e-207	0.486529	0.761	0.281	1.09496e-202
CD14_Macrophages4	FRMD4B	1.97235e-206	0.396606	0.608	0.178	4.98609e-202
CD14_Macrophages4	CCL2	3.07786e-206	0.920535	0.595	0.172	7.78083e-202
CD14_Macrophages4	MCOLN1	1.73999e-205	0.473803	0.735	0.27	4.39869e-201
CD14_Macrophages4	CCR1	1.94712e-202	0.549983	0.779	0.308	4.92233e-198
CD14_Macrophages4	SAMD4A	1.08945e-201	0.264496	0.358	0.068	2.75413e-197
CD14_Macrophages4	SPRY1	1.74332e-196	0.314299	0.303	0.052	4.40711e-192
CD14_Macrophages4	NFAM1	1.99058e-196	0.333863	0.476	0.118	5.03218e-192
CD14_Macrophages4	SCPEP1	6.33299e-196	0.586743	0.943	0.527	1.60098e-191
CD14_Macrophages4	ATOX1	4.53198e-193	0.592087	0.944	0.545	1.14568e-188
CD14_Macrophages4	HAMP	5.22247e-193	0.408994	0.307	0.053	1.32024e-188
CD14_Macrophages4	GPR137B	4.91259e-192	0.403882	0.673	0.23	1.2419e-187
CD14_Macrophages4	TTYH3	3.5149e-191	0.487343	0.643	0.213	8.88566e-187
CD14_Macrophages4	LILRA6	6.88459e-191	0.300264	0.443	0.105	1.74043e-186
CD14_Macrophages4	AP2A2	7.66147e-190	0.363779	0.563	0.162	1.93682e-185
CD14_Macrophages4	PRNP	7.88695e-187	0.551293	0.888	0.444	1.99382e-182
CD14_Macrophages4	H2AFY	1.10841e-186	0.524543	0.981	0.668	2.80207e-182
CD14_Macrophages4	SMS	3.66208e-184	0.4369	0.817	0.345	9.25774e-180
CD14_Macrophages4	CCL3L1	8.6163e-184	0.738141	0.496	0.133	2.1782e-179
CD14_Macrophages4	ABHD12	4.18566e-183	0.3811	0.607	0.194	1.05813e-178
CD14_Macrophages4	MS4A6A	2.87148e-182	0.657894	0.938	0.494	7.2591e-178
CD14_Macrophages4	SLC38A6	5.38125e-180	0.33689	0.533	0.153	1.36038e-175
CD14_Macrophages4	NENF	5.40526e-180	0.409205	0.747	0.287	1.36645e-175
CD14_Macrophages4	RNF130	1.39692e-176	0.486329	0.943	0.58	3.53141e-172
CD14_Macrophages4	NR1H3	9.24064e-173	0.374982	0.532	0.154	2.33603e-168
CD14_Macrophages4	FARP1	4.02858e-172	0.261537	0.324	0.065	1.01843e-167
CD14_Macrophages4	NAGLU	1.95724e-171	0.284706	0.443	0.113	4.94791e-167
CD14_Macrophages4	GNS	9.03322e-171	0.512743	0.889	0.487	2.2836e-166
CD14_Macrophages4	SUCNR1	5.39753e-167	0.338334	0.46	0.124	1.36449e-162
CD14_Macrophages4	LAMP2	4.04817e-165	0.461301	0.959	0.574	1.02338e-160
CD14_Macrophages4	SOAT1	7.4362e-165	0.502519	0.827	0.384	1.87987e-160
CD14_Macrophages4	ME1	1.51814e-164	0.269853	0.388	0.091	3.83786e-160
CD14_Macrophages4	MUC20-OT1	8.61882e-164	0.370066	0.566	0.183	2.17884e-159
CD14_Macrophages4	CD14	9.15279e-164	0.618509	0.926	0.507	2.31383e-159
CD14_Macrophages4	MMP14	2.83507e-162	0.348991	0.55	0.171	7.16705e-158
CD14_Macrophages4	RASSF4	1.09244e-161	0.44209	0.749	0.305	2.7617e-157
CD14_Macrophages4	LAMP1	1.67623e-161	0.512415	0.974	0.644	4.2375e-157
CD14_Macrophages4	DPP7	2.02882e-161	0.415964	0.87	0.432	5.12887e-157
CD14_Macrophages4	KCNMA1	3.2862e-160	0.395246	0.611	0.212	8.3075e-156
CD14_Macrophages4	CCL4L2	3.66526e-159	0.803983	0.545	0.178	9.26577e-155
CD14_Macrophages4	NAGK	1.95514e-157	0.410302	0.729	0.302	4.9426e-153
CD14_Macrophages4	CCL13	5.89005e-157	0.564299	0.364	0.083	1.48901e-152
CD14_Macrophages4	TFRC	2.32823e-156	0.619014	0.94	0.566	5.88578e-152
CD14_Macrophages4	NRP2	9.94121e-154	0.356401	0.638	0.224	2.51314e-149
CD14_Macrophages4	CHPT1	2.37909e-150	0.28599	0.497	0.149	6.01434e-146
CD14_Macrophages4	RCAN1	2.86189e-150	0.951776	0.542	0.191	7.23485e-146
CD14_Macrophages4	IQGAP2	5.86006e-149	0.414363	0.759	0.335	1.48142e-144
CD14_Macrophages4	SERINC5	7.36131e-149	0.343271	0.515	0.164	1.86094e-144
CD14_Macrophages4	SDS	3.23489e-144	0.340374	0.386	0.097	8.17779e-140
CD14_Macrophages4	GNB4	5.82849e-144	0.39805	0.724	0.315	1.47344e-139
CD14_Macrophages4	SLC16A6	1.77782e-142	0.355372	0.462	0.138	4.49434e-138
CD14_Macrophages4	CRTAP	3.99937e-142	0.370106	0.724	0.309	1.01104e-137
CD14_Macrophages4	NCEH1	5.26832e-141	0.450824	0.869	0.446	1.33183e-136
CD14_Macrophages4	CD163	8.68282e-141	0.514124	0.942	0.547	2.19502e-136
CD14_Macrophages4	LRP1	1.17104e-139	0.429471	0.894	0.482	2.96038e-135
CD14_Macrophages4	PLXNC1	7.69861e-139	0.359345	0.548	0.189	1.94621e-134
CD14_Macrophages4	MS4A4A	1.97123e-136	0.51325	0.893	0.523	4.98326e-132
CD14_Macrophages4	FCGR3A	2.56032e-136	0.585416	0.918	0.61	6.4725e-132
CD14_Macrophages4	CD99	2.96369e-136	0.36693	0.738	0.319	7.49222e-132
CD14_Macrophages4	MMD	5.16089e-136	0.329448	0.507	0.168	1.30467e-131
CD14_Macrophages4	DAPK1	1.04251e-133	0.320344	0.591	0.219	2.63546e-129
CD14_Macrophages4	UCP2	1.20599e-133	0.423326	0.767	0.365	3.04875e-129
CD14_Macrophages4	SLAMF8	1.70013e-133	0.317782	0.577	0.205	4.29792e-129
CD14_Macrophages4	STAT1	2.05003e-133	0.526347	0.786	0.405	5.18248e-129
CD14_Macrophages4	AP1S2	2.56777e-131	0.412934	0.808	0.398	6.49132e-127
CD14_Macrophages4	MAN1A1	5.08775e-131	0.359135	0.766	0.348	1.28618e-126
CD14_Macrophages4	B3GNT2	7.37129e-130	0.32896	0.491	0.165	1.86346e-125
CD14_Macrophages4	ADA2	4.80256e-129	0.435314	0.848	0.46	1.21409e-124
CD14_Macrophages4	GLMP	5.40724e-128	0.283285	0.458	0.145	1.36695e-123
CD14_Macrophages4	GALC	3.79297e-127	0.268703	0.484	0.157	9.58863e-123
CD14_Macrophages4	CISD2	6.39479e-127	0.318119	0.602	0.232	1.6166e-122
CD14_Macrophages4	SLC15A3	6.85646e-125	0.394509	0.833	0.436	1.73331e-120
CD14_Macrophages4	KIAA0930	3.7558e-124	0.323186	0.606	0.238	9.49467e-120
CD14_Macrophages4	AP1B1	4.5681e-124	0.325038	0.594	0.228	1.15482e-119
CD14_Macrophages4	BLOC1S2	5.27924e-122	0.42702	0.689	0.328	1.33459e-117
CD14_Macrophages4	RBP4	5.7864e-122	0.459425	0.496	0.171	1.4628e-117
CD14_Macrophages4	SGK1	6.53288e-122	0.504848	0.942	0.632	1.65151e-117
CD14_Macrophages4	PLXND1	1.62035e-121	0.276861	0.489	0.165	4.09626e-117
CD14_Macrophages4	PDGFC	2.98456e-120	0.274601	0.419	0.13	7.54496e-116
CD14_Macrophages4	NCOA4	5.46109e-120	0.376084	0.792	0.406	1.38056e-115
CD14_Macrophages4	GBA	6.2022e-120	0.273547	0.463	0.153	1.56792e-115
CD14_Macrophages4	USF2	7.19323e-120	0.321889	0.661	0.281	1.81845e-115
CD14_Macrophages4	VAT1	1.44139e-119	0.335722	0.692	0.3	3.64384e-115
CD14_Macrophages4	TM9SF2	4.55204e-119	0.330051	0.664	0.287	1.15076e-114
CD14_Macrophages4	RRAGD	6.81567e-119	0.284668	0.565	0.213	1.723e-114
CD14_Macrophages4	ACP2	1.30513e-118	0.286708	0.542	0.195	3.29937e-114
CD14_Macrophages4	SLCO2B1	1.38279e-118	0.423318	0.87	0.473	3.4957e-114
CD14_Macrophages4	POLR2L	1.54872e-118	0.413362	0.828	0.473	3.91518e-114
CD14_Macrophages4	FAM20C	9.62759e-118	0.268386	0.422	0.131	2.43385e-113
CD14_Macrophages4	CREG1	4.49128e-117	0.388661	0.858	0.46	1.1354e-112
CD14_Macrophages4	ATP2A2	1.46251e-114	0.391504	0.69	0.326	3.69723e-110
CD14_Macrophages4	PMP22	8.71221e-114	0.336993	0.7	0.303	2.20245e-109
CD14_Macrophages4	STMN1	9.19346e-114	0.319912	0.68	0.292	2.32411e-109
CD14_Macrophages4	RNF144B	5.73076e-112	0.310025	0.567	0.221	1.44874e-107
CD14_Macrophages4	UNC93B1	6.32077e-111	0.33566	0.628	0.275	1.59789e-106
CD14_Macrophages4	TMEM176B	9.86977e-111	0.289935	0.728	0.308	2.49508e-106
CD14_Macrophages4	RDX	1.08855e-108	0.313471	0.563	0.228	2.75184e-104
CD14_Macrophages4	CREBL2	9.12638e-106	0.256042	0.47	0.166	2.30715e-101
CD14_Macrophages4	KIF1B	2.93822e-105	0.356174	0.542	0.224	7.42783e-101
CD14_Macrophages4	CTSL	7.12261e-105	0.295748	0.975	0.646	1.8006e-100
CD14_Macrophages4	CPEB4	4.56208e-103	0.392968	0.737	0.389	1.15329e-98
CD14_Macrophages4	MARCO	3.40039e-102	0.505325	0.951	0.592	8.59618e-98
CD14_Macrophages4	SLC39A10	5.91865e-102	0.282547	0.513	0.198	1.49623e-97
CD14_Macrophages4	ATP6V1C1	8.20375e-102	0.27203	0.516	0.2	2.07391e-97
CD14_Macrophages4	CPVL	4.24484e-100	0.302396	0.831	0.445	1.0731e-95
CD14_Macrophages4	PILRA	8.04557e-100	0.307801	0.738	0.363	2.03392e-95
CD14_Macrophages4	IGSF6	1.28103e-99	0.489373	0.869	0.569	3.23845e-95
CD14_Macrophages4	XIST	2.02789e-99	0.418103	0.835	0.455	5.12651e-95
CD14_Macrophages4	NDUFA13	6.43724e-99	0.305673	0.709	0.351	1.62733e-94
CD14_Macrophages4	MTRNR2L8	3.54817e-97	0.62656	0.636	0.315	8.96978e-93
CD14_Macrophages4	ADAM9	8.87538e-97	0.283197	0.587	0.249	2.24369e-92
CD14_Macrophages4	SLC11A2	9.65153e-97	0.266867	0.44	0.159	2.43991e-92
CD14_Macrophages4	DDHD1	3.92423e-95	0.283666	0.515	0.207	9.92046e-91
CD14_Macrophages4	HEXB	9.41885e-95	0.346038	0.93	0.574	2.38108e-90
CD14_Macrophages4	GRINA	6.88627e-94	0.340994	0.899	0.578	1.74085e-89
CD14_Macrophages4	PPT1	1.3229e-92	0.336869	0.933	0.626	3.3443e-88
CD14_Macrophages4	SUMF2	1.37168e-92	0.259172	0.505	0.202	3.46761e-88
CD14_Macrophages4	ACSL1	1.63398e-91	0.322669	0.786	0.425	4.1307e-87
CD14_Macrophages4	LGALS9	7.26879e-91	0.314277	0.807	0.46	1.83755e-86
CD14_Macrophages4	RNF13	1.34873e-89	0.328076	0.88	0.565	3.4096e-85
CD14_Macrophages4	TMEM176A	4.83248e-89	0.264068	0.573	0.238	1.22165e-84
CD14_Macrophages4	CALU	1.55391e-88	0.303001	0.599	0.278	3.92829e-84
CD14_Macrophages4	CLEC7A	2.22736e-88	0.404358	0.881	0.616	5.63077e-84
CD14_Macrophages4	PLCG2	5.12112e-88	0.347872	0.415	0.157	1.29462e-83
CD14_Macrophages4	TNFRSF14	5.56977e-87	0.255035	0.505	0.209	1.40804e-82
CD14_Macrophages4	PELI1	2.27376e-86	0.331555	0.5	0.212	5.74806e-82
CD14_Macrophages4	ATP6AP2	1.06009e-85	0.312916	0.923	0.63	2.67992e-81
CD14_Macrophages4	TNS3	1.32696e-85	0.276187	0.56	0.249	3.35456e-81
CD14_Macrophages4	ATP6V0A1	7.71411e-85	0.260816	0.505	0.211	1.95013e-80
CD14_Macrophages4	FNIP2	1.0601e-83	0.300378	0.614	0.285	2.67993e-79
CD14_Macrophages4	SCARB2	1.29701e-82	0.278505	0.72	0.37	3.27883e-78
CD14_Macrophages4	DST	2.90028e-82	0.298783	0.611	0.287	7.33191e-78
CD14_Macrophages4	PAPSS2	6.49932e-81	0.278709	0.504	0.212	1.64303e-76
CD14_Macrophages4	MPP1	8.72186e-80	0.262889	0.639	0.309	2.20489e-75
CD14_Macrophages4	GAA	9.16869e-80	0.286873	0.728	0.384	2.31784e-75
CD14_Macrophages4	ARL8B	3.63753e-78	0.291764	0.685	0.376	9.19568e-74
CD14_Macrophages4	SNX10	4.84764e-78	0.35104	0.914	0.608	1.22548e-73
CD14_Macrophages4	BMP2K	5.10515e-78	0.286886	0.647	0.325	1.29058e-73
CD14_Macrophages4	TMEM123	7.35409e-78	0.28708	0.698	0.372	1.85911e-73
CD14_Macrophages4	VOPP1	3.43044e-77	0.257062	0.545	0.248	8.67215e-73
CD14_Macrophages4	CCL3	7.15498e-77	0.560627	0.725	0.425	1.80878e-72
CD14_Macrophages4	CXCL2	5.38006e-76	0.648295	0.762	0.466	1.36008e-71
CD14_Macrophages4	P4HA1	2.74756e-75	0.254175	0.541	0.25	6.94583e-71
CD14_Macrophages4	RBM47	3.82567e-75	0.2876	0.79	0.47	9.6713e-71
CD14_Macrophages4	CD4	1.96908e-73	0.292135	0.717	0.395	4.97783e-69
CD14_Macrophages4	SNX3	4.64039e-73	0.283177	0.921	0.656	1.17309e-68
CD14_Macrophages4	PABPC4	8.72183e-72	0.282423	0.665	0.362	2.20488e-67
CD14_Macrophages4	UBE2D1	2.74444e-70	0.250293	0.579	0.285	6.93794e-66
CD14_Macrophages4	NDUFB1	3.58909e-70	0.291347	0.787	0.494	9.07323e-66
CD14_Macrophages4	ELL2	4.26951e-70	0.2806	0.66	0.342	1.07933e-65
CD14_Macrophages4	HLA-F	7.03912e-68	0.261556	0.549	0.269	1.77949e-63
CD14_Macrophages4	AKR1A1	7.90553e-68	0.259545	0.75	0.436	1.99852e-63
CD14_Macrophages4	RNASE6	1.25197e-66	0.282384	0.563	0.283	3.16499e-62
CD14_Macrophages4	MSR1	1.3456e-66	0.294582	0.962	0.634	3.40167e-62
CD14_Macrophages4	PLEKHB2	1.61523e-64	0.29108	0.761	0.481	4.08331e-60
CD14_Macrophages4	SCP2	5.69944e-64	0.255933	0.779	0.471	1.44082e-59
CD14_Macrophages4	FCGR1A	5.85835e-64	0.251031	0.577	0.294	1.48099e-59
CD14_Macrophages4	IFNGR1	2.52997e-63	0.259298	0.767	0.461	6.39577e-59
CD14_Macrophages4	CCL4	8.40104e-61	0.361744	0.651	0.36	2.12378e-56
CD14_Macrophages4	CHCHD10	7.07158e-60	0.256846	0.796	0.502	1.7877e-55
CD14_Macrophages4	GCHFR	1.44593e-57	0.523574	0.722	0.464	3.6553e-53
CD14_Macrophages4	ATP6V1B2	2.37338e-57	0.272257	0.831	0.549	5.9999e-53
CD14_Macrophages4	ARL4C	3.70206e-56	0.288078	0.513	0.255	9.35881e-52
CD14_Macrophages4	LRPAP1	1.51355e-54	0.276758	0.749	0.461	3.82624e-50
CD14_Macrophages5	LYVE1	0	2.12152	0.942	0.012	0
CD14_Macrophages5	PLTP	0	1.89641	0.918	0.15	0
CD14_Macrophages5	RNASE1	0	1.85226	0.985	0.186	0
CD14_Macrophages5	SELENOP	0	1.83433	0.875	0.109	0
CD14_Macrophages5	HMOX1	0	1.65409	0.962	0.383	0
CD14_Macrophages5	CYP1B1	0	1.55906	0.802	0.147	0
CD14_Macrophages5	F13A1	0	1.47538	0.803	0.133	0
CD14_Macrophages5	FOLR2	0	1.02893	0.893	0.123	0
CD14_Macrophages5	C2	0	0.934666	0.861	0.234	0
CD14_Macrophages5	GADD45A	0	0.929939	0.526	0.093	0
CD14_Macrophages5	MTRNR2L8	0	0.892393	0.916	0.312	0
CD14_Macrophages5	GOLGA4	0	0.862026	0.843	0.294	0
CD14_Macrophages5	PAPSS2	0	0.854935	0.84	0.208	0
CD14_Macrophages5	IL2RA	0	0.84773	0.53	0.059	0
CD14_Macrophages5	IL6	0	0.841689	0.604	0.107	0
CD14_Macrophages5	STAB1	0	0.779632	0.703	0.152	0
CD14_Macrophages5	ARAP2	0	0.771059	0.659	0.098	0
CD14_Macrophages5	EMB	0	0.734872	0.642	0.101	0
CD14_Macrophages5	SLC2A5	0	0.733245	0.598	0.035	0
CD14_Macrophages5	TNIP3	0	0.67716	0.422	0.039	0
CD14_Macrophages5	LILRB5	0	0.662193	0.662	0.083	0
CD14_Macrophages5	CEMIP2	0	0.629286	0.677	0.113	0
CD14_Macrophages5	MAMDC2	0	0.627983	0.441	0.006	0
CD14_Macrophages5	SLC39A8	0	0.626718	0.628	0.096	0
CD14_Macrophages5	TIMD4	0	0.616038	0.54	0.011	0
CD14_Macrophages5	SDC3	0	0.599543	0.645	0.102	0
CD14_Macrophages5	CCL8	0	0.58195	0.335	0.038	0
CD14_Macrophages5	CXADR	0	0.534461	0.483	0.026	0
CD14_Macrophages5	FAM20A	0	0.525532	0.591	0.074	0
CD14_Macrophages5	LRRC2	0	0.386301	0.352	0.001	0
CD14_Macrophages5	ECM1	0	0.370471	0.373	0.037	0
CD14_Macrophages5	IL7	0	0.338613	0.306	0.011	0
CD14_Macrophages5	DNM1	0	0.329889	0.351	0.012	0
CD14_Macrophages5	EXT1	0	0.298024	0.314	0.029	0
CD14_Macrophages5	SLC40A1	6.6449e-300	0.798101	0.552	0.103	1.67983e-295
CD14_Macrophages5	ICAM1	1.32347e-296	0.878455	0.873	0.298	3.34572e-292
CD14_Macrophages5	IFI27	1.10657e-288	1.14194	0.747	0.197	2.79742e-284
CD14_Macrophages5	TCF4	1.54344e-287	0.572638	0.63	0.14	3.90183e-283
CD14_Macrophages5	EMP1	4.61018e-287	0.865275	0.79	0.227	1.16545e-282
CD14_Macrophages5	EPB41L2	2.54657e-278	0.464237	0.601	0.129	6.43773e-274
CD14_Macrophages5	CD14	2.14098e-275	1.12179	0.976	0.507	5.4124e-271
CD14_Macrophages5	EPS8	1.84956e-273	0.370926	0.398	0.06	4.67569e-269
CD14_Macrophages5	EPB41L3	5.05685e-272	0.657275	0.843	0.295	1.27837e-267
CD14_Macrophages5	ARL4C	1.70603e-271	0.728775	0.828	0.251	4.31285e-267
CD14_Macrophages5	TTYH3	4.34919e-260	0.600268	0.741	0.213	1.09948e-255
CD14_Macrophages5	ABCA1	1.24814e-256	0.727816	0.855	0.295	3.15529e-252
CD14_Macrophages5	TSPAN4	7.17233e-256	0.569278	0.752	0.22	1.81316e-251
CD14_Macrophages5	GCLM	1.8271e-252	0.475994	0.5	0.099	4.61891e-248
CD14_Macrophages5	CFP	8.93599e-252	0.425322	0.546	0.112	2.25902e-247
CD14_Macrophages5	TNFRSF1B	1.26858e-248	0.715902	0.832	0.28	3.20698e-244
CD14_Macrophages5	MS4A6A	1.02214e-245	0.846834	0.973	0.494	2.58396e-241
CD14_Macrophages5	CTSL	2.27076e-241	0.921877	0.991	0.647	5.74049e-237
CD14_Macrophages5	A2M	2.1975e-240	0.74518	0.866	0.316	5.55528e-236
CD14_Macrophages5	TCN2	1.05245e-233	0.435034	0.595	0.143	2.6606e-229
CD14_Macrophages5	PRNP	1.4842e-232	0.801188	0.916	0.445	3.75207e-228
CD14_Macrophages5	PLEK	1.59193e-224	0.994556	0.931	0.525	4.0244e-220
CD14_Macrophages5	CD55	2.004e-223	0.850871	0.941	0.495	5.06612e-219
CD14_Macrophages5	LGMN	2.77007e-218	0.715117	0.811	0.262	7.00273e-214
CD14_Macrophages5	TGFBI	3.62338e-214	0.767831	0.922	0.467	9.15991e-210
CD14_Macrophages5	BLVRB	1.55368e-212	0.704488	0.857	0.365	3.92771e-208
CD14_Macrophages5	CLEC10A	3.38957e-211	0.398049	0.529	0.118	8.56883e-207
CD14_Macrophages5	CD163	2.74406e-208	0.756397	0.97	0.548	6.93698e-204
CD14_Macrophages5	FCGR2B	6.78317e-208	0.55966	0.695	0.208	1.71479e-203
CD14_Macrophages5	SMPDL3A	5.6675e-207	0.354812	0.463	0.098	1.43274e-202
CD14_Macrophages5	TIMP1	1.49684e-204	0.902912	0.953	0.517	3.78401e-200
CD14_Macrophages5	AP2A2	1.04834e-203	0.537334	0.582	0.162	2.65021e-199
CD14_Macrophages5	CHSY1	5.28791e-202	0.381886	0.524	0.126	1.33678e-197
CD14_Macrophages5	COLEC12	1.11444e-200	0.614144	0.736	0.261	2.81731e-196
CD14_Macrophages5	SOCS3	1.56527e-200	0.744367	0.896	0.44	3.95701e-196
CD14_Macrophages5	IL6ST	2.26683e-198	0.473582	0.62	0.18	5.73055e-194
CD14_Macrophages5	S100A8	1.60787e-196	1.21934	0.889	0.512	4.0647e-192
CD14_Macrophages5	ABL2	2.86908e-196	0.877442	0.889	0.463	7.25303e-192
CD14_Macrophages5	GAS6	5.87036e-196	0.308422	0.366	0.066	1.48403e-191
CD14_Macrophages5	HIF1A	7.38233e-196	0.659192	0.901	0.421	1.86625e-191
CD14_Macrophages5	SDS	2.4735e-193	0.716323	0.442	0.097	6.25301e-189
CD14_Macrophages5	NINJ1	3.31708e-193	0.567372	0.752	0.264	8.38557e-189
CD14_Macrophages5	MAF	3.79084e-193	0.631474	0.7	0.237	9.58323e-189
CD14_Macrophages5	MIR3945HG	1.11266e-191	0.846059	0.692	0.249	2.8128e-187
CD14_Macrophages5	ALDH1A1	1.18555e-191	0.683263	0.788	0.336	2.99708e-187
CD14_Macrophages5	TRIB1	2.93686e-190	0.647358	0.659	0.223	7.42439e-186
CD14_Macrophages5	CREM	1.25969e-188	0.69002	0.849	0.346	3.18451e-184
CD14_Macrophages5	CR1	3.2034e-185	0.425969	0.54	0.144	8.09819e-181
CD14_Macrophages5	C1QC	5.51354e-185	0.776207	0.986	0.583	1.39382e-180
CD14_Macrophages5	TLNRD1	4.32221e-184	0.514843	0.562	0.165	1.09265e-179
CD14_Macrophages5	RBMS1	4.27188e-183	0.586771	0.828	0.377	1.07993e-178
CD14_Macrophages5	SOD2	1.86854e-182	0.852031	0.974	0.639	4.72367e-178
CD14_Macrophages5	AP1B1	1.0158e-177	0.420262	0.686	0.228	2.56795e-173
CD14_Macrophages5	AP1S2	1.56867e-176	0.551338	0.867	0.398	3.96559e-172
CD14_Macrophages5	PEPD	4.11263e-176	0.527579	0.692	0.26	1.03967e-171
CD14_Macrophages5	MFHAS1	9.57266e-174	0.402041	0.45	0.109	2.41997e-169
CD14_Macrophages5	PNRC1	2.02437e-173	0.755089	0.957	0.63	5.1176e-169
CD14_Macrophages5	CRYL1	1.53496e-171	0.29786	0.404	0.088	3.88038e-167
CD14_Macrophages5	SCGB1A1	3.93974e-170	0.322154	0.564	0.155	9.95966e-166
CD14_Macrophages5	MARCH1	1.95838e-168	0.568104	0.768	0.333	4.95079e-164
CD14_Macrophages5	VSIG4	3.45923e-168	0.672962	0.934	0.508	8.74494e-164
CD14_Macrophages5	ZFP36L1	1.93177e-165	0.839384	0.922	0.576	4.88351e-161
CD14_Macrophages5	MARCKS	1.87708e-164	0.631272	0.889	0.387	4.74525e-160
CD14_Macrophages5	CCL4	7.36128e-164	1.05818	0.809	0.358	1.86093e-159
CD14_Macrophages5	ACSL1	4.8032e-159	0.650333	0.854	0.424	1.21425e-154
CD14_Macrophages5	BMP2K	2.04567e-153	0.508751	0.758	0.324	5.17146e-149
CD14_Macrophages5	CH25H	5.81647e-152	0.566105	0.354	0.078	1.4704e-147
CD14_Macrophages5	C1QB	9.98718e-152	0.690525	0.992	0.731	2.52476e-147
CD14_Macrophages5	CCL4L2	2.19628e-151	0.906955	0.566	0.178	5.5522e-147
CD14_Macrophages5	MAFB	3.40949e-151	0.670436	0.902	0.505	8.61919e-147
CD14_Macrophages5	ADAM15	1.41305e-149	0.271688	0.36	0.079	3.5722e-145
CD14_Macrophages5	IFITM3	2.54016e-148	0.576636	0.762	0.322	6.42153e-144
CD14_Macrophages5	RBM47	2.2962e-144	0.519068	0.867	0.47	5.8048e-140
CD14_Macrophages5	CDKN1A	4.019e-143	0.613948	0.877	0.472	1.016e-138
CD14_Macrophages5	IER3	3.73205e-140	0.850581	0.843	0.444	9.43461e-136
CD14_Macrophages5	NRP2	6.32552e-139	0.457262	0.622	0.225	1.59909e-134
CD14_Macrophages5	LUCAT1	9.33633e-139	0.502512	0.457	0.13	2.36022e-134
CD14_Macrophages5	MTSS1	1.0482e-138	0.277844	0.384	0.091	2.64986e-134
CD14_Macrophages5	SNX9	1.1155e-138	0.381218	0.526	0.167	2.81999e-134
CD14_Macrophages5	SULF2	6.31837e-138	0.274152	0.392	0.096	1.59728e-133
CD14_Macrophages5	ITGAM	1.18294e-136	0.445803	0.784	0.351	2.99048e-132
CD14_Macrophages5	ARPC1B	3.92994e-136	0.524643	0.918	0.646	9.93489e-132
CD14_Macrophages5	RND3	8.2714e-136	0.387051	0.508	0.147	2.09101e-131
CD14_Macrophages5	RIN2	4.08821e-134	0.308423	0.421	0.113	1.0335e-129
CD14_Macrophages5	CD274	3.91477e-133	0.351011	0.392	0.101	9.89655e-129
CD14_Macrophages5	ME1	9.45302e-129	0.258492	0.372	0.092	2.38972e-124
CD14_Macrophages5	METTL7A	9.61204e-129	0.30476	0.46	0.133	2.42992e-124
CD14_Macrophages5	MARCO	9.73395e-129	0.650275	0.963	0.593	2.46074e-124
CD14_Macrophages5	CFD	1.78278e-124	0.760337	0.915	0.559	4.50686e-120
CD14_Macrophages5	PMP22	3.6755e-121	0.513121	0.691	0.304	9.29166e-117
CD14_Macrophages5	RNF19B	7.70139e-121	0.404872	0.421	0.127	1.94691e-116
CD14_Macrophages5	RHOU	2.26609e-120	0.340037	0.396	0.112	5.72867e-116
CD14_Macrophages5	ETS2	3.86987e-120	0.494841	0.841	0.446	9.78304e-116
CD14_Macrophages5	MT1X	3.95846e-120	0.531854	0.508	0.168	1.0007e-115
CD14_Macrophages5	FRMD4B	5.53984e-120	0.378236	0.52	0.18	1.40047e-115
CD14_Macrophages5	CCL2	2.42039e-119	0.471972	0.538	0.174	6.11875e-115
CD14_Macrophages5	RGL1	1.51338e-118	0.276435	0.373	0.098	3.82584e-114
CD14_Macrophages5	ITGB5	8.63831e-117	0.254621	0.389	0.106	2.18377e-112
CD14_Macrophages5	CD300E	1.07981e-116	0.464429	0.451	0.136	2.72976e-112
CD14_Macrophages5	PFKFB3	2.54245e-116	0.400696	0.543	0.192	6.42731e-112
CD14_Macrophages5	MPP1	4.67412e-116	0.398296	0.698	0.309	1.18162e-111
CD14_Macrophages5	SNX6	1.17624e-115	0.420528	0.784	0.395	2.97352e-111
CD14_Macrophages5	CXCL8	1.85446e-114	0.792063	0.87	0.522	4.68808e-110
CD14_Macrophages5	CYFIP1	3.27133e-114	0.385327	0.695	0.309	8.26992e-110
CD14_Macrophages5	MS4A4A	3.44465e-113	0.481305	0.884	0.524	8.70807e-109
CD14_Macrophages5	CD4	4.57901e-112	0.39029	0.791	0.395	1.15757e-107
CD14_Macrophages5	ANKH	1.42522e-111	0.267786	0.396	0.112	3.60296e-107
CD14_Macrophages5	CCL3L1	9.59236e-111	0.889147	0.428	0.135	2.42495e-106
CD14_Macrophages5	METRNL	1.21197e-110	0.409443	0.828	0.425	3.06385e-106
CD14_Macrophages5	KYNU	4.21922e-109	0.4982	0.689	0.333	1.06662e-104
CD14_Macrophages5	NTAN1	1.77138e-108	0.330153	0.492	0.174	4.47806e-104
CD14_Macrophages5	AES	5.52747e-108	0.393139	0.686	0.315	1.39734e-103
CD14_Macrophages5	GAS7	7.69832e-108	0.280839	0.456	0.146	1.94613e-103
CD14_Macrophages5	MAP3K8	1.05273e-107	0.459282	0.767	0.402	2.6613e-103
CD14_Macrophages5	NCF1	3.4652e-106	0.60444	0.669	0.316	8.76003e-102
CD14_Macrophages5	PTPN2	8.82902e-106	0.343725	0.598	0.24	2.23198e-101
CD14_Macrophages5	MTRNR2L12	9.49054e-106	0.438889	0.745	0.363	2.39921e-101
CD14_Macrophages5	RAB5C	6.50621e-104	0.403538	0.779	0.433	1.64477e-99
CD14_Macrophages5	MT2A	2.39351e-101	0.775104	0.883	0.553	6.05079e-97
CD14_Macrophages5	EHD1	8.61003e-101	0.346152	0.463	0.16	2.17661e-96
CD14_Macrophages5	TNFAIP2	1.04196e-100	0.515883	0.761	0.409	2.63409e-96
CD14_Macrophages5	CCL20	4.29232e-100	0.748553	0.588	0.24	1.0851e-95
CD14_Macrophages5	N4BP1	2.07391e-99	0.334468	0.495	0.183	5.24285e-95
CD14_Macrophages5	RRAS	3.70177e-99	0.278242	0.419	0.136	9.35808e-95
CD14_Macrophages5	AGFG1	3.20475e-98	0.373323	0.648	0.296	8.1016e-94
CD14_Macrophages5	SIGLEC1	2.13722e-97	0.338134	0.555	0.222	5.40289e-93
CD14_Macrophages5	CALM3	8.41109e-97	0.425437	0.703	0.358	2.12632e-92
CD14_Macrophages5	SATB1	2.26819e-96	0.297796	0.373	0.113	5.73398e-92
CD14_Macrophages5	EIF4G3	3.44117e-95	0.267486	0.433	0.146	8.69927e-91
CD14_Macrophages5	CD99	1.00873e-93	0.347115	0.692	0.321	2.55008e-89
CD14_Macrophages5	TNFSF13B	3.75565e-92	0.47769	0.712	0.379	9.49429e-88
CD14_Macrophages5	DRAM1	1.16799e-91	0.328783	0.523	0.208	2.95267e-87
CD14_Macrophages5	UCP2	1.25525e-91	0.402194	0.713	0.366	3.17327e-87
CD14_Macrophages5	FAM198B	3.62973e-91	0.250372	0.418	0.138	9.17596e-87
CD14_Macrophages5	MPC2	9.30733e-91	0.406345	0.573	0.257	2.35289e-86
CD14_Macrophages5	BIRC3	1.12879e-90	0.308618	0.52	0.193	2.85359e-86
CD14_Macrophages5	TNFAIP8	4.2219e-90	0.39995	0.498	0.196	1.0673e-85
CD14_Macrophages5	ST3GAL1	4.51757e-88	0.290854	0.532	0.215	1.14204e-83
CD14_Macrophages5	SIPA1L1	5.52324e-88	0.290616	0.438	0.156	1.39627e-83
CD14_Macrophages5	EPAS1	4.5295e-87	0.315275	0.498	0.197	1.14506e-82
CD14_Macrophages5	MAP2K3	7.96315e-87	0.342325	0.562	0.244	2.01308e-82
CD14_Macrophages5	NFKB1	7.31058e-86	0.446842	0.601	0.277	1.84811e-81
CD14_Macrophages5	MARCH2	7.54155e-86	0.280882	0.502	0.198	1.9065e-81
CD14_Macrophages5	KCTD12	1.06684e-85	0.449378	0.825	0.533	2.69697e-81
CD14_Macrophages5	GADD45B	3.02447e-85	0.406528	0.814	0.451	7.64587e-81
CD14_Macrophages5	TNFRSF1A	5.91606e-85	0.316446	0.547	0.235	1.49558e-80
CD14_Macrophages5	OTUD1	6.49173e-85	0.552732	0.695	0.376	1.64111e-80
CD14_Macrophages5	MYO5A	6.67215e-85	0.276852	0.515	0.207	1.68672e-80
CD14_Macrophages5	C3AR1	8.64224e-85	0.313845	0.689	0.329	2.18476e-80
CD14_Macrophages5	VEGFA	1.28925e-84	0.344015	0.555	0.222	3.25922e-80
CD14_Macrophages5	EIF1B	2.44488e-84	0.44357	0.68	0.362	6.18065e-80
CD14_Macrophages5	TGM2	4.33515e-83	0.380774	0.665	0.32	1.09593e-78
CD14_Macrophages5	CXCL2	3.40447e-82	0.585725	0.799	0.466	8.60651e-78
CD14_Macrophages5	LILRB4	3.33321e-80	0.291154	0.62	0.279	8.42636e-76
CD14_Macrophages5	PDE4B	8.07137e-79	0.289975	0.537	0.217	2.04044e-74
CD14_Macrophages5	TGFBR2	6.75992e-78	0.306347	0.546	0.241	1.70891e-73
CD14_Macrophages5	CCL3	1.39007e-77	0.957377	0.723	0.426	3.5141e-73
CD14_Macrophages5	SERPINB1	2.15558e-77	0.390325	0.826	0.535	5.4493e-73
CD14_Macrophages5	FOSL2	3.95847e-76	0.34913	0.726	0.382	1.0007e-71
CD14_Macrophages5	UGCG	4.45628e-76	0.279403	0.52	0.219	1.12655e-71
CD14_Macrophages5	WTAP	4.907e-76	0.459056	0.654	0.356	1.24049e-71
CD14_Macrophages5	CSF1R	5.28206e-76	0.328667	0.662	0.317	1.3353e-71
CD14_Macrophages5	CLIP1	9.8918e-76	0.298628	0.54	0.241	2.50065e-71
CD14_Macrophages5	EGR1	4.40004e-75	0.509291	0.672	0.358	1.11233e-70
CD14_Macrophages5	COMT	7.58501e-75	0.33767	0.745	0.429	1.91749e-70
CD14_Macrophages5	DSE	4.0838e-74	0.388513	0.727	0.41	1.03239e-69
CD14_Macrophages5	AHNAK	1.54031e-71	0.350505	0.893	0.614	3.8939e-67
CD14_Macrophages5	CREG1	4.45216e-71	0.327035	0.771	0.462	1.12551e-66
CD14_Macrophages5	KCNMA1	5.67732e-71	0.291341	0.5	0.215	1.43523e-66
CD14_Macrophages5	DAZAP2	4.73782e-69	0.314161	0.812	0.503	1.19772e-64
CD14_Macrophages5	ARID5A	3.75942e-68	0.263603	0.451	0.187	9.50383e-64
CD14_Macrophages5	CCR1	5.60368e-66	0.330111	0.608	0.312	1.41661e-61
CD14_Macrophages5	RIPK2	2.76183e-64	0.315928	0.5	0.231	6.9819e-60
CD14_Macrophages5	DST	3.82242e-64	0.304801	0.587	0.289	9.66308e-60
CD14_Macrophages5	IL1RN	1.47219e-63	0.543534	0.61	0.323	3.7217e-59
CD14_Macrophages5	LAIR1	1.8657e-62	0.31733	0.709	0.414	4.71648e-58
CD14_Macrophages5	CXCL3	1.8785e-61	0.582778	0.82	0.528	4.74886e-57
CD14_Macrophages5	LAP3	2.55409e-61	0.27785	0.797	0.485	6.45674e-57
CD14_Macrophages5	PICALM	2.59183e-61	0.296937	0.659	0.37	6.55216e-57
CD14_Macrophages5	FUCA1	3.39013e-61	0.253476	0.564	0.28	8.57026e-57
CD14_Macrophages5	CEBPD	4.9152e-60	0.312859	0.637	0.327	1.24256e-55
CD14_Macrophages5	CAPNS1	5.04196e-60	0.282125	0.739	0.443	1.27461e-55
CD14_Macrophages5	GNB2	8.70543e-60	0.284869	0.755	0.465	2.20073e-55
CD14_Macrophages5	ARRDC3	4.539e-59	0.301964	0.468	0.213	1.14746e-54
CD14_Macrophages5	CLTA	1.08432e-58	0.31962	0.816	0.559	2.74117e-54
CD14_Macrophages5	SLC2A3	3.34313e-58	0.322411	0.831	0.538	8.45144e-54
CD14_Macrophages5	CD84	3.49374e-57	0.259086	0.652	0.34	8.83217e-53
CD14_Macrophages5	DNTTIP2	1.69253e-56	0.253009	0.48	0.223	4.27871e-52
CD14_Macrophages5	MIDN	1.35545e-55	0.284412	0.655	0.366	3.42658e-51
CD14_Macrophages5	IFI16	3.30469e-55	0.280511	0.628	0.341	8.35426e-51
CD14_Macrophages5	SPRED1	2.12192e-54	0.3129	0.552	0.287	5.36421e-50
CD14_Macrophages5	FCGR2A	6.14973e-54	0.265733	0.895	0.598	1.55465e-49
CD14_Macrophages5	DEK	2.42585e-52	0.264102	0.735	0.443	6.13255e-48
CD14_Macrophages5	FGL2	1.84756e-51	0.273602	0.671	0.355	4.67064e-47
CD14_Macrophages5	PNP	2.10527e-51	0.263559	0.55	0.292	5.32211e-47
CD14_Macrophages5	RHOQ	5.68654e-51	0.259869	0.655	0.38	1.43756e-46
CD14_Macrophages5	NFE2L2	1.71273e-50	0.284664	0.791	0.515	4.32979e-46
CD14_Macrophages5	FN1	5.20412e-49	0.525052	0.712	0.415	1.3156e-44
CD14_Macrophages5	LYN	1.34246e-48	0.251225	0.742	0.477	3.39374e-44
CD14_Macrophages5	IL1B	1.1508e-47	0.471275	0.674	0.417	2.90922e-43
CD14_Macrophages5	CPEB4	2.77141e-47	0.256467	0.663	0.391	7.00612e-43
CD14_Macrophages5	ATP2B1	1.65786e-43	0.273312	0.771	0.497	4.19106e-39
CD14_Macrophages5	RGS2	3.52031e-43	0.315521	0.698	0.432	8.89935e-39
Macrophages_Proliferating	STMN1	0	1.56016	0.968	0.285	0
Macrophages_Proliferating	HIST1H4C	0	1.53736	0.699	0.093	0
Macrophages_Proliferating	TUBB	0	1.5217	0.97	0.506	0
Macrophages_Proliferating	TOP2A	0	1.46944	0.812	0.007	0
Macrophages_Proliferating	H2AFZ	0	1.45975	0.992	0.586	0
Macrophages_Proliferating	HMGB2	0	1.37947	0.893	0.189	0
Macrophages_Proliferating	MKI67	0	1.37302	0.852	0.006	0
Macrophages_Proliferating	CENPF	0	1.34914	0.762	0.016	0
Macrophages_Proliferating	HMGN2	0	1.32392	0.982	0.605	0
Macrophages_Proliferating	PCLAF	0	1.10551	0.786	0.014	0
Macrophages_Proliferating	NUSAP1	0	1.06332	0.76	0.021	0
Macrophages_Proliferating	TYMS	0	1.02744	0.702	0.013	0
Macrophages_Proliferating	CDK1	0	1.02074	0.714	0.018	0
Macrophages_Proliferating	PTTG1	0	0.985937	0.682	0.037	0
Macrophages_Proliferating	UBE2C	0	0.977543	0.641	0.004	0
Macrophages_Proliferating	DEK	0	0.908553	0.917	0.438	0
Macrophages_Proliferating	SMC4	0	0.899622	0.745	0.085	0
Macrophages_Proliferating	ASPM	0	0.883686	0.584	0.004	0
Macrophages_Proliferating	RRM2	0	0.876253	0.612	0.004	0
Macrophages_Proliferating	CKS1B	0	0.837641	0.736	0.086	0
Macrophages_Proliferating	NUCKS1	0	0.833562	0.914	0.427	0
Macrophages_Proliferating	H2AFV	0	0.816739	0.866	0.298	0
Macrophages_Proliferating	HMMR	0	0.815244	0.612	0.004	0
Macrophages_Proliferating	TPX2	0	0.80484	0.658	0.005	0
Macrophages_Proliferating	DUT	0	0.784478	0.664	0.206	0
Macrophages_Proliferating	KPNA2	0	0.779641	0.613	0.128	0
Macrophages_Proliferating	PCNA	0	0.778912	0.53	0.129	0
Macrophages_Proliferating	ANP32B	0	0.772582	0.896	0.421	0
Macrophages_Proliferating	TMPO	0	0.747681	0.73	0.131	0
Macrophages_Proliferating	SMC2	0	0.709519	0.669	0.069	0
Macrophages_Proliferating	BIRC5	0	0.70881	0.648	0.005	0
Macrophages_Proliferating	TK1	0	0.685643	0.574	0.013	0
Macrophages_Proliferating	CKS2	0	0.68415	0.644	0.174	0
Macrophages_Proliferating	ANP32E	0	0.657982	0.687	0.138	0
Macrophages_Proliferating	CDKN3	0	0.645866	0.549	0.007	0
Macrophages_Proliferating	FAM111A	0	0.64247	0.626	0.126	0
Macrophages_Proliferating	CENPE	0	0.640916	0.51	0.021	0
Macrophages_Proliferating	MZT2B	0	0.629821	0.776	0.286	0
Macrophages_Proliferating	CEP55	0	0.62102	0.577	0.004	0
Macrophages_Proliferating	ANLN	0	0.618426	0.528	0.003	0
Macrophages_Proliferating	RAD21	0	0.615866	0.734	0.214	0
Macrophages_Proliferating	KIF20B	0	0.610363	0.558	0.046	0
Macrophages_Proliferating	CCNB1	0	0.60275	0.415	0.008	0
Macrophages_Proliferating	KIF11	0	0.564092	0.538	0.004	0
Macrophages_Proliferating	DNMT1	0	0.563759	0.64	0.174	0
Macrophages_Proliferating	ATAD2	0	0.562173	0.5	0.032	0
Macrophages_Proliferating	GTSE1	0	0.548076	0.504	0.002	0
Macrophages_Proliferating	DTYMK	0	0.544639	0.57	0.052	0
Macrophages_Proliferating	IDH2	0	0.542981	0.596	0.154	0
Macrophages_Proliferating	H2AFX	0	0.541798	0.574	0.105	0
Macrophages_Proliferating	CENPW	0	0.535649	0.6	0.078	0
Macrophages_Proliferating	CCNB2	0	0.532286	0.475	0.007	0
Macrophages_Proliferating	DLGAP5	0	0.529312	0.462	0.001	0
Macrophages_Proliferating	KNL1	0	0.514973	0.491	0.006	0
Macrophages_Proliferating	RPA3	0	0.513855	0.625	0.146	0
Macrophages_Proliferating	NCAPG	0	0.503415	0.494	0.003	0
Macrophages_Proliferating	LMNB1	0	0.502789	0.543	0.075	0
Macrophages_Proliferating	HMGB3	0	0.501585	0.491	0.041	0
Macrophages_Proliferating	MAD2L1	0	0.494742	0.519	0.013	0
Macrophages_Proliferating	TMEM106C	0	0.489297	0.472	0.028	0
Macrophages_Proliferating	ZWINT	0	0.480942	0.499	0.019	0
Macrophages_Proliferating	TACC3	0	0.480796	0.509	0.042	0
Macrophages_Proliferating	CCNA2	0	0.461212	0.469	0.003	0
Macrophages_Proliferating	CENPM	0	0.460145	0.443	0.005	0
Macrophages_Proliferating	RRM1	0	0.452934	0.469	0.05	0
Macrophages_Proliferating	SHCBP1	0	0.451861	0.465	0.012	0
Macrophages_Proliferating	CKAP2	0	0.450297	0.456	0.045	0
Macrophages_Proliferating	CDC20	0	0.447007	0.368	0.002	0
Macrophages_Proliferating	RAD51AP1	0	0.445938	0.462	0.024	0
Macrophages_Proliferating	PHF19	0	0.441238	0.497	0.049	0
Macrophages_Proliferating	CLSPN	0	0.441088	0.404	0.012	0
Macrophages_Proliferating	BRCA2	0	0.434137	0.444	0.067	0
Macrophages_Proliferating	NUF2	0	0.430414	0.415	0.003	0
Macrophages_Proliferating	CENPK	0	0.429425	0.454	0.014	0
Macrophages_Proliferating	SGO2	0	0.426429	0.407	0.019	0
Macrophages_Proliferating	GGH	0	0.421547	0.433	0.024	0
Macrophages_Proliferating	KIF14	0	0.415813	0.391	0.003	0
Macrophages_Proliferating	PLK1	0	0.415467	0.342	0.002	0
Macrophages_Proliferating	NUDT1	0	0.4141	0.559	0.126	0
Macrophages_Proliferating	DHFR	0	0.409024	0.394	0.029	0
Macrophages_Proliferating	USP1	0	0.404604	0.462	0.082	0
Macrophages_Proliferating	SKA2	0	0.401775	0.464	0.049	0
Macrophages_Proliferating	EZH2	0	0.400208	0.424	0.047	0
Macrophages_Proliferating	FAM111B	0	0.39948	0.313	0.005	0
Macrophages_Proliferating	AURKA	0	0.391431	0.366	0.027	0
Macrophages_Proliferating	MCM7	0	0.383792	0.368	0.032	0
Macrophages_Proliferating	ESCO2	0	0.380238	0.364	0.004	0
Macrophages_Proliferating	RACGAP1	0	0.378605	0.388	0.017	0
Macrophages_Proliferating	KIF23	0	0.376923	0.385	0.005	0
Macrophages_Proliferating	CENPU	0	0.368977	0.38	0.034	0
Macrophages_Proliferating	HELLS	0	0.364797	0.322	0.02	0
Macrophages_Proliferating	NDC80	0	0.364068	0.372	0.003	0
Macrophages_Proliferating	CARHSP1	0	0.361274	0.409	0.069	0
Macrophages_Proliferating	CKAP5	0	0.361004	0.43	0.074	0
Macrophages_Proliferating	KIF2C	0	0.352024	0.353	0.001	0
Macrophages_Proliferating	SAC3D1	0	0.351105	0.329	0.027	0
Macrophages_Proliferating	NCAPD2	0	0.34721	0.375	0.018	0
Macrophages_Proliferating	BARD1	0	0.340831	0.38	0.04	0
Macrophages_Proliferating	PRC1	0	0.339692	0.339	0.006	0
Macrophages_Proliferating	MCM4	0	0.331687	0.319	0.031	0
Macrophages_Proliferating	BRCA1	0	0.331543	0.334	0.02	0
Macrophages_Proliferating	DNAJC9	0	0.331219	0.371	0.043	0
Macrophages_Proliferating	UBE2T	0	0.330161	0.345	0.011	0
Macrophages_Proliferating	MYBL2	0	0.324423	0.317	0.005	0
Macrophages_Proliferating	FANCI	0	0.321925	0.338	0.01	0
Macrophages_Proliferating	KIFC1	0	0.319166	0.333	0.007	0
Macrophages_Proliferating	AURKB	0	0.317418	0.321	0.002	0
Macrophages_Proliferating	CDKN2C	0	0.315731	0.319	0.018	0
Macrophages_Proliferating	UHRF1	0	0.315728	0.322	0.009	0
Macrophages_Proliferating	FEN1	0	0.314862	0.314	0.019	0
Macrophages_Proliferating	CIP2A	0	0.311345	0.327	0.017	0
Macrophages_Proliferating	BUB1B	0	0.306325	0.311	0.002	0
Macrophages_Proliferating	ARHGAP11A	0	0.304772	0.308	0.007	0
Macrophages_Proliferating	ATAD5	0	0.29861	0.321	0.024	0
Macrophages_Proliferating	DIAPH3	0	0.294846	0.315	0.002	0
Macrophages_Proliferating	CKAP2L	0	0.293435	0.296	0.002	0
Macrophages_Proliferating	GMNN	0	0.292983	0.338	0.033	0
Macrophages_Proliferating	NCAPD3	0	0.290373	0.331	0.031	0
Macrophages_Proliferating	PRR11	0	0.28834	0.305	0.014	0
Macrophages_Proliferating	KIF4A	0	0.288025	0.296	0.001	0
Macrophages_Proliferating	CENPA	0	0.282544	0.273	0.002	0
Macrophages_Proliferating	DEPDC1	0	0.279413	0.256	0.001	0
Macrophages_Proliferating	SPC25	0	0.278315	0.285	0.001	0
Macrophages_Proliferating	CDCA5	0	0.277439	0.292	0.003	0
Macrophages_Proliferating	KIF15	0	0.275749	0.277	0.002	0
Macrophages_Proliferating	MELK	0	0.27476	0.289	0.004	0
Macrophages_Proliferating	TCF19	0	0.271263	0.28	0.007	0
Macrophages_Proliferating	HJURP	0	0.270626	0.276	0.001	0
Macrophages_Proliferating	FOXM1	0	0.269687	0.293	0.003	0
Macrophages_Proliferating	BUB1	0	0.269461	0.286	0.004	0
Macrophages_Proliferating	SGO1	0	0.269259	0.29	0.005	0
Macrophages_Proliferating	ASF1B	0	0.268493	0.272	0.008	0
Macrophages_Proliferating	CIT	0	0.268339	0.264	0.004	0
Macrophages_Proliferating	ORC6	0	0.265285	0.283	0.016	0
Macrophages_Proliferating	CCDC34	0	0.25745	0.28	0.015	0
Macrophages_Proliferating	CDCA3	0	0.256662	0.261	0.001	0
Macrophages_Proliferating	CDCA8	0	0.256438	0.256	0.003	0
Macrophages_Proliferating	FBXO5	0	0.256233	0.263	0.012	0
Macrophages_Proliferating	NCAPG2	0	0.255976	0.274	0.011	0
Macrophages_Proliferating	RANBP1	5.06699e-295	0.584788	0.706	0.23	1.28094e-290
Macrophages_Proliferating	PSIP1	1.00728e-287	0.326484	0.393	0.07	2.5464e-283
Macrophages_Proliferating	MZT2A	1.14432e-284	0.361999	0.452	0.092	2.89285e-280
Macrophages_Proliferating	NSD2	2.62603e-284	0.263095	0.312	0.046	6.63861e-280
Macrophages_Proliferating	DCK	1.79223e-278	0.409391	0.515	0.121	4.53077e-274
Macrophages_Proliferating	NASP	1.40128e-273	0.584295	0.623	0.19	3.54243e-269
Macrophages_Proliferating	UBE2S	2.67801e-272	0.681514	0.723	0.256	6.77001e-268
Macrophages_Proliferating	RAN	2.53813e-266	0.657412	0.872	0.468	6.41638e-262
Macrophages_Proliferating	SNRNP25	9.4196e-251	0.340735	0.412	0.086	2.38128e-246
Macrophages_Proliferating	SMC3	2.92542e-240	0.408347	0.529	0.144	7.39547e-236
Macrophages_Proliferating	BUB3	2.07409e-236	0.365427	0.499	0.127	5.24331e-232
Macrophages_Proliferating	PARP1	1.70699e-228	0.458783	0.511	0.143	4.31527e-224
Macrophages_Proliferating	CBX5	6.13857e-227	0.281934	0.359	0.071	1.55183e-222
Macrophages_Proliferating	DDX39A	1.84811e-222	0.337608	0.441	0.106	4.67202e-218
Macrophages_Proliferating	KIF22	7.62086e-219	0.264642	0.328	0.062	1.92655e-214
Macrophages_Proliferating	LSM5	3.97159e-217	0.407011	0.613	0.199	1.00402e-212
Macrophages_Proliferating	SMC1A	6.98808e-209	0.423889	0.582	0.189	1.76659e-204
Macrophages_Proliferating	LSM4	6.56315e-203	0.445636	0.663	0.255	1.65916e-198
Macrophages_Proliferating	MZT1	4.68123e-198	0.304416	0.417	0.104	1.18341e-193
Macrophages_Proliferating	CENPX	5.71132e-197	0.388874	0.483	0.14	1.44382e-192
Macrophages_Proliferating	HERC5	2.38314e-193	0.420917	0.433	0.116	6.02459e-189
Macrophages_Proliferating	FADS1	2.98474e-181	0.353759	0.383	0.096	7.54543e-177
Macrophages_Proliferating	RBBP7	4.91899e-180	0.297335	0.424	0.114	1.24352e-175
Macrophages_Proliferating	ZDHHC12	1.10726e-177	0.298024	0.407	0.108	2.79914e-173
Macrophages_Proliferating	SIVA1	2.33856e-176	0.415839	0.577	0.209	5.91189e-172
Macrophages_Proliferating	TUBA1C	9.00778e-174	0.719401	0.725	0.358	2.27717e-169
Macrophages_Proliferating	SNRPD1	1.86234e-165	0.381242	0.589	0.223	4.708e-161
Macrophages_Proliferating	CALM3	2.2558e-158	0.458556	0.73	0.356	5.70266e-154
Macrophages_Proliferating	GALM	2.32269e-156	0.299355	0.35	0.09	5.87177e-152
Macrophages_Proliferating	SLC25A5	1.38921e-154	0.511742	0.862	0.586	3.51193e-150
Macrophages_Proliferating	GLRX5	1.73786e-152	0.270584	0.428	0.128	4.3933e-148
Macrophages_Proliferating	MIS18BP1	3.47124e-147	0.456536	0.614	0.26	8.7753e-143
Macrophages_Proliferating	PLP2	3.60354e-147	0.341156	0.487	0.166	9.10975e-143
Macrophages_Proliferating	COMMD4	7.80403e-147	0.305704	0.446	0.144	1.97286e-142
Macrophages_Proliferating	NUCB2	1.00072e-146	0.294436	0.369	0.103	2.52982e-142
Macrophages_Proliferating	RHEB	2.36857e-145	0.463316	0.776	0.433	5.98775e-141
Macrophages_Proliferating	LSM3	2.30523e-140	0.352606	0.647	0.284	5.82762e-136
Macrophages_Proliferating	LDHA	1.54956e-139	0.559884	0.86	0.564	3.91728e-135
Macrophages_Proliferating	SUPT16H	2.95069e-139	0.315551	0.472	0.164	7.45935e-135
Macrophages_Proliferating	H1FX	4.90942e-139	0.371754	0.52	0.193	1.2411e-134
Macrophages_Proliferating	TMEM109	1.58989e-138	0.263039	0.394	0.118	4.01924e-134
Macrophages_Proliferating	JPT1	2.31868e-137	0.546925	0.74	0.419	5.86163e-133
Macrophages_Proliferating	CACYBP	1.67159e-136	0.369912	0.558	0.222	4.22579e-132
Macrophages_Proliferating	XPO1	2.87099e-136	0.31598	0.588	0.234	7.25786e-132
Macrophages_Proliferating	ANAPC11	2.16968e-132	0.375282	0.679	0.33	5.48494e-128
Macrophages_Proliferating	IFI16	1.40386e-128	0.40629	0.685	0.339	3.54896e-124
Macrophages_Proliferating	HMGN1	1.58475e-127	0.393179	0.847	0.503	4.00625e-123
Macrophages_Proliferating	PSMB9	8.78002e-127	0.450483	0.633	0.301	2.21959e-122
Macrophages_Proliferating	SAP30	1.12193e-126	0.271167	0.388	0.121	2.83625e-122
Macrophages_Proliferating	VDAC3	1.41839e-126	0.285705	0.488	0.18	3.58568e-122
Macrophages_Proliferating	HNRNPAB	1.70049e-126	0.440444	0.66	0.335	4.29883e-122
Macrophages_Proliferating	SNRPG	1.96183e-126	0.386013	0.663	0.328	4.95949e-122
Macrophages_Proliferating	PSMC3	1.51288e-122	0.280957	0.468	0.171	3.82456e-118
Macrophages_Proliferating	HPRT1	2.26058e-122	0.252182	0.412	0.137	5.71474e-118
Macrophages_Proliferating	LBR	1.0109e-121	0.288528	0.408	0.137	2.55556e-117
Macrophages_Proliferating	YWHAH	1.37419e-121	0.457953	0.865	0.558	3.47395e-117
Macrophages_Proliferating	HP1BP3	5.78401e-121	0.419666	0.635	0.314	1.4622e-116
Macrophages_Proliferating	SUZ12	2.03072e-119	0.275555	0.451	0.163	5.13366e-115
Macrophages_Proliferating	PRKDC	1.1603e-116	0.320596	0.54	0.225	2.93323e-112
Macrophages_Proliferating	ILF2	4.78957e-113	0.262806	0.472	0.179	1.2108e-108
Macrophages_Proliferating	PA2G4	3.78286e-112	0.35461	0.598	0.284	9.56306e-108
Macrophages_Proliferating	HNRNPD	8.56099e-112	0.339327	0.66	0.328	2.16422e-107
Macrophages_Proliferating	TUBB4B	1.26319e-111	0.44505	0.749	0.439	3.19334e-107
Macrophages_Proliferating	TIMM10	7.83579e-110	0.286037	0.426	0.158	1.98089e-105
Macrophages_Proliferating	MRPL51	4.0275e-109	0.312138	0.616	0.291	1.01815e-104
Macrophages_Proliferating	KPNB1	5.36524e-108	0.351023	0.659	0.34	1.35633e-103
Macrophages_Proliferating	HNRNPR	1.96389e-105	0.318012	0.616	0.299	4.9647e-101
Macrophages_Proliferating	PTGES3	2.75877e-105	0.357768	0.818	0.546	6.97417e-101
Macrophages_Proliferating	BTG3	4.14514e-105	0.277801	0.406	0.146	1.04789e-100
Macrophages_Proliferating	SNRPB	6.34171e-105	0.347376	0.649	0.344	1.60318e-100
Macrophages_Proliferating	PPM1G	1.1412e-103	0.29618	0.487	0.203	2.88496e-99
Macrophages_Proliferating	TPR	6.38501e-103	0.290698	0.534	0.232	1.61413e-98
Macrophages_Proliferating	PPP1CC	1.04407e-100	0.282961	0.54	0.24	2.63941e-96
Macrophages_Proliferating	SET	1.80959e-100	0.371283	0.818	0.526	4.57465e-96
Macrophages_Proliferating	HNRNPA1	1.64258e-98	0.350463	0.828	0.548	4.15244e-94
Macrophages_Proliferating	UQCC2	8.71192e-98	0.255527	0.47	0.192	2.20237e-93
Macrophages_Proliferating	CBX3	1.49165e-97	0.303835	0.671	0.352	3.7709e-93
Macrophages_Proliferating	TMEM160	1.81325e-97	0.276693	0.545	0.246	4.5839e-93
Macrophages_Proliferating	SNRPD3	1.66345e-89	0.273619	0.551	0.264	4.2052e-85
Macrophages_Proliferating	SNRPF	9.18316e-88	0.276968	0.513	0.238	2.3215e-83
Macrophages_Proliferating	HNRNPA3	9.44289e-88	0.331505	0.821	0.555	2.38716e-83
Macrophages_Proliferating	PRDX3	1.9514e-85	0.289326	0.651	0.36	4.93315e-81
Macrophages_Proliferating	KHDRBS1	2.21867e-85	0.29201	0.653	0.36	5.6088e-81
Macrophages_Proliferating	PTMS	1.28282e-83	0.447549	0.701	0.433	3.24298e-79
Macrophages_Proliferating	XRCC5	4.24646e-83	0.314202	0.641	0.367	1.07351e-78
Macrophages_Proliferating	PSMA4	3.01721e-80	0.305755	0.707	0.425	7.62752e-76
Macrophages_Proliferating	VPS29	1.62598e-79	0.307846	0.745	0.474	4.11047e-75
Macrophages_Proliferating	BANF1	4.30428e-79	0.250852	0.541	0.266	1.08812e-74
Macrophages_Proliferating	SUMO3	4.45976e-76	0.273653	0.672	0.394	1.12743e-71
Macrophages_Proliferating	ENY2	4.29749e-75	0.276348	0.715	0.434	1.08641e-70
Macrophages_Proliferating	LDHB	1.55175e-74	0.313387	0.64	0.36	3.92283e-70
Macrophages_Proliferating	MS4A6A	3.95433e-73	0.391158	0.777	0.496	9.99656e-69
Macrophages_Proliferating	HNRNPF	5.45709e-67	0.284551	0.655	0.399	1.37955e-62
Macrophages_Proliferating	GDI2	1.24459e-66	0.263451	0.725	0.461	3.14633e-62
Macrophages_Proliferating	PDIA6	7.56732e-60	0.273311	0.66	0.408	1.91302e-55
Monocytes	S100A8	0	2.00263	0.8	0.489	0
Monocytes	IL1B	0	1.71704	0.832	0.378	0
Monocytes	EREG	0	1.6639	0.707	0.202	0
Monocytes	TIMP1	0	1.6562	0.905	0.484	0
Monocytes	VCAN	0	1.63581	0.796	0.26	0
Monocytes	THBS1	0	1.60548	0.581	0.268	0
Monocytes	FCN1	0	1.4826	0.905	0.15	0
Monocytes	NAMPT	0	1.40009	0.98	0.718	0
Monocytes	G0S2	0	1.33522	0.656	0.17	0
Monocytes	S100A12	0	1.30873	0.532	0.021	0
Monocytes	CD55	0	1.24902	0.925	0.458	0
Monocytes	APOBEC3A	0	1.23534	0.642	0.03	0
Monocytes	AREG	0	1.14659	0.758	0.345	0
Monocytes	IFITM2	0	1.12428	0.737	0.175	0
Monocytes	CD300E	0	1.11286	0.742	0.079	0
Monocytes	TNFRSF1B	0	1.01738	0.851	0.23	0
Monocytes	SAMSN1	0	0.952067	0.879	0.385	0
Monocytes	SLC2A3	0	0.931338	0.791	0.517	0
Monocytes	BCL2A1	0	0.924673	0.861	0.551	0
Monocytes	SERPINB2	0	0.908417	0.278	0.021	0
Monocytes	MXD1	0	0.8948	0.806	0.305	0
Monocytes	PTGS2	0	0.885394	0.562	0.201	0
Monocytes	SOD2	0	0.880543	0.936	0.615	0
Monocytes	C5AR1	0	0.863305	0.901	0.618	0
Monocytes	NLRP3	0	0.819302	0.598	0.152	0
Monocytes	PPIF	0	0.814703	0.598	0.248	0
Monocytes	FGL2	0	0.811349	0.839	0.31	0
Monocytes	PNRC1	0	0.79724	0.927	0.605	0
Monocytes	SERPINB9	0	0.72919	0.695	0.192	0
Monocytes	CD48	0	0.728866	0.709	0.188	0
Monocytes	CHD1	0	0.717119	0.75	0.265	0
Monocytes	PTPRE	0	0.711053	0.8	0.333	0
Monocytes	LILRB2	0	0.705588	0.649	0.167	0
Monocytes	CFP	0	0.701722	0.653	0.063	0
Monocytes	TNFAIP3	0	0.691769	0.704	0.427	0
Monocytes	FOSL2	0	0.684526	0.79	0.346	0
Monocytes	SLC25A37	0	0.678227	0.552	0.104	0
Monocytes	FPR1	0	0.678068	0.731	0.29	0
Monocytes	BASP1	0	0.660767	0.654	0.401	0
Monocytes	CD93	0	0.660105	0.57	0.116	0
Monocytes	SERPINB1	0	0.657693	0.79	0.514	0
Monocytes	CREM	0	0.65556	0.694	0.319	0
Monocytes	RGS2	0	0.647896	0.819	0.396	0
Monocytes	PDE4B	0	0.647139	0.619	0.181	0
Monocytes	RIPOR2	0	0.635097	0.535	0.053	0
Monocytes	AC245128.3	0	0.632152	0.485	0.037	0
Monocytes	CORO1A	0	0.628002	0.695	0.178	0
Monocytes	RILPL2	0	0.627567	0.694	0.266	0
Monocytes	VSIR	0	0.608012	0.636	0.173	0
Monocytes	ZFP36	0	0.598845	0.912	0.661	0
Monocytes	POU2F2	0	0.598449	0.487	0.079	0
Monocytes	ATP2B1	0	0.591586	0.757	0.475	0
Monocytes	VMP1	0	0.590173	0.823	0.533	0
Monocytes	ACSL1	0	0.589081	0.665	0.407	0
Monocytes	SOCS3	0	0.588507	0.804	0.41	0
Monocytes	WARS	0	0.582134	0.626	0.354	0
Monocytes	SELL	0	0.57949	0.464	0.041	0
Monocytes	KDM6B	0	0.573116	0.799	0.483	0
Monocytes	STK17B	0	0.567661	0.72	0.28	0
Monocytes	PTX3	0	0.565313	0.302	0.033	0
Monocytes	LILRA5	0	0.563879	0.519	0.05	0
Monocytes	IER3	0	0.563006	0.713	0.423	0
Monocytes	AP1S2	0	0.561027	0.748	0.369	0
Monocytes	CHMP1B	0	0.557302	0.668	0.363	0
Monocytes	ADGRE2	0	0.541767	0.582	0.144	0
Monocytes	LYN	0	0.538989	0.734	0.455	0
Monocytes	MPEG1	0	0.530937	0.7	0.276	0
Monocytes	NFKBIZ	0	0.52749	0.708	0.441	0
Monocytes	TET2	0	0.526634	0.652	0.247	0
Monocytes	ATP13A3	0	0.525179	0.636	0.344	0
Monocytes	PFKFB3	0	0.525145	0.56	0.16	0
Monocytes	CYTIP	0	0.52114	0.632	0.246	0
Monocytes	CSF3R	0	0.514939	0.518	0.13	0
Monocytes	MAT2A	0	0.510731	0.687	0.382	0
Monocytes	IRAK3	0	0.506771	0.635	0.28	0
Monocytes	ETS2	0	0.506667	0.726	0.423	0
Monocytes	ZFP36L1	0	0.500392	0.817	0.557	0
Monocytes	SMAP2	0	0.498784	0.63	0.282	0
Monocytes	EZR	0	0.497073	0.663	0.388	0
Monocytes	DUSP2	0	0.489003	0.618	0.282	0
Monocytes	LYST	0	0.483168	0.534	0.193	0
Monocytes	AC020656.1	0	0.477364	0.563	0.273	0
Monocytes	NFE2L2	0	0.477125	0.747	0.496	0
Monocytes	BCL3	0	0.474847	0.515	0.109	0
Monocytes	CEBPD	0	0.473573	0.65	0.299	0
Monocytes	PRKCB	0	0.471134	0.565	0.136	0
Monocytes	OSM	0	0.460761	0.451	0.139	0
Monocytes	ATP2B1-AS1	0	0.45828	0.575	0.253	0
Monocytes	ARL5B	0	0.458006	0.454	0.129	0
Monocytes	CFLAR	0	0.456907	0.736	0.417	0
Monocytes	LCP2	0	0.45621	0.645	0.33	0
Monocytes	NR4A2	0	0.453611	0.85	0.524	0
Monocytes	PPP1CB	0	0.453567	0.761	0.457	0
Monocytes	C9orf72	0	0.445597	0.612	0.221	0
Monocytes	MTSS1	0	0.439602	0.399	0.065	0
Monocytes	TLR2	0	0.439189	0.542	0.165	0
Monocytes	EHD1	0	0.437116	0.48	0.133	0
Monocytes	IRS2	0	0.435789	0.558	0.28	0
Monocytes	BIRC3	0	0.433896	0.457	0.171	0
Monocytes	DDX21	0	0.428713	0.703	0.424	0
Monocytes	PRELID1	0	0.427764	0.707	0.437	0
Monocytes	CSRNP1	0	0.4227	0.598	0.246	0
Monocytes	METRNL	0	0.420828	0.695	0.404	0
Monocytes	METTL9	0	0.417013	0.459	0.149	0
Monocytes	JARID2	0	0.41506	0.437	0.159	0
Monocytes	FYB1	0	0.410576	0.738	0.443	0
Monocytes	NR4A1	0	0.408154	0.671	0.403	0
Monocytes	HES4	0	0.406408	0.308	0.053	0
Monocytes	CSTA	0	0.405424	0.626	0.323	0
Monocytes	LUCAT1	0	0.403743	0.424	0.105	0
Monocytes	GCH1	0	0.40306	0.415	0.078	0
Monocytes	PLAC8	0	0.397874	0.394	0.109	0
Monocytes	STX11	0	0.397563	0.61	0.326	0
Monocytes	MYO1G	0	0.397171	0.529	0.169	0
Monocytes	SYAP1	0	0.395534	0.543	0.253	0
Monocytes	C16orf72	0	0.394883	0.603	0.282	0
Monocytes	FPR2	0	0.391225	0.409	0.128	0
Monocytes	RASSF5	0	0.389623	0.505	0.188	0
Monocytes	SMCHD1	0	0.388028	0.499	0.179	0
Monocytes	AQP9	0	0.386554	0.496	0.229	0
Monocytes	NFIL3	0	0.380531	0.529	0.238	0
Monocytes	SLC43A2	0	0.378777	0.583	0.298	0
Monocytes	THAP2	0	0.378696	0.386	0.111	0
Monocytes	FGR	0	0.378687	0.618	0.307	0
Monocytes	ICAM3	0	0.375032	0.415	0.064	0
Monocytes	ELF1	0	0.370406	0.649	0.365	0
Monocytes	LRRK2	0	0.364263	0.406	0.09	0
Monocytes	MIDN	0	0.363535	0.625	0.344	0
Monocytes	LIMD2	0	0.363483	0.424	0.101	0
Monocytes	PTEN	0	0.362873	0.516	0.215	0
Monocytes	BACH1	0	0.356782	0.569	0.3	0
Monocytes	PNPLA8	0	0.35538	0.51	0.217	0
Monocytes	GNAI3	0	0.355039	0.622	0.364	0
Monocytes	RXRA	0	0.353193	0.534	0.21	0
Monocytes	MX2	0	0.353166	0.426	0.109	0
Monocytes	JOSD1	0	0.351624	0.53	0.225	0
Monocytes	NR4A3	0	0.350691	0.609	0.3	0
Monocytes	GK5	0	0.349034	0.365	0.065	0
Monocytes	MALT1	0	0.34833	0.428	0.13	0
Monocytes	CLEC4E	0	0.339807	0.381	0.115	0
Monocytes	C19orf38	0	0.338004	0.385	0.045	0
Monocytes	CDC42EP2	0	0.335207	0.311	0.011	0
Monocytes	LGALS2	0	0.334206	0.297	0.046	0
Monocytes	PHF20L1	0	0.332834	0.461	0.181	0
Monocytes	FAM49A	0	0.331237	0.529	0.25	0
Monocytes	PIM3	0	0.329688	0.5	0.238	0
Monocytes	CHSY1	0	0.329346	0.403	0.104	0
Monocytes	LDLR	0	0.327711	0.355	0.087	0
Monocytes	CSGALNACT2	0	0.326728	0.52	0.225	0
Monocytes	FAM45A	0	0.326279	0.39	0.084	0
Monocytes	CCDC69	0	0.32581	0.381	0.061	0
Monocytes	RBP7	0	0.318877	0.303	0.048	0
Monocytes	HCLS1	0	0.318203	0.676	0.418	0
Monocytes	WAS	0	0.317749	0.508	0.207	0
Monocytes	RYBP	0	0.317446	0.458	0.18	0
Monocytes	HRH2	0	0.316102	0.347	0.055	0
Monocytes	AOAH	0	0.316036	0.415	0.101	0
Monocytes	DNTTIP2	0	0.312816	0.459	0.203	0
Monocytes	PURB	0	0.309331	0.462	0.206	0
Monocytes	LPCAT1	0	0.309257	0.375	0.083	0
Monocytes	CDKN2D	0	0.305912	0.34	0.055	0
Monocytes	VPS37B	0	0.294452	0.373	0.118	0
Monocytes	CD36	0	0.292006	0.493	0.198	0
Monocytes	TES	0	0.288223	0.41	0.152	0
Monocytes	SSH2	0	0.286196	0.401	0.138	0
Monocytes	TLE4	0	0.285032	0.407	0.153	0
Monocytes	AGO2	0	0.2848	0.414	0.146	0
Monocytes	NOTCH2	0	0.281747	0.425	0.149	0
Monocytes	SIPA1L1	0	0.279708	0.393	0.136	0
Monocytes	FYN	0	0.279441	0.321	0.052	0
Monocytes	CPPED1	0	0.278353	0.41	0.151	0
Monocytes	RASSF2	0	0.266802	0.397	0.134	0
Monocytes	CARD16	3.23452e-300	0.335266	0.615	0.359	8.17687e-296
Monocytes	TOP1	5.50668e-299	0.354791	0.594	0.342	1.39209e-294
Monocytes	FMNL1	1.37877e-297	0.261607	0.508	0.251	3.48554e-293
Monocytes	KYNU	5.03763e-297	0.349621	0.566	0.315	1.27351e-292
Monocytes	INSIG1	1.05178e-293	0.361866	0.493	0.239	2.65889e-289
Monocytes	BTG2	1.92381e-280	0.326534	0.696	0.428	4.8634e-276
Monocytes	RPL36A	3.67955e-277	0.311378	0.61	0.352	9.3019e-273
Monocytes	CLK1	1.62517e-256	0.263743	0.548	0.297	4.10843e-252
Myeloid_Dendritic	S100B	0	1.49061	0.421	0.055	0
Myeloid_Dendritic	FCER1A	0	1.01896	0.496	0.032	0
Myeloid_Dendritic	LTB	0	0.915113	0.356	0.06	0
Myeloid_Dendritic	GPR183	0	0.909754	0.754	0.295	0
Myeloid_Dendritic	RGS1	0	0.802738	0.731	0.313	0
Myeloid_Dendritic	CD1C	0	0.781154	0.421	0.013	0
Myeloid_Dendritic	REL	0	0.774471	0.815	0.548	0
Myeloid_Dendritic	HLA-DQB2	0	0.763491	0.324	0.046	0
Myeloid_Dendritic	HLA-DQA2	0	0.740832	0.486	0.14	0
Myeloid_Dendritic	CD1E	0	0.682395	0.401	0.01	0
Myeloid_Dendritic	CST7	0	0.672934	0.371	0.043	0
Myeloid_Dendritic	CXCR4	0	0.660984	0.675	0.349	0
Myeloid_Dendritic	PKIB	0	0.65904	0.475	0.031	0
Myeloid_Dendritic	CLEC10A	0	0.656769	0.483	0.093	0
Myeloid_Dendritic	PPA1	0	0.628722	0.583	0.197	0
Myeloid_Dendritic	SERPINB9	0	0.590614	0.609	0.207	0
Myeloid_Dendritic	ARL4C	0	0.589182	0.566	0.233	0
Myeloid_Dendritic	CKLF	0	0.570584	0.666	0.395	0
Myeloid_Dendritic	GRASP	0	0.542286	0.515	0.13	0
Myeloid_Dendritic	NR4A3	0	0.53499	0.572	0.307	0
Myeloid_Dendritic	CEBPD	0	0.514726	0.606	0.308	0
Myeloid_Dendritic	FGL2	0	0.511888	0.717	0.328	0
Myeloid_Dendritic	RGS10	0	0.508722	0.701	0.37	0
Myeloid_Dendritic	CFLAR	0	0.50821	0.705	0.424	0
Myeloid_Dendritic	MS4A6A	0	0.502257	0.745	0.48	0
Myeloid_Dendritic	MEF2C	0	0.492246	0.533	0.16	0
Myeloid_Dendritic	LGALS2	0	0.488067	0.32	0.048	0
Myeloid_Dendritic	CIITA	0	0.483571	0.594	0.222	0
Myeloid_Dendritic	OGFRL1	0	0.442978	0.596	0.314	0
Myeloid_Dendritic	ENTPD1	0	0.442892	0.466	0.123	0
Myeloid_Dendritic	STK4	0	0.430172	0.587	0.291	0
Myeloid_Dendritic	CLDN1	0	0.428177	0.272	0.012	0
Myeloid_Dendritic	RUNX3	0	0.418515	0.389	0.093	0
Myeloid_Dendritic	SEPT6	0	0.399986	0.486	0.169	0
Myeloid_Dendritic	NDRG2	0	0.393683	0.338	0.025	0
Myeloid_Dendritic	PAK1	0	0.393359	0.469	0.139	0
Myeloid_Dendritic	CORO1A	0	0.389778	0.533	0.2	0
Myeloid_Dendritic	PLD4	0	0.377696	0.368	0.028	0
Myeloid_Dendritic	PLEKHO1	0	0.3768	0.551	0.22	0
Myeloid_Dendritic	CCND2	0	0.373388	0.379	0.086	0
Myeloid_Dendritic	CSF2RA	0	0.372944	0.45	0.152	0
Myeloid_Dendritic	AC058791.1	0	0.344807	0.361	0.103	0
Myeloid_Dendritic	PEA15	0	0.329553	0.472	0.207	0
Myeloid_Dendritic	STK17B	1.84822e-251	0.329206	0.553	0.3	4.67231e-247
Myeloid_Dendritic	RPL36A	4.80637e-243	0.321219	0.607	0.356	1.21505e-238
Plasmacytoid_Dendritic	GZMB	0	2.5845	0.937	0.019	0
Plasmacytoid_Dendritic	JCHAIN	0	2.08269	0.884	0.022	0
Plasmacytoid_Dendritic	PTGDS	0	1.91084	0.343	0.014	0
Plasmacytoid_Dendritic	TCF4	0	1.79429	0.942	0.14	0
Plasmacytoid_Dendritic	IRF4	0	1.61931	0.874	0.041	0
Plasmacytoid_Dendritic	IRF7	0	1.50101	0.882	0.126	0
Plasmacytoid_Dendritic	LTB	0	1.46287	0.698	0.077	0
Plasmacytoid_Dendritic	TCL1A	0	1.4203	0.551	0.001	0
Plasmacytoid_Dendritic	ITM2C	0	1.33751	0.802	0.033	0
Plasmacytoid_Dendritic	C12orf75	0	1.32769	0.766	0.023	0
Plasmacytoid_Dendritic	PLAC8	0	1.29443	0.802	0.129	0
Plasmacytoid_Dendritic	UGCG	0	1.23369	0.862	0.217	0
Plasmacytoid_Dendritic	CLIC3	0	1.21472	0.696	0.008	0
Plasmacytoid_Dendritic	CCDC50	0	1.21198	0.804	0.178	0
Plasmacytoid_Dendritic	TSPAN13	0	1.18371	0.717	0.016	0
Plasmacytoid_Dendritic	BCL11A	0	1.14415	0.831	0.111	0
Plasmacytoid_Dendritic	PLD4	0	1.12243	0.797	0.048	0
Plasmacytoid_Dendritic	DUSP5	0	1.08872	0.758	0.125	0
Plasmacytoid_Dendritic	SPIB	0	1.08738	0.763	0.015	0
Plasmacytoid_Dendritic	MZB1	0	1.00464	0.715	0.005	0
Plasmacytoid_Dendritic	KRT5	0	0.929475	0.384	0.001	0
Plasmacytoid_Dendritic	PMEPA1	0	0.929191	0.674	0.05	0
Plasmacytoid_Dendritic	IL3RA	0	0.927345	0.768	0.149	0
Plasmacytoid_Dendritic	LILRA4	0	0.921639	0.676	0.004	0
Plasmacytoid_Dendritic	TPM2	0	0.912661	0.616	0.014	0
Plasmacytoid_Dendritic	SMPD3	0	0.907864	0.671	0.002	0
Plasmacytoid_Dendritic	SERPINF1	0	0.903867	0.761	0.1	0
Plasmacytoid_Dendritic	IGKC	0	0.88148	0.862	0.117	0
Plasmacytoid_Dendritic	SLC7A5	0	0.853448	0.717	0.114	0
Plasmacytoid_Dendritic	EGLN3	0	0.849984	0.616	0.022	0
Plasmacytoid_Dendritic	MAP1A	0	0.838941	0.655	0.007	0
Plasmacytoid_Dendritic	SEL1L3	0	0.828058	0.72	0.086	0
Plasmacytoid_Dendritic	HCG18	0	0.827455	0.626	0.075	0
Plasmacytoid_Dendritic	SCT	0	0.796013	0.577	0	0
Plasmacytoid_Dendritic	N4BP2L1	0	0.779986	0.71	0.122	0
Plasmacytoid_Dendritic	CYB561A3	0	0.775536	0.71	0.101	0
Plasmacytoid_Dendritic	SELL	0	0.747923	0.676	0.075	0
Plasmacytoid_Dendritic	SLC15A4	0	0.721359	0.727	0.116	0
Plasmacytoid_Dendritic	RUBCN	0	0.719904	0.623	0.054	0
Plasmacytoid_Dendritic	FCHSD2	0	0.718321	0.659	0.093	0
Plasmacytoid_Dendritic	DERL3	0	0.712997	0.58	0.004	0
Plasmacytoid_Dendritic	NEK8	0	0.706566	0.495	0.017	0
Plasmacytoid_Dendritic	CD2AP	0	0.697845	0.633	0.084	0
Plasmacytoid_Dendritic	TRAF4	0	0.661661	0.558	0.019	0
Plasmacytoid_Dendritic	POLB	0	0.64656	0.517	0.036	0
Plasmacytoid_Dendritic	INPP4A	0	0.626669	0.606	0.079	0
Plasmacytoid_Dendritic	RUNX2	0	0.622405	0.556	0.026	0
Plasmacytoid_Dendritic	GAS6	0	0.616821	0.585	0.066	0
Plasmacytoid_Dendritic	LINC00996	0	0.60341	0.481	0.034	0
Plasmacytoid_Dendritic	OFD1	0	0.589278	0.551	0.055	0
Plasmacytoid_Dendritic	LAMP5	0	0.579351	0.49	0.006	0
Plasmacytoid_Dendritic	RASD1	0	0.572791	0.338	0.023	0
Plasmacytoid_Dendritic	FAM129C	0	0.542115	0.5	0.001	0
Plasmacytoid_Dendritic	CLEC4C	0	0.541666	0.49	0.001	0
Plasmacytoid_Dendritic	COBLL1	0	0.532419	0.476	0.013	0
Plasmacytoid_Dendritic	PTCRA	0	0.530704	0.471	0.034	0
Plasmacytoid_Dendritic	CXCR3	0	0.52786	0.452	0.004	0
Plasmacytoid_Dendritic	ZBTB18	0	0.524726	0.483	0.042	0
Plasmacytoid_Dendritic	ZFAT	0	0.487574	0.449	0.008	0
Plasmacytoid_Dendritic	VASH2	0	0.475401	0.36	0.002	0
Plasmacytoid_Dendritic	DNASE1L3	0	0.455342	0.403	0.007	0
Plasmacytoid_Dendritic	ABHD15	0	0.45027	0.459	0.041	0
Plasmacytoid_Dendritic	SLC38A1	0	0.446643	0.43	0.032	0
Plasmacytoid_Dendritic	CBFA2T3	0	0.440904	0.447	0.027	0
Plasmacytoid_Dendritic	CHAF1A	0	0.42803	0.382	0.02	0
Plasmacytoid_Dendritic	IGHM	0	0.414714	0.449	0.013	0
Plasmacytoid_Dendritic	GPM6B	0	0.412912	0.331	0.011	0
Plasmacytoid_Dendritic	PHEX	0	0.402899	0.35	0.001	0
Plasmacytoid_Dendritic	SEMA7A	0	0.387404	0.36	0.013	0
Plasmacytoid_Dendritic	AC119428.2	0	0.385502	0.314	0.002	0
Plasmacytoid_Dendritic	AFF3	0	0.38372	0.374	0.013	0
Plasmacytoid_Dendritic	PACSIN1	0	0.364284	0.348	0	0
Plasmacytoid_Dendritic	SCAMP5	0	0.363552	0.353	0.002	0
Plasmacytoid_Dendritic	LRRC26	0	0.35714	0.345	0	0
Plasmacytoid_Dendritic	PLXNA4	0	0.355913	0.302	0.001	0
Plasmacytoid_Dendritic	SCN9A	0	0.355329	0.353	0.016	0
Plasmacytoid_Dendritic	STRBP	0	0.354447	0.367	0.029	0
Plasmacytoid_Dendritic	SHD	0	0.352515	0.275	0	0
Plasmacytoid_Dendritic	MYBL2	0	0.347051	0.319	0.009	0
Plasmacytoid_Dendritic	BLNK	0	0.346315	0.37	0.031	0
Plasmacytoid_Dendritic	CIB2	0	0.330211	0.321	0.003	0
Plasmacytoid_Dendritic	SMIM5	0	0.318157	0.287	0.002	0
Plasmacytoid_Dendritic	CARD11	0	0.3123	0.312	0.01	0
Plasmacytoid_Dendritic	SIDT1	0	0.305985	0.295	0.011	0
Plasmacytoid_Dendritic	GNG7	0	0.29747	0.314	0.013	0
Plasmacytoid_Dendritic	BCL7A	0	0.284243	0.275	0.011	0
Plasmacytoid_Dendritic	AEBP1	0	0.271015	0.266	0.002	0
Plasmacytoid_Dendritic	SLA2	0	0.26607	0.28	0.005	0
Plasmacytoid_Dendritic	SETBP1	0	0.262095	0.261	0.008	0
Plasmacytoid_Dendritic	GRAMD1B	3.85039e-305	0.420599	0.43	0.044	9.73377e-301
Plasmacytoid_Dendritic	SOX4	4.64564e-304	1.54356	0.722	0.139	1.17442e-299
Plasmacytoid_Dendritic	LDLRAD4	1.52626e-303	1.23952	0.754	0.157	3.85839e-299
Plasmacytoid_Dendritic	P2RY14	8.88192e-298	0.387846	0.374	0.034	2.24535e-293
Plasmacytoid_Dendritic	PPM1K	1.55096e-292	0.680336	0.614	0.095	3.92084e-288
Plasmacytoid_Dendritic	ARID3A	1.35679e-286	0.629247	0.541	0.075	3.42997e-282
Plasmacytoid_Dendritic	ERN1	2.85551e-279	0.792584	0.655	0.114	7.21874e-275
Plasmacytoid_Dendritic	PPP1R14B	1.5966e-272	1.51786	0.85	0.265	4.03621e-268
Plasmacytoid_Dendritic	RBM38	3.81344e-267	0.388568	0.367	0.036	9.64038e-263
Plasmacytoid_Dendritic	PAXX	3.04243e-262	0.722231	0.623	0.11	7.69126e-258
Plasmacytoid_Dendritic	PRMT9	7.40757e-262	0.917041	0.739	0.159	1.87263e-257
Plasmacytoid_Dendritic	AC009404.1	6.65183e-259	0.450262	0.341	0.032	1.68158e-254
Plasmacytoid_Dendritic	GRASP	3.05661e-254	0.855703	0.727	0.155	7.7271e-250
Plasmacytoid_Dendritic	FLNB	3.9429e-253	0.332685	0.357	0.036	9.96766e-249
Plasmacytoid_Dendritic	ADAM19	4.32433e-252	0.37138	0.423	0.049	1.09319e-247
Plasmacytoid_Dendritic	IRF8	1.04362e-242	1.19771	0.882	0.31	2.63826e-238
Plasmacytoid_Dendritic	MAP2K6	2.76848e-242	0.252792	0.275	0.022	6.99871e-238
Plasmacytoid_Dendritic	APP	1.86671e-239	0.917009	0.78	0.206	4.71905e-235
Plasmacytoid_Dendritic	HERPUD1	2.18182e-236	1.54206	0.94	0.42	5.51565e-232
Plasmacytoid_Dendritic	PIM2	1.29518e-234	0.325964	0.345	0.036	3.27422e-230
Plasmacytoid_Dendritic	GPR183	1.79189e-225	1.69279	0.891	0.326	4.52991e-221
Plasmacytoid_Dendritic	CCDC186	7.51608e-224	0.635846	0.582	0.109	1.90007e-219
Plasmacytoid_Dendritic	SEC61B	1.41405e-223	1.29367	0.961	0.576	3.57471e-219
Plasmacytoid_Dendritic	PLP2	1.39187e-220	0.686577	0.713	0.167	3.51865e-216
Plasmacytoid_Dendritic	CDYL	1.55459e-219	0.520032	0.546	0.095	3.93001e-215
Plasmacytoid_Dendritic	TSPYL2	7.93706e-219	0.770781	0.543	0.096	2.00649e-214
Plasmacytoid_Dendritic	HS3ST3B1	1.7422e-218	0.300454	0.314	0.032	4.40429e-214
Plasmacytoid_Dendritic	LPIN1	1.44409e-216	0.596004	0.473	0.073	3.65066e-212
Plasmacytoid_Dendritic	CXCR4	7.36535e-214	1.55925	0.899	0.37	1.86196e-209
Plasmacytoid_Dendritic	SLAMF7	2.58176e-212	0.508241	0.531	0.089	6.52669e-208
Plasmacytoid_Dendritic	LINC00513	1.14333e-209	0.407553	0.396	0.052	2.89035e-205
Plasmacytoid_Dendritic	MCOLN2	9.43679e-209	0.337044	0.365	0.044	2.38562e-204
Plasmacytoid_Dendritic	AC058791.1	2.53433e-205	0.685621	0.594	0.119	6.40678e-201
Plasmacytoid_Dendritic	PFKFB2	9.56886e-205	0.308613	0.326	0.036	2.41901e-200
Plasmacytoid_Dendritic	SULF2	9.62141e-204	0.494297	0.539	0.096	2.43229e-199
Plasmacytoid_Dendritic	DCK	1.5624e-203	0.568552	0.601	0.125	3.94975e-199
Plasmacytoid_Dendritic	CYFIP2	2.41577e-203	0.361146	0.374	0.048	6.10706e-199
Plasmacytoid_Dendritic	SLC20A1	5.08652e-188	0.832977	0.727	0.207	1.28587e-183
Plasmacytoid_Dendritic	NUCB2	1.88364e-186	0.53159	0.534	0.104	4.76185e-182
Plasmacytoid_Dendritic	HIVEP1	2.28139e-186	0.522465	0.507	0.094	5.76734e-182
Plasmacytoid_Dendritic	MAPKAPK2	2.34451e-184	0.618497	0.662	0.167	5.92691e-180
Plasmacytoid_Dendritic	SNHG7	2.88963e-184	0.52338	0.517	0.099	7.30498e-180
Plasmacytoid_Dendritic	GAPT	6.34717e-183	0.473649	0.447	0.074	1.60456e-178
Plasmacytoid_Dendritic	TNFRSF21	5.34573e-182	0.304376	0.345	0.045	1.3514e-177
Plasmacytoid_Dendritic	ANKRD11	5.36733e-176	0.995468	0.824	0.314	1.35686e-171
Plasmacytoid_Dendritic	AL121944.1	6.7324e-175	0.399267	0.319	0.04	1.70195e-170
Plasmacytoid_Dendritic	PRKCB	8.62055e-175	0.576423	0.674	0.171	2.17927e-170
Plasmacytoid_Dendritic	SEPHS1	6.8978e-172	0.29826	0.333	0.044	1.74376e-167
Plasmacytoid_Dendritic	OGT	5.01224e-170	0.503544	0.568	0.124	1.26709e-165
Plasmacytoid_Dendritic	SRSF7	1.21499e-169	1.00522	0.865	0.38	3.0715e-165
Plasmacytoid_Dendritic	MED26	1.68931e-169	0.280191	0.314	0.04	4.27059e-165
Plasmacytoid_Dendritic	IDH3A	2.68238e-168	0.356318	0.408	0.066	6.78106e-164
Plasmacytoid_Dendritic	AC005224.3	1.57565e-166	0.350793	0.326	0.043	3.98325e-162
Plasmacytoid_Dendritic	ATP2A3	4.60741e-165	0.258689	0.304	0.038	1.16475e-160
Plasmacytoid_Dendritic	AC004687.1	1.0238e-164	0.792652	0.676	0.195	2.58816e-160
Plasmacytoid_Dendritic	C12orf45	3.18791e-164	0.620928	0.517	0.109	8.05904e-160
Plasmacytoid_Dendritic	NSMCE3	1.25786e-161	0.43004	0.389	0.063	3.17988e-157
Plasmacytoid_Dendritic	ETV3	1.97367e-160	0.590379	0.551	0.126	4.98945e-156
Plasmacytoid_Dendritic	ZDHHC17	3.25329e-158	0.341238	0.382	0.061	8.22431e-154
Plasmacytoid_Dendritic	RUBCNL	8.39958e-158	0.28538	0.309	0.041	2.12341e-153
Plasmacytoid_Dendritic	ST6GALNAC4	3.66478e-157	0.291308	0.326	0.046	9.26455e-153
Plasmacytoid_Dendritic	IRF2BP2	5.21515e-157	0.766673	0.771	0.27	1.31839e-152
Plasmacytoid_Dendritic	HYOU1	5.50602e-157	0.378718	0.461	0.088	1.39192e-152
Plasmacytoid_Dendritic	MSL2	1.02389e-156	0.336033	0.382	0.062	2.5884e-152
Plasmacytoid_Dendritic	AC016831.7	4.4535e-156	0.358198	0.418	0.073	1.12585e-151
Plasmacytoid_Dendritic	TENT4A	6.37508e-156	0.340139	0.377	0.06	1.61162e-151
Plasmacytoid_Dendritic	C3orf58	4.8088e-155	0.525782	0.519	0.115	1.21566e-150
Plasmacytoid_Dendritic	ZC3HAV1	1.69622e-154	0.978665	0.732	0.257	4.28804e-150
Plasmacytoid_Dendritic	SLC1A4	1.43451e-153	0.309169	0.343	0.051	3.62643e-149
Plasmacytoid_Dendritic	ATG101	1.86492e-153	0.415523	0.486	0.1	4.71452e-149
Plasmacytoid_Dendritic	SPCS1	3.476e-152	0.933314	0.819	0.43	8.78733e-148
Plasmacytoid_Dendritic	ACAP1	1.5018e-151	0.330728	0.353	0.054	3.79655e-147
Plasmacytoid_Dendritic	ICOSLG	2.61922e-151	0.31988	0.35	0.054	6.62138e-147
Plasmacytoid_Dendritic	LRCH3	3.43573e-151	0.396174	0.37	0.06	8.68553e-147
Plasmacytoid_Dendritic	DAAM1	3.94415e-147	0.379391	0.384	0.066	9.9708e-143
Plasmacytoid_Dendritic	CCDC69	4.54118e-146	0.396399	0.444	0.087	1.14801e-141
Plasmacytoid_Dendritic	CREM	3.43678e-142	1.05334	0.816	0.349	8.68817e-138
Plasmacytoid_Dendritic	BCL2L11	5.15374e-140	0.492159	0.49	0.111	1.30287e-135
Plasmacytoid_Dendritic	MXD4	2.28825e-138	0.437769	0.498	0.112	5.7847e-134
Plasmacytoid_Dendritic	NPIPB5	7.42058e-138	0.354285	0.408	0.078	1.87592e-133
Plasmacytoid_Dendritic	REPIN1	8.43844e-138	0.338324	0.394	0.073	2.13324e-133
Plasmacytoid_Dendritic	PDE7A	1.50366e-137	0.421583	0.43	0.087	3.80126e-133
Plasmacytoid_Dendritic	BANP	3.72195e-133	0.312129	0.312	0.048	9.40909e-129
Plasmacytoid_Dendritic	NR4A3	6.92988e-133	0.94945	0.778	0.324	1.75187e-128
Plasmacytoid_Dendritic	FYTTD1	6.76548e-132	0.592377	0.64	0.204	1.71031e-127
Plasmacytoid_Dendritic	CORO7	1.82233e-131	0.480709	0.505	0.123	4.60685e-127
Plasmacytoid_Dendritic	RGS2	1.87918e-131	1.07998	0.865	0.431	4.75057e-127
Plasmacytoid_Dendritic	ARL4C	5.33515e-127	0.832584	0.722	0.255	1.34873e-122
Plasmacytoid_Dendritic	MEF2C	8.95164e-127	0.52974	0.626	0.186	2.26298e-122
Plasmacytoid_Dendritic	GNL3	7.52225e-126	0.54343	0.481	0.115	1.90163e-121
Plasmacytoid_Dendritic	RAB11FIP1	9.91772e-125	0.876189	0.855	0.459	2.5072e-120
Plasmacytoid_Dendritic	RABGAP1L	1.84245e-124	0.393782	0.44	0.097	4.65771e-120
Plasmacytoid_Dendritic	ODC1	3.10375e-124	0.559739	0.507	0.132	7.84628e-120
Plasmacytoid_Dendritic	MALT1	2.18657e-123	0.48632	0.563	0.154	5.52765e-119
Plasmacytoid_Dendritic	DDIT4	2.20307e-123	0.52652	0.58	0.157	5.56936e-119
Plasmacytoid_Dendritic	EZR	4.96847e-123	0.990131	0.809	0.41	1.25603e-118
Plasmacytoid_Dendritic	COQ7	5.46872e-123	0.299433	0.312	0.051	1.38249e-118
Plasmacytoid_Dendritic	SEPT6	6.23899e-123	0.537318	0.621	0.19	1.57722e-118
Plasmacytoid_Dendritic	ERO1B	6.76691e-123	0.363746	0.37	0.071	1.71067e-118
Plasmacytoid_Dendritic	ZNRF2	3.33291e-122	0.353817	0.459	0.105	8.4256e-118
Plasmacytoid_Dendritic	SMC6	1.14846e-120	0.382861	0.401	0.084	2.90331e-116
Plasmacytoid_Dendritic	YPEL5	3.73088e-119	0.799446	0.725	0.302	9.43166e-115
Plasmacytoid_Dendritic	NUTM2B-AS1	5.32307e-118	0.462541	0.5	0.13	1.34567e-113
Plasmacytoid_Dendritic	NFKBID	1.85911e-117	0.658094	0.705	0.266	4.69984e-113
Plasmacytoid_Dendritic	RGS13	6.9723e-117	0.341075	0.324	0.056	1.7626e-112
Plasmacytoid_Dendritic	N4BP2	7.90577e-117	0.452425	0.459	0.111	1.99858e-112
Plasmacytoid_Dendritic	AC016831.5	8.45233e-117	0.633036	0.587	0.182	2.13675e-112
Plasmacytoid_Dendritic	RGS1	4.7815e-116	0.886286	0.819	0.342	1.20876e-111
Plasmacytoid_Dendritic	NR3C1	1.39887e-115	0.773438	0.737	0.321	3.53634e-111
Plasmacytoid_Dendritic	RGPD5	1.82649e-115	0.314353	0.304	0.052	4.61736e-111
Plasmacytoid_Dendritic	GTPBP1	3.00956e-115	0.310023	0.355	0.068	7.60817e-111
Plasmacytoid_Dendritic	DNAJB9	4.52724e-115	0.542833	0.575	0.175	1.14449e-110
Plasmacytoid_Dendritic	ISG20	9.34639e-115	0.439919	0.345	0.066	2.36277e-110
Plasmacytoid_Dendritic	NGLY1	9.12434e-114	0.362895	0.437	0.102	2.30663e-109
Plasmacytoid_Dendritic	SLC35E1	1.4381e-113	0.374363	0.452	0.109	3.63552e-109
Plasmacytoid_Dendritic	RRBP1	2.27499e-113	0.678073	0.732	0.31	5.75117e-109
Plasmacytoid_Dendritic	PNN	5.68928e-111	0.474629	0.626	0.207	1.43825e-106
Plasmacytoid_Dendritic	SELENOS	4.29323e-110	0.67386	0.727	0.331	1.08533e-105
Plasmacytoid_Dendritic	CBX6	9.44632e-110	0.389446	0.452	0.112	2.38803e-105
Plasmacytoid_Dendritic	GPR65	4.47094e-109	0.766105	0.626	0.232	1.13025e-104
Plasmacytoid_Dendritic	RPS6KA4	6.76956e-109	0.287196	0.336	0.065	1.71134e-104
Plasmacytoid_Dendritic	DFFA	2.24695e-108	0.411157	0.336	0.066	5.68028e-104
Plasmacytoid_Dendritic	MPEG1	1.15486e-107	0.646333	0.734	0.311	2.91948e-103
Plasmacytoid_Dendritic	BTG2	3.19226e-106	0.893151	0.841	0.449	8.07003e-102
Plasmacytoid_Dendritic	LUC7L3	3.94602e-106	0.490039	0.65	0.228	9.97554e-102
Plasmacytoid_Dendritic	POLR2A	4.37328e-104	0.574451	0.647	0.246	1.10556e-99
Plasmacytoid_Dendritic	ZNF791	5.29144e-103	0.348436	0.408	0.097	1.33768e-98
Plasmacytoid_Dendritic	PNISR	3.624e-102	0.583635	0.674	0.26	9.16148e-98
Plasmacytoid_Dendritic	TUT4	6.20112e-101	0.351613	0.454	0.118	1.56764e-96
Plasmacytoid_Dendritic	AHI1	6.89457e-101	0.337902	0.408	0.098	1.74295e-96
Plasmacytoid_Dendritic	CENPC	2.27183e-100	0.332359	0.357	0.078	5.74319e-96
Plasmacytoid_Dendritic	CBX4	4.07637e-99	0.349646	0.442	0.114	1.03051e-94
Plasmacytoid_Dendritic	DDX24	2.51208e-96	0.611004	0.754	0.363	6.35053e-92
Plasmacytoid_Dendritic	USP36	5.44602e-94	0.403315	0.5	0.15	1.37675e-89
Plasmacytoid_Dendritic	SNRPN	2.90458e-92	0.261297	0.345	0.076	7.34277e-88
Plasmacytoid_Dendritic	RALGAPA1	3.85173e-92	0.451695	0.454	0.127	9.73718e-88
Plasmacytoid_Dendritic	NUDT22	6.41126e-92	0.31494	0.42	0.11	1.62077e-87
Plasmacytoid_Dendritic	SIVA1	1.30075e-91	0.439429	0.594	0.213	3.28829e-87
Plasmacytoid_Dendritic	REL	9.04881e-91	0.91739	0.865	0.566	2.28754e-86
Plasmacytoid_Dendritic	NOP58	9.34662e-91	0.381411	0.444	0.124	2.36283e-86
Plasmacytoid_Dendritic	IFRD1	1.90208e-90	0.60133	0.65	0.262	4.80845e-86
Plasmacytoid_Dendritic	SINHCAF	1.07102e-89	0.262578	0.319	0.068	2.70754e-85
Plasmacytoid_Dendritic	MDM4	1.87907e-89	0.423277	0.507	0.159	4.75028e-85
Plasmacytoid_Dendritic	CDKN2D	9.90754e-89	0.275561	0.348	0.079	2.50463e-84
Plasmacytoid_Dendritic	RBM6	1.63056e-87	0.347144	0.452	0.13	4.12205e-83
Plasmacytoid_Dendritic	PARK7	1.54822e-86	0.639043	0.771	0.47	3.91389e-82
Plasmacytoid_Dendritic	ZNF331	3.45926e-86	0.983383	0.722	0.378	8.74502e-82
Plasmacytoid_Dendritic	FAM53C	6.00448e-86	0.515878	0.604	0.233	1.51793e-81
Plasmacytoid_Dendritic	JOSD1	2.60986e-85	0.522284	0.628	0.249	6.59774e-81
Plasmacytoid_Dendritic	ERP29	2.57871e-84	0.562271	0.773	0.438	6.51897e-80
Plasmacytoid_Dendritic	IKZF1	1.91138e-83	0.433795	0.531	0.182	4.83198e-79
Plasmacytoid_Dendritic	MEF2D	2.12932e-82	0.272116	0.372	0.094	5.38292e-78
Plasmacytoid_Dendritic	SUSD1	2.76657e-82	0.383636	0.377	0.101	6.99389e-78
Plasmacytoid_Dendritic	ARGLU1	2.96816e-80	0.42037	0.633	0.248	7.50351e-76
Plasmacytoid_Dendritic	LILRB4	5.94512e-80	0.473214	0.676	0.281	1.50293e-75
Plasmacytoid_Dendritic	SSR4	1.59626e-79	0.606757	0.824	0.573	4.03535e-75
Plasmacytoid_Dendritic	TNRC6B	2.64881e-79	0.452724	0.558	0.208	6.6962e-75
Plasmacytoid_Dendritic	JMY	4.43951e-79	0.429846	0.386	0.105	1.12231e-74
Plasmacytoid_Dendritic	THUMPD3-AS1	1.56345e-78	0.438304	0.601	0.234	3.9524e-74
Plasmacytoid_Dendritic	RASSF2	3.80914e-78	0.364977	0.478	0.155	9.62952e-74
Plasmacytoid_Dendritic	TRABD	4.84979e-78	0.388461	0.488	0.163	1.22603e-73
Plasmacytoid_Dendritic	POLR2J3.1	2.74127e-77	0.42497	0.551	0.202	6.92994e-73
Plasmacytoid_Dendritic	UBE2S	3.341e-77	0.532303	0.626	0.262	8.44604e-73
Plasmacytoid_Dendritic	CDK2AP2	5.88224e-76	0.328096	0.411	0.121	1.48703e-71
Plasmacytoid_Dendritic	CNOT6L	2.02072e-74	0.32838	0.413	0.123	5.10839e-70
Plasmacytoid_Dendritic	TOB2	3.20161e-74	0.355177	0.464	0.151	8.09366e-70
Plasmacytoid_Dendritic	MDFIC	4.67612e-74	0.336316	0.512	0.179	1.18212e-69
Plasmacytoid_Dendritic	RBM39	7.00274e-74	0.519853	0.819	0.484	1.77029e-69
Plasmacytoid_Dendritic	CORO1A	1.10694e-73	0.413037	0.589	0.223	2.79834e-69
Plasmacytoid_Dendritic	AREG	2.02824e-72	0.658574	0.8	0.38	5.1274e-68
Plasmacytoid_Dendritic	EDEM1	3.82559e-72	0.383605	0.529	0.195	9.67109e-68
Plasmacytoid_Dendritic	RSRP1	4.67664e-72	0.530875	0.78	0.435	1.18226e-67
Plasmacytoid_Dendritic	DDB1	7.27073e-72	0.343637	0.457	0.149	1.83804e-67
Plasmacytoid_Dendritic	ARID1B	1.5564e-71	0.408467	0.601	0.246	3.93459e-67
Plasmacytoid_Dendritic	CLN8	1.7528e-71	0.418146	0.514	0.19	4.43108e-67
Plasmacytoid_Dendritic	CXXC5	2.90201e-71	0.277893	0.377	0.106	7.33629e-67
Plasmacytoid_Dendritic	PTPRE	1.21563e-70	0.5757	0.722	0.373	3.0731e-66
Plasmacytoid_Dendritic	RNASE6	1.67323e-70	0.442202	0.645	0.284	4.22994e-66
Plasmacytoid_Dendritic	IDI1	3.19116e-70	0.498122	0.556	0.224	8.06725e-66
Plasmacytoid_Dendritic	CIITA	4.66047e-69	0.468833	0.597	0.249	1.17817e-64
Plasmacytoid_Dendritic	HIGD1A	6.33264e-69	0.342436	0.471	0.165	1.60089e-64
Plasmacytoid_Dendritic	CSNK1G2	6.85072e-69	0.268941	0.367	0.104	1.73186e-64
Plasmacytoid_Dendritic	EIF2AK4	6.90215e-69	0.354308	0.411	0.13	1.74486e-64
Plasmacytoid_Dendritic	KDM6B	1.33411e-68	0.628899	0.824	0.51	3.37262e-64
Plasmacytoid_Dendritic	SMG1	1.42725e-68	0.387854	0.56	0.222	3.60809e-64
Plasmacytoid_Dendritic	CSF2RB	4.08052e-68	0.415981	0.575	0.234	1.03155e-63
Plasmacytoid_Dendritic	GPBP1	1.34998e-67	0.463539	0.621	0.276	3.41275e-63
Plasmacytoid_Dendritic	KLF13	2.28202e-67	0.288052	0.372	0.109	5.76894e-63
Plasmacytoid_Dendritic	MANF	7.06784e-67	0.350579	0.51	0.187	1.78675e-62
Plasmacytoid_Dendritic	PPIB	1.45367e-66	0.553595	0.787	0.506	3.67489e-62
Plasmacytoid_Dendritic	B4GALT1	2.29661e-66	0.524257	0.645	0.313	5.80584e-62
Plasmacytoid_Dendritic	MED13L	3.39531e-66	0.328083	0.481	0.171	8.58334e-62
Plasmacytoid_Dendritic	ZRANB2	1.14276e-65	0.318654	0.437	0.146	2.8889e-61
Plasmacytoid_Dendritic	ANKRD12	2.5667e-64	0.500338	0.732	0.409	6.48861e-60
Plasmacytoid_Dendritic	IFNAR2	6.90964e-64	0.253279	0.353	0.102	1.74676e-59
Plasmacytoid_Dendritic	NFATC2IP	8.09934e-64	0.321636	0.411	0.136	2.04751e-59
Plasmacytoid_Dendritic	CHML	9.27627e-64	0.591877	0.531	0.223	2.34504e-59
Plasmacytoid_Dendritic	ARID4B	1.33478e-63	0.371421	0.575	0.239	3.37433e-59
Plasmacytoid_Dendritic	DDX18	1.37295e-63	0.565515	0.626	0.3	3.47081e-59
Plasmacytoid_Dendritic	PHB	1.04285e-62	0.390646	0.527	0.217	2.63631e-58
Plasmacytoid_Dendritic	AC007952.4	2.6351e-62	0.368647	0.423	0.142	6.66154e-58
Plasmacytoid_Dendritic	RNASET2	3.24593e-62	0.550997	0.775	0.518	8.20572e-58
Plasmacytoid_Dendritic	SFT2D2	9.0791e-62	0.386024	0.558	0.235	2.2952e-57
Plasmacytoid_Dendritic	KPNA2	2.22483e-61	0.314975	0.408	0.135	5.62437e-57
Plasmacytoid_Dendritic	EMB	1.23594e-60	0.253263	0.36	0.106	3.12446e-56
Plasmacytoid_Dendritic	SRPRA	2.07039e-59	0.290361	0.413	0.141	5.23395e-55
Plasmacytoid_Dendritic	A1BG	5.95274e-59	0.275632	0.379	0.121	1.50485e-54
Plasmacytoid_Dendritic	EIF4A3	6.39329e-58	0.552713	0.638	0.322	1.61622e-53
Plasmacytoid_Dendritic	SH3KBP1	1.09996e-57	0.352517	0.505	0.204	2.7807e-53
Plasmacytoid_Dendritic	NFKB2	6.42427e-57	0.301387	0.389	0.13	1.62406e-52
Plasmacytoid_Dendritic	ABCE1	1.27423e-56	0.306196	0.415	0.147	3.22125e-52
Plasmacytoid_Dendritic	HNRNPUL1	2.61651e-56	0.354873	0.556	0.24	6.61455e-52
Plasmacytoid_Dendritic	PCNX4	2.98509e-56	0.453341	0.44	0.164	7.54632e-52
Plasmacytoid_Dendritic	AKAP9	3.50052e-56	0.397315	0.628	0.314	8.84931e-52
Plasmacytoid_Dendritic	NASP	4.6647e-56	0.313384	0.498	0.196	1.17924e-51
Plasmacytoid_Dendritic	CUX1	1.39588e-54	0.32792	0.486	0.196	3.52878e-50
Plasmacytoid_Dendritic	BAG1	1.60801e-54	0.333665	0.536	0.236	4.06505e-50
Plasmacytoid_Dendritic	PTPN1	1.98511e-54	0.428991	0.582	0.28	5.01836e-50
Plasmacytoid_Dendritic	PDE4B	4.52231e-54	0.317249	0.543	0.219	1.14324e-49
Plasmacytoid_Dendritic	RANBP2	1.89419e-53	0.546351	0.623	0.326	4.78852e-49
Plasmacytoid_Dendritic	OPN3	3.61033e-53	0.566836	0.539	0.247	9.1269e-49
Plasmacytoid_Dendritic	MX1	5.80105e-53	0.394007	0.517	0.22	1.4665e-48
Plasmacytoid_Dendritic	INTS6	1.06585e-52	0.656597	0.65	0.334	2.69446e-48
Plasmacytoid_Dendritic	MAP3K2	1.65488e-52	0.421673	0.684	0.375	4.18353e-48
Plasmacytoid_Dendritic	XBP1	3.33313e-52	0.526037	0.703	0.413	8.42616e-48
Plasmacytoid_Dendritic	FUS	1.14414e-51	0.463524	0.804	0.535	2.89239e-47
Plasmacytoid_Dendritic	SH2B3	3.2436e-50	0.367389	0.539	0.251	8.19981e-46
Plasmacytoid_Dendritic	NOP56	4.90836e-50	0.310822	0.425	0.164	1.24083e-45
Plasmacytoid_Dendritic	DENND4A	5.03434e-49	0.318976	0.42	0.163	1.27268e-44
Plasmacytoid_Dendritic	RNF139	1.10592e-48	0.295564	0.406	0.153	2.79577e-44
Plasmacytoid_Dendritic	ARIH1	1.13587e-48	0.385904	0.536	0.247	2.87148e-44
Plasmacytoid_Dendritic	SRP19	2.82584e-48	0.298854	0.44	0.174	7.14372e-44
Plasmacytoid_Dendritic	FKBP2	4.42399e-47	0.351912	0.599	0.307	1.11838e-42
Plasmacytoid_Dendritic	PPP1R10	6.83601e-47	0.398014	0.628	0.331	1.72814e-42
Plasmacytoid_Dendritic	STMN1	7.55483e-47	0.340745	0.604	0.295	1.90986e-42
Plasmacytoid_Dendritic	UBE2J1	8.97199e-47	0.371049	0.507	0.238	2.26812e-42
[truncated: 157 more rows]
