# Supplementary material for: Single-cell RNA sequencing reveals distinct tumor microenvironmental patterns in lung adenocarcinoma
Source: Oncogene. 2021 Oct 18;40(50):6748–58. doi: 10.1038/s41388-021-02054-3 (PMC8677623; doi:10.1038/s41388-021-02054-3)
Supplement: Supplementary file 11 — Supplementary Table 10 [file 41388_2021_2054_MOESM11_ESM.xlsx]

## Sheet: S8 Lymphoid marker genes
Cell cluster	Gene	p-value	Log fold-change	Percentage group 1	Percentage group 2	Adjusted p-value
T_conv1	IL7R	0	1.0179	0.748	0.278	0
T_conv1	ANXA1	0	0.694063	0.879	0.58	0
T_conv2	SCGB3A1	0	3.41909	0.988	0.243	0
T_conv2	SCGB3A2	0	1.11665	0.754	0.072	0
T_conv2	NAPSA	0	0.691934	0.477	0.028	0
T_conv2	XCL2	0	0.61905	0.435	0.154	0
T_conv2	XIST	0	0.532184	0.624	0.275	0
T_conv2	ANKRD28	0	0.509063	0.591	0.311	0
T_conv2	C4BPA	0	0.48948	0.346	0.006	0
T_conv2	SLPI	0	0.48606	0.353	0.049	0
T_conv2	SFTA2	0	0.468291	0.319	0.011	0
T_conv2	ANXA1	0	0.445235	0.919	0.658	0
T_conv2	SCGB1A1	0	0.436393	0.502	0.241	0
T_conv2	MUC1	0	0.435479	0.299	0.026	0
T_conv2	PIGR	0	0.417644	0.29	0.017	0
T_conv2	CST3	0	0.413464	0.573	0.238	0
T_conv2	IL7R	0	0.399544	0.754	0.406	0
T_conv2	S100A11	0	0.398366	0.935	0.68	0
T_reg	LTB	0	0.9275	0.757	0.366	0
T_reg	TNFRSF4	0	0.758378	0.384	0.06	0
T_reg	TNFRSF18	0	0.6836	0.472	0.136	0
T_reg	CTLA4	0	0.677948	0.498	0.135	0
T_reg	SPOCK2	0	0.53928	0.692	0.353	0
T_reg	MAF	0	0.536459	0.512	0.172	0
T_reg	ARID5B	0	0.526338	0.612	0.347	0
T_reg	TIGIT	0	0.512748	0.468	0.178	0
T_reg	TRAC	0	0.512313	0.771	0.492	0
T_reg	ICOS	0	0.465995	0.433	0.161	0
T_reg	CD4	0	0.359074	0.359	0.08	0
T_CD8_1	HSPA1A	0	1.28055	0.966	0.666	0
T_CD8_1	HSPA6	0	1.09376	0.356	0.079	0
T_CD8_1	HSPA1B	0	1.04353	0.875	0.481	0
T_CD8_1	DNAJB1	0	1.04254	0.903	0.633	0
T_CD8_1	HSPH1	0	1.03087	0.86	0.488	0
T_CD8_1	HSPD1	0	0.965618	0.861	0.556	0
T_CD8_1	CCL5	0	0.933744	0.971	0.621	0
T_CD8_1	IFNG	0	0.890907	0.551	0.197	0
T_CD8_1	GZMA	0	0.825489	0.867	0.472	0
T_CD8_1	HSPE1	0	0.74792	0.885	0.622	0
T_CD8_1	GZMB	0	0.731051	0.705	0.334	0
T_CD8_1	CLEC2B	0	0.729429	0.789	0.423	0
T_CD8_1	CCL3	0	0.712252	0.441	0.133	0
T_CD8_1	DUSP4	0	0.699001	0.719	0.314	0
T_CD8_1	RGS1	0	0.659506	0.769	0.505	0
T_CD8_1	ATF3	0	0.655551	0.517	0.179	0
T_CD8_1	CACYBP	0	0.653652	0.7	0.36	0
T_CD8_1	ZFAND2A	0	0.633866	0.478	0.175	0
T_CD8_1	RGS2	0	0.594879	0.714	0.392	0
T_CD8_1	GZMK	0	0.589643	0.446	0.153	0
T_CD8_1	CCL4	0	0.586587	0.811	0.449	0
T_CD8_1	BAG3	0	0.575099	0.452	0.116	0
T_CD8_1	FABP5	0	0.572272	0.574	0.245	0
T_CD8_1	CHORDC1	0	0.565324	0.695	0.34	0
T_CD8_1	CD8A	0	0.553115	0.641	0.216	0
T_CD8_1	DNAJB4	0	0.53671	0.453	0.141	0
T_CD8_1	HSPB1	0	0.535449	0.594	0.27	0
T_CD8_1	APOBEC3G	0	0.529942	0.672	0.307	0
T_CD8_1	DNAJA4	0	0.511406	0.421	0.12	0
T_CD8_1	NKG7	0	0.510394	0.891	0.42	0
T_CD8_1	SAA1	0	0.504876	0.342	0.014	0
T_CD8_1	PTMS	0	0.496689	0.512	0.145	0
T_CD8_1	CRTAM	0	0.489795	0.342	0.091	0
T_CD8_1	HLA-DRB1	0	0.480387	0.869	0.568	0
T_CD8_1	CSF1	0	0.480358	0.328	0.04	0
T_CD8_1	LAG3	0	0.451751	0.459	0.124	0
T_CD8_1	TNFSF9	0	0.449998	0.356	0.088	0
T_CD8_1	MRPL18	0	0.431927	0.489	0.217	0
T_CD8_1	CYTOR	0	0.417777	0.659	0.337	0
T_CD8_1	TNFRSF9	0	0.415091	0.364	0.071	0
T_CD8_1	RHOB	0	0.412096	0.384	0.133	0
T_CD8_1	TIGIT	0	0.393827	0.479	0.182	0
T_CD8_1	FKBP4	0	0.365929	0.384	0.13	0
T_CD8_1	DEDD2	0	0.322942	0.439	0.184	0
T_CD8_1	SPP1	0	0.314055	0.348	0.067	0
T_CD8_1	BICDL1	0	0.307922	0.408	0.15	0
T_CD8_1	CD8B	0	0.306839	0.41	0.143	0
T_CD8_1	PTPN22	4.14208e-302	0.403313	0.662	0.375	1.04712e-297
T_CD8_1	GBP2	9.21582e-302	0.325149	0.482	0.215	2.32976e-297
T_CD8_1	LYST	4.06888e-298	0.324312	0.462	0.202	1.02861e-293
T_CD8_1	GZMH	4.70517e-292	0.372953	0.582	0.284	1.18947e-287
T_CD8_1	AHSA1	1.74523e-290	0.328571	0.524	0.254	4.41194e-286
T_CD8_1	RAB27A	8.98847e-285	0.338601	0.497	0.239	2.27228e-280
T_CD8_1	LINC01871	5.93857e-283	0.316649	0.449	0.196	1.50127e-278
T_CD8_1	HLA-DPB1	9.51184e-280	0.315517	0.8	0.509	2.40459e-275
T_CD8_1	CD7	2.67502e-271	0.436886	0.675	0.407	6.76245e-267
T_CD8_1	COTL1	4.39564e-267	0.376416	0.71	0.42	1.11122e-262
T_CD8_1	ITM2A	3.5814e-256	0.37603	0.612	0.347	9.05377e-252
T_CD8_1	NR4A1	2.74871e-250	0.406027	0.586	0.324	6.94874e-246
T_CD8_1	HLA-DPA1	5.82643e-237	0.277681	0.79	0.522	1.47292e-232
T_CD8_1	CTSW	3.73438e-208	0.272952	0.669	0.384	9.44052e-204
T_CD8_1	CST7	4.54167e-182	0.252741	0.719	0.444	1.14813e-177
T_CD8_2	CCL5	0	1.07671	0.989	0.624	0
T_CD8_2	GZMB	0	0.791641	0.769	0.334	0
T_CD8_2	KLRC2	0	0.693193	0.468	0.067	0
T_CD8_2	ALOX5AP	0	0.678709	0.768	0.408	0
T_CD8_2	LDLRAD4	0	0.626818	0.569	0.202	0
T_CD8_2	RARRES3	0	0.548555	0.75	0.466	0
T_CD8_2	VCAM1	0	0.542202	0.358	0.031	0
T_CD8_2	ZBTB1	0	0.537019	0.654	0.33	0
T_CD8_2	CRTAM	0	0.519818	0.354	0.093	0
T_CD8_2	PSME2	0	0.515159	0.709	0.417	0
T_CD8_2	CD7	0	0.501449	0.735	0.407	0
T_CD8_2	ENTPD1	0	0.498106	0.466	0.111	0
T_CD8_2	CD3D	0	0.49775	0.862	0.575	0
T_CD8_2	PTPN22	0	0.476222	0.692	0.376	0
T_CD8_2	CD8A	0	0.472468	0.573	0.226	0
T_CD8_2	FAM118A	0	0.458028	0.522	0.182	0
T_CD8_2	LAG3	0	0.395731	0.445	0.129	0
T_CD8_2	PTMS	0	0.364964	0.431	0.156	0
T_CD8_2	AKAP5	0	0.332555	0.32	0.069	0
T_CD8_2	CLEC2D	4.92522e-307	0.486363	0.723	0.441	1.2451e-302
T_CD8_2	EVL	8.42088e-300	0.448829	0.76	0.501	2.1288e-295
T_CD8_2	GZMA	5.01861e-298	0.598611	0.778	0.484	1.26871e-293
T_CD8_2	PDE3B	9.61301e-298	0.361089	0.459	0.187	2.43017e-293
T_CD8_2	CTSW	2.05987e-294	0.411173	0.714	0.385	5.20736e-290
T_CD8_2	COTL1	1.05728e-282	0.464111	0.7	0.425	2.67281e-278
T_CD8_2	RGCC	8.05208e-281	0.523524	0.829	0.571	2.03557e-276
T_CD8_2	TRAC	3.89101e-278	0.476615	0.78	0.501	9.83647e-274
T_CD8_2	PSMB9	7.81524e-278	0.417479	0.718	0.453	1.97569e-273
T_CD8_2	METRNL	4.60682e-276	0.420069	0.614	0.32	1.16461e-271
T_CD8_2	ZEB2	6.02812e-248	0.407397	0.666	0.384	1.52391e-243
T_CD8_2	ZNF331	2.37019e-230	0.406089	0.783	0.528	5.99185e-226
T_CD8_2	DUSP4	2.36897e-225	0.400311	0.608	0.328	5.98875e-221
T_CD8_3	GNLY	0	1.0444	0.781	0.252	0
T_CD8_3	NKG7	0	0.841634	0.973	0.423	0
T_CD8_3	GZMH	0	0.807709	0.736	0.279	0
T_CD8_3	CMC1	0	0.781222	0.532	0.172	0
T_CD8_3	KLRD1	0	0.636666	0.755	0.302	0
T_CD8_3	TRGC2	0	0.602257	0.509	0.129	0
T_CD8_3	CCL4	0	0.555066	0.854	0.452	0
T_CD8_3	CST7	0	0.534027	0.865	0.439	0
T_CD8_3	KLRG1	0	0.440576	0.416	0.079	0
T_CD8_3	FGFBP2	0	0.394621	0.471	0.121	0
T_CD8_3	LYAR	0	0.353832	0.452	0.173	0
T_CD8_3	PRF1	0	0.339306	0.669	0.27	0
T_CD8_3	PLAC8	0	0.328461	0.499	0.183	0
T_CD8_3	KLRF1	0	0.321248	0.422	0.124	0
T_CD8_3	FCGR3A	0	0.305472	0.418	0.137	0
T_CD8_3	ADGRG1	0	0.295432	0.351	0.098	0
T_CD8_3	PLEK	0	0.291154	0.381	0.126	0
T_CD8_3	SAMD3	0	0.287473	0.396	0.132	0
T_CD8_3	CCL5	8.33561e-307	0.404203	0.964	0.627	2.10724e-302
T_CD8_3	LITAF	8.13993e-295	0.404666	0.689	0.362	2.05778e-290
T_CD8_3	CTSW	3.3391e-288	0.363807	0.739	0.384	8.44124e-284
T_CD8_3	GZMM	1.0329e-275	0.351184	0.618	0.311	2.61118e-271
T_CD8_3	CD3G	1.39833e-232	0.436437	0.731	0.466	3.53498e-228
T_CD8_3	ZEB2	1.52395e-232	0.373923	0.691	0.383	3.85255e-228
T_CD8_3	C1orf56	1.15013e-224	0.3204	0.499	0.241	2.90753e-220
T_CD8_3	CDC42SE1	1.21984e-219	0.334319	0.618	0.344	3.08374e-215
T_CD8_3	C12orf75	2.63733e-215	0.295216	0.483	0.232	6.66716e-211
T_CD8_3	ABHD17A	7.29679e-202	0.292564	0.617	0.348	1.84463e-197
T_CD8_3	KLF2	5.70033e-196	0.276161	0.713	0.403	1.44104e-191
T_CD8_3	AKNA	5.0926e-193	0.309151	0.602	0.346	1.28741e-188
T_CD8_Proliferating	STMN1	0	1.99356	0.981	0.157	0
T_CD8_Proliferating	HMGB2	0	1.88054	0.98	0.351	0
T_CD8_Proliferating	HIST1H4C	0	1.86786	0.712	0.221	0
T_CD8_Proliferating	TUBA1B	0	1.62378	0.949	0.493	0
T_CD8_Proliferating	TUBB	0	1.60481	0.91	0.169	0
T_CD8_Proliferating	MKI67	0	1.58151	0.883	0.013	0
T_CD8_Proliferating	CENPF	0	1.52078	0.799	0.061	0
T_CD8_Proliferating	HMGN2	0	1.47469	0.962	0.385	0
T_CD8_Proliferating	TOP2A	0	1.45674	0.77	0.014	0
T_CD8_Proliferating	ASPM	0	1.28105	0.724	0.012	0
T_CD8_Proliferating	PCLAF	0	1.25029	0.82	0.015	0
T_CD8_Proliferating	TYMS	0	1.20811	0.799	0.015	0
T_CD8_Proliferating	DUT	0	1.19071	0.804	0.181	0
T_CD8_Proliferating	NUSAP1	0	1.18114	0.813	0.052	0
T_CD8_Proliferating	H2AFZ	0	1.17717	0.986	0.647	0
T_CD8_Proliferating	SMC4	0	1.17126	0.863	0.173	0
T_CD8_Proliferating	UBE2C	0	1.06732	0.662	0.003	0
T_CD8_Proliferating	CXCL13	0	1.05112	0.403	0.066	0
T_CD8_Proliferating	PCNA	0	1.00986	0.711	0.104	0
T_CD8_Proliferating	TMPO	0	0.976623	0.855	0.193	0
T_CD8_Proliferating	PTTG1	0	0.962283	0.78	0.151	0
T_CD8_Proliferating	ANP32B	0	0.958882	0.919	0.362	0
T_CD8_Proliferating	CKS1B	0	0.958292	0.769	0.053	0
T_CD8_Proliferating	H2AFV	0	0.945725	0.923	0.387	0
T_CD8_Proliferating	RAN	0	0.922834	0.943	0.477	0
T_CD8_Proliferating	SMC2	0	0.918039	0.811	0.054	0
T_CD8_Proliferating	TPX2	0	0.852243	0.663	0.011	0
T_CD8_Proliferating	DEK	0	0.849992	0.88	0.404	0
T_CD8_Proliferating	RANBP1	0	0.842865	0.785	0.229	0
T_CD8_Proliferating	RRM2	0	0.833663	0.605	0.005	0
T_CD8_Proliferating	ANP32E	0	0.826006	0.839	0.266	0
T_CD8_Proliferating	SLC25A5	0	0.776646	0.884	0.376	0
T_CD8_Proliferating	CENPE	0	0.773221	0.547	0.017	0
T_CD8_Proliferating	CALM3	0	0.772346	0.843	0.273	0
T_CD8_Proliferating	ATAD2	0	0.765808	0.643	0.083	0
T_CD8_Proliferating	MAD2L1	0	0.763098	0.722	0.037	0
T_CD8_Proliferating	KIF20B	0	0.757814	0.682	0.104	0
T_CD8_Proliferating	CDK1	0	0.757425	0.627	0.013	0
T_CD8_Proliferating	NUCKS1	0	0.712211	0.849	0.355	0
T_CD8_Proliferating	CDKN3	0	0.71055	0.612	0.014	0
T_CD8_Proliferating	IDH2	0	0.703558	0.734	0.186	0
T_CD8_Proliferating	CLSPN	0	0.691865	0.593	0.014	0
T_CD8_Proliferating	ZWINT	0	0.682473	0.634	0.006	0
T_CD8_Proliferating	BIRC5	0	0.676765	0.591	0.003	0
T_CD8_Proliferating	SMC3	0	0.675943	0.749	0.214	0
T_CD8_Proliferating	DLGAP5	0	0.675467	0.517	0.001	0
T_CD8_Proliferating	PKM	0	0.668676	0.726	0.24	0
T_CD8_Proliferating	RAD21	0	0.666249	0.749	0.275	0
T_CD8_Proliferating	CENPM	0	0.660934	0.624	0.035	0
T_CD8_Proliferating	KNL1	0	0.658615	0.586	0.014	0
T_CD8_Proliferating	MZT2B	0	0.651137	0.894	0.445	0
T_CD8_Proliferating	PSMB8	0	0.643049	0.838	0.337	0
T_CD8_Proliferating	KIF11	0	0.641995	0.567	0.011	0
T_CD8_Proliferating	PGAM1	0	0.638368	0.745	0.24	0
T_CD8_Proliferating	HELLS	0	0.634959	0.554	0.056	0
T_CD8_Proliferating	SNRPD1	0	0.631966	0.707	0.179	0
T_CD8_Proliferating	DNMT1	0	0.625771	0.68	0.171	0
T_CD8_Proliferating	C12orf75	0	0.624915	0.737	0.237	0
T_CD8_Proliferating	NUDT1	0	0.61092	0.659	0.092	0
T_CD8_Proliferating	RPA3	0	0.60992	0.692	0.154	0
T_CD8_Proliferating	NUF2	0	0.607875	0.519	0.008	0
T_CD8_Proliferating	TK1	0	0.606585	0.516	0.006	0
T_CD8_Proliferating	CCNB2	0	0.606475	0.47	0.003	0
T_CD8_Proliferating	MCM3	0	0.60457	0.548	0.063	0
T_CD8_Proliferating	EZH2	0	0.604548	0.641	0.099	0
T_CD8_Proliferating	DNAJC9	0	0.602677	0.643	0.1	0
T_CD8_Proliferating	LMNB1	0	0.601233	0.62	0.085	0
T_CD8_Proliferating	CARHSP1	0	0.600495	0.684	0.146	0
T_CD8_Proliferating	HMMR	0	0.597028	0.455	0.005	0
T_CD8_Proliferating	CCNB1	0	0.588717	0.387	0.01	0
T_CD8_Proliferating	USP1	0	0.58439	0.645	0.126	0
T_CD8_Proliferating	HNRNPR	0	0.583943	0.793	0.29	0
T_CD8_Proliferating	PHF19	0	0.58302	0.643	0.078	0
T_CD8_Proliferating	DDX39A	0	0.582401	0.646	0.114	0
T_CD8_Proliferating	SIVA1	0	0.580798	0.701	0.237	0
T_CD8_Proliferating	GTSE1	0	0.578654	0.512	0.003	0
T_CD8_Proliferating	DTYMK	0	0.576823	0.597	0.049	0
T_CD8_Proliferating	HIST1H1D	0	0.575619	0.437	0.071	0
T_CD8_Proliferating	CENPU	0	0.557592	0.537	0.012	0
T_CD8_Proliferating	MCM7	0	0.552825	0.538	0.053	0
T_CD8_Proliferating	NCAPG	0	0.552717	0.506	0.006	0
T_CD8_Proliferating	HIST1H1C	0	0.543207	0.506	0.108	0
T_CD8_Proliferating	UBE2T	0	0.539665	0.544	0.018	0
T_CD8_Proliferating	TMEM106C	0	0.533164	0.548	0.055	0
T_CD8_Proliferating	CCNA2	0	0.527084	0.462	0.007	0
T_CD8_Proliferating	SGO2	0	0.522998	0.475	0.021	0
T_CD8_Proliferating	CENPK	0	0.522116	0.576	0.051	0
T_CD8_Proliferating	MRPL51	0	0.521407	0.69	0.202	0
T_CD8_Proliferating	SMC1A	0	0.518283	0.614	0.144	0
T_CD8_Proliferating	NDC80	0	0.516337	0.522	0.026	0
T_CD8_Proliferating	CENPW	0	0.516059	0.525	0.013	0
T_CD8_Proliferating	NME1	0	0.515912	0.443	0.086	0
T_CD8_Proliferating	LSM4	0	0.50121	0.603	0.154	0
T_CD8_Proliferating	CCDC167	0	0.496099	0.621	0.141	0
T_CD8_Proliferating	LSM3	0	0.49412	0.681	0.208	0
T_CD8_Proliferating	FAM111A	0	0.49321	0.551	0.128	0
T_CD8_Proliferating	TACC3	0	0.48955	0.51	0.05	0
T_CD8_Proliferating	SKA2	0	0.485497	0.552	0.083	0
T_CD8_Proliferating	FBXO5	0	0.485121	0.429	0.024	0
T_CD8_Proliferating	CBX5	0	0.480148	0.599	0.116	0
T_CD8_Proliferating	KIF23	0	0.479183	0.435	0.005	0
T_CD8_Proliferating	LSM5	0	0.477542	0.639	0.157	0
T_CD8_Proliferating	FAM111B	0	0.476767	0.361	0.008	0
T_CD8_Proliferating	RRM1	0	0.473377	0.516	0.063	0
T_CD8_Proliferating	ATAD5	0	0.470689	0.468	0.024	0
T_CD8_Proliferating	KIF22	0	0.470142	0.5	0.048	0
T_CD8_Proliferating	FANCI	0	0.460526	0.473	0.017	0
T_CD8_Proliferating	GMNN	0	0.458847	0.489	0.052	0
T_CD8_Proliferating	KIF15	0	0.457096	0.426	0.001	0
T_CD8_Proliferating	FEN1	0	0.454599	0.449	0.02	0
T_CD8_Proliferating	HIST1H1B	0	0.451589	0.373	0.004	0
T_CD8_Proliferating	KIFC1	0	0.447481	0.444	0.009	0
T_CD8_Proliferating	CEP55	0	0.443957	0.426	0.006	0
T_CD8_Proliferating	FDPS	0	0.44008	0.608	0.156	0
T_CD8_Proliferating	BRCA2	0	0.439667	0.444	0.025	0
T_CD8_Proliferating	ASF1B	0	0.435411	0.433	0.007	0
T_CD8_Proliferating	CENPX	0	0.432951	0.506	0.11	0
T_CD8_Proliferating	CDC20	0	0.431831	0.34	0.003	0
T_CD8_Proliferating	MZT1	0	0.430778	0.539	0.105	0
T_CD8_Proliferating	ORC6	0	0.429533	0.458	0.017	0
T_CD8_Proliferating	DHFR	0	0.427748	0.429	0.018	0
T_CD8_Proliferating	ALYREF	0	0.425403	0.532	0.107	0
T_CD8_Proliferating	PSMC3	0	0.425387	0.57	0.126	0
T_CD8_Proliferating	CENPA	0	0.419629	0.371	0.002	0
T_CD8_Proliferating	BRCA1	0	0.417863	0.389	0.01	0
T_CD8_Proliferating	NCAPD3	0	0.414513	0.456	0.042	0
T_CD8_Proliferating	SNRNP25	0	0.412172	0.422	0.05	0
T_CD8_Proliferating	HMGB3	0	0.410881	0.368	0.013	0
T_CD8_Proliferating	RAD51AP1	0	0.410009	0.411	0.006	0
T_CD8_Proliferating	KIF2C	0	0.408132	0.392	0.003	0
T_CD8_Proliferating	CDCA8	0	0.407263	0.391	0.004	0
T_CD8_Proliferating	AURKB	0	0.406394	0.382	0.002	0
T_CD8_Proliferating	ESCO2	0	0.402608	0.366	0.003	0
T_CD8_Proliferating	CHEK1	0	0.40075	0.429	0.015	0
T_CD8_Proliferating	MCM5	0	0.400533	0.392	0.045	0
T_CD8_Proliferating	MCM4	0	0.400508	0.399	0.021	0
T_CD8_Proliferating	SSRP1	0	0.397108	0.469	0.075	0
T_CD8_Proliferating	MCM6	0	0.386962	0.418	0.059	0
T_CD8_Proliferating	BUB1	0	0.383509	0.378	0.007	0
T_CD8_Proliferating	KIF14	0	0.383227	0.309	0.001	0
T_CD8_Proliferating	CDCA2	0	0.377305	0.367	0.003	0
T_CD8_Proliferating	CDCA5	0	0.376682	0.373	0.002	0
T_CD8_Proliferating	CENPH	0	0.374609	0.403	0.021	0
T_CD8_Proliferating	SPC25	0	0.371501	0.364	0.001	0
T_CD8_Proliferating	SAE1	0	0.367766	0.446	0.052	0
T_CD8_Proliferating	CDT1	0	0.367287	0.36	0.006	0
T_CD8_Proliferating	NSD2	0	0.364866	0.413	0.052	0
T_CD8_Proliferating	SGO1	0	0.362255	0.372	0.008	0
T_CD8_Proliferating	HPRT1	0	0.361997	0.471	0.099	0
T_CD8_Proliferating	BARD1	0	0.359513	0.422	0.052	0
T_CD8_Proliferating	GGH	0	0.359239	0.366	0.012	0
T_CD8_Proliferating	SHCBP1	0	0.357627	0.364	0.003	0
T_CD8_Proliferating	AURKA	0	0.356177	0.345	0.023	0
T_CD8_Proliferating	LIG1	0	0.353608	0.386	0.031	0
T_CD8_Proliferating	CDCA7	0	0.352069	0.34	0.031	0
T_CD8_Proliferating	EXOSC8	0	0.35193	0.488	0.099	0
T_CD8_Proliferating	YEATS4	0	0.35177	0.424	0.055	0
T_CD8_Proliferating	CCDC34	0	0.351693	0.365	0.016	0
T_CD8_Proliferating	SAC3D1	0	0.349093	0.357	0.015	0
T_CD8_Proliferating	CDC25B	0	0.347742	0.396	0.067	0
T_CD8_Proliferating	BUB1B	0	0.345835	0.332	0.006	0
T_CD8_Proliferating	ARHGAP11A	0	0.344569	0.347	0.013	0
T_CD8_Proliferating	TFDP1	0	0.344433	0.43	0.072	0
T_CD8_Proliferating	NCAPD2	0	0.342846	0.374	0.024	0
T_CD8_Proliferating	MYBL2	0	0.339107	0.319	0.002	0
T_CD8_Proliferating	ECT2	0	0.338367	0.339	0.01	0
T_CD8_Proliferating	CIP2A	0	0.337067	0.347	0.012	0
T_CD8_Proliferating	NCAPH	0	0.33598	0.359	0.009	0
T_CD8_Proliferating	MXD3	0	0.335551	0.328	0.009	0
T_CD8_Proliferating	ACAT2	0	0.333031	0.406	0.076	0
T_CD8_Proliferating	CKAP5	0	0.332019	0.346	0.039	0
T_CD8_Proliferating	HJURP	0	0.330458	0.304	0.001	0
T_CD8_Proliferating	PBK	0	0.328346	0.328	0.001	0
T_CD8_Proliferating	TTF2	0	0.323303	0.379	0.048	0
T_CD8_Proliferating	CDCA3	0	0.322513	0.312	0.001	0
T_CD8_Proliferating	GINS2	0	0.321944	0.291	0.01	0
T_CD8_Proliferating	RACGAP1	0	0.32106	0.326	0.012	0
T_CD8_Proliferating	ZDHHC12	0	0.320054	0.39	0.063	0
T_CD8_Proliferating	MASTL	0	0.319374	0.342	0.037	0
T_CD8_Proliferating	TOPBP1	0	0.317624	0.407	0.073	0
T_CD8_Proliferating	RPL39L	0	0.310998	0.357	0.04	0
T_CD8_Proliferating	MELK	0	0.310724	0.323	0.003	0
T_CD8_Proliferating	UHRF1	0	0.310518	0.313	0.004	0
T_CD8_Proliferating	NCAPG2	0	0.309979	0.322	0.01	0
T_CD8_Proliferating	HIRIP3	0	0.306241	0.352	0.039	0
T_CD8_Proliferating	WDR76	0	0.30406	0.341	0.033	0
T_CD8_Proliferating	FOXM1	0	0.302477	0.311	0.005	0
T_CD8_Proliferating	VRK1	0	0.301336	0.394	0.057	0
T_CD8_Proliferating	LRR1	0	0.300675	0.344	0.031	0
T_CD8_Proliferating	WEE1	0	0.300066	0.334	0.052	0
T_CD8_Proliferating	CENPN	0	0.299448	0.338	0.013	0
T_CD8_Proliferating	ANLN	0	0.296118	0.295	0.002	0
T_CD8_Proliferating	CHAF1A	0	0.289657	0.312	0.018	0
T_CD8_Proliferating	HIST1H1E	0	0.28938	0.305	0.038	0
T_CD8_Proliferating	CKAP2L	0	0.286477	0.297	0.003	0
T_CD8_Proliferating	RBBP8	0	0.286375	0.329	0.05	0
T_CD8_Proliferating	TROAP	0	0.283149	0.26	0.001	0
T_CD8_Proliferating	KIF4A	0	0.280863	0.291	0.001	0
T_CD8_Proliferating	CEP152	0	0.27916	0.327	0.034	0
T_CD8_Proliferating	RAD51C	0	0.27735	0.341	0.047	0
T_CD8_Proliferating	E2F8	0	0.277044	0.269	0.002	0
T_CD8_Proliferating	DTL	0	0.27605	0.266	0.004	0
T_CD8_Proliferating	C19orf48	0	0.275019	0.319	0.036	0
T_CD8_Proliferating	DIAPH3	0	0.271352	0.27	0.001	0
T_CD8_Proliferating	MND1	0	0.271123	0.278	0.001	0
T_CD8_Proliferating	FANCA	0	0.26783	0.306	0.04	0
T_CD8_Proliferating	RFC4	0	0.267403	0.304	0.023	0
T_CD8_Proliferating	POLD3	0	0.266888	0.304	0.03	0
T_CD8_Proliferating	PRC1	0	0.265377	0.268	0.01	0
T_CD8_Proliferating	CDKN2A	0	0.264007	0.291	0.04	0
T_CD8_Proliferating	NCAPH2	0	0.262018	0.31	0.038	0
T_CD8_Proliferating	HAUS1	0	0.261229	0.33	0.05	0
T_CD8_Proliferating	CDCA4	0	0.257998	0.302	0.033	0
T_CD8_Proliferating	MCM10	0	0.25743	0.257	0.002	0
T_CD8_Proliferating	POLQ	0	0.257032	0.263	0.002	0
T_CD8_Proliferating	COX5A	2.99128e-303	0.553618	0.728	0.252	7.56195e-299
T_CD8_Proliferating	ATP5MC3	4.16242e-302	0.658573	0.827	0.348	1.05226e-297
T_CD8_Proliferating	NUCB2	2.20378e-298	0.567691	0.63	0.187	5.57114e-294
T_CD8_Proliferating	SNRPB	2.26984e-298	0.680733	0.87	0.42	5.73816e-294
T_CD8_Proliferating	H2AFY	4.49874e-297	0.506447	0.646	0.192	1.13728e-292
T_CD8_Proliferating	KPNA2	1.61513e-296	0.631295	0.625	0.188	4.08304e-292
T_CD8_Proliferating	MAD2L2	1.91448e-296	0.316329	0.389	0.073	4.83981e-292
T_CD8_Proliferating	PSMB9	4.13277e-293	0.717318	0.885	0.461	1.04477e-288
T_CD8_Proliferating	GGCT	5.2604e-289	0.273802	0.339	0.057	1.32983e-284
T_CD8_Proliferating	ENTPD1	2.17736e-288	0.473025	0.517	0.126	5.50436e-284
T_CD8_Proliferating	CORO1A	1.43224e-287	0.841137	0.908	0.548	3.6207e-283
T_CD8_Proliferating	MAGOHB	3.19669e-287	0.276076	0.336	0.057	8.08123e-283
T_CD8_Proliferating	PSMA4	1.09806e-284	0.523724	0.704	0.236	2.7759e-280
T_CD8_Proliferating	CKAP2	3.25274e-283	0.353676	0.441	0.095	8.22293e-279
T_CD8_Proliferating	PSMB2	5.68398e-283	0.45487	0.633	0.19	1.43691e-278
T_CD8_Proliferating	SUZ12	3.62473e-282	0.42981	0.616	0.178	9.16331e-278
T_CD8_Proliferating	MIS18BP1	6.30595e-281	0.475485	0.599	0.173	1.59415e-276
T_CD8_Proliferating	ILF2	8.01834e-280	0.428735	0.588	0.167	2.02704e-275
T_CD8_Proliferating	MZT2A	5.65945e-278	0.515167	0.722	0.259	1.43071e-273
T_CD8_Proliferating	SNRPD3	9.40073e-275	0.508681	0.744	0.274	2.37651e-270
T_CD8_Proliferating	TPI1	1.92253e-274	0.706098	0.867	0.431	4.86016e-270
T_CD8_Proliferating	CBX3	1.44712e-271	0.540772	0.778	0.305	3.65831e-267
T_CD8_Proliferating	FABP5	3.25269e-269	0.839604	0.716	0.261	8.22281e-265
T_CD8_Proliferating	PPM1G	3.95488e-269	0.481862	0.662	0.216	9.99795e-265
T_CD8_Proliferating	HNRNPD	8.59106e-268	0.564947	0.776	0.316	2.17182e-263
T_CD8_Proliferating	SNRPA1	1.86624e-265	0.370636	0.529	0.139	4.71786e-261
T_CD8_Proliferating	TALDO1	2.76997e-265	0.410585	0.585	0.168	7.00248e-261
T_CD8_Proliferating	PSME2	5.26045e-265	0.690037	0.863	0.427	1.32984e-260
T_CD8_Proliferating	PPP1CA	1.59703e-261	0.497293	0.694	0.246	4.0373e-257
T_CD8_Proliferating	LSM2	5.41821e-260	0.408076	0.566	0.163	1.36972e-255
T_CD8_Proliferating	COX8A	2.26043e-259	0.622292	0.849	0.402	5.71437e-255
T_CD8_Proliferating	ANAPC11	2.28009e-259	0.43816	0.629	0.197	5.76406e-255
T_CD8_Proliferating	PCNT	2.14678e-258	0.252198	0.314	0.054	5.42706e-254
T_CD8_Proliferating	PARK7	3.79334e-258	0.666103	0.86	0.429	9.58957e-254
T_CD8_Proliferating	BAZ1B	1.28213e-257	0.421322	0.556	0.158	3.24124e-253
T_CD8_Proliferating	DCPS	1.42684e-257	0.250072	0.321	0.057	3.60704e-253
T_CD8_Proliferating	NUDT21	1.57766e-257	0.322022	0.449	0.105	3.98832e-253
T_CD8_Proliferating	BUB3	8.13665e-255	0.544121	0.746	0.295	2.05695e-250
T_CD8_Proliferating	XPO1	1.11139e-254	0.371347	0.533	0.143	2.80959e-250
T_CD8_Proliferating	JPT1	2.16754e-254	0.651868	0.796	0.347	5.47954e-250
T_CD8_Proliferating	AP2S1	3.17049e-254	0.386089	0.585	0.169	8.01501e-250
T_CD8_Proliferating	RNASEH2B	8.98063e-253	0.401657	0.559	0.162	2.2703e-248
T_CD8_Proliferating	HMGN1	2.6232e-252	0.616239	0.911	0.496	6.63144e-248
T_CD8_Proliferating	HSPB11	6.7526e-252	0.401289	0.607	0.185	1.70706e-247
T_CD8_Proliferating	PSMB3	8.92582e-252	0.478427	0.744	0.283	2.25645e-247
T_CD8_Proliferating	ACYP1	3.33417e-249	0.274586	0.345	0.067	8.42879e-245
T_CD8_Proliferating	LBR	2.08608e-247	0.41738	0.598	0.183	5.27362e-243
T_CD8_Proliferating	ENO1	3.01757e-247	0.725085	0.801	0.368	7.62842e-243
T_CD8_Proliferating	PSIP1	6.54477e-247	0.487311	0.683	0.244	1.65452e-242
T_CD8_Proliferating	SUPT16H	2.68046e-245	0.432068	0.58	0.178	6.77621e-241
T_CD8_Proliferating	SNRNP40	5.82045e-245	0.319153	0.453	0.111	1.47141e-240
T_CD8_Proliferating	BANF1	1.099e-244	0.396678	0.608	0.189	2.77828e-240
T_CD8_Proliferating	EBP	1.0136e-243	0.374403	0.518	0.144	2.56239e-239
T_CD8_Proliferating	PRDX3	1.12121e-243	0.311645	0.419	0.096	2.83443e-239
T_CD8_Proliferating	ERH	2.26486e-243	0.465843	0.701	0.257	5.72557e-239
T_CD8_Proliferating	WDR54	5.0914e-243	0.260582	0.355	0.071	1.28711e-238
T_CD8_Proliferating	RNASEH2C	2.57904e-242	0.368699	0.549	0.158	6.51981e-238
T_CD8_Proliferating	HAT1	5.20779e-240	0.332557	0.467	0.119	1.31653e-235
T_CD8_Proliferating	TUBA1C	8.03112e-240	0.467188	0.531	0.154	2.03027e-235
T_CD8_Proliferating	SUMO2	3.32597e-239	0.584651	0.929	0.574	8.40804e-235
T_CD8_Proliferating	GLRX5	1.87568e-237	0.36886	0.5	0.138	4.74172e-233
T_CD8_Proliferating	RBBP7	4.49011e-237	0.36977	0.546	0.16	1.1351e-232
T_CD8_Proliferating	COTL1	1.38129e-236	0.853245	0.804	0.435	3.49191e-232
T_CD8_Proliferating	CHCHD2	5.21334e-236	0.643413	0.94	0.664	1.31793e-231
T_CD8_Proliferating	SLBP	2.20099e-230	0.477003	0.565	0.182	5.5641e-226
T_CD8_Proliferating	PSMD14	3.92917e-230	0.340189	0.486	0.131	9.93295e-226
T_CD8_Proliferating	MIR4435-2HG	8.69658e-230	0.352757	0.472	0.123	2.1985e-225
T_CD8_Proliferating	ARPC5	1.07176e-229	0.550875	0.815	0.365	2.70942e-225
T_CD8_Proliferating	CLTA	5.42529e-229	0.396092	0.633	0.21	1.37151e-224
T_CD8_Proliferating	RALY	9.28192e-229	0.396033	0.587	0.189	2.34647e-224
T_CD8_Proliferating	YWHAH	5.68916e-227	0.347514	0.5	0.136	1.43822e-222
T_CD8_Proliferating	DCTN3	6.26156e-226	0.44136	0.594	0.2	1.58292e-221
T_CD8_Proliferating	CKS2	1.07809e-225	0.584011	0.725	0.297	2.7254e-221
T_CD8_Proliferating	POLR3K	5.6518e-224	0.250624	0.325	0.065	1.42877e-219
T_CD8_Proliferating	HDGF	2.4091e-222	0.370769	0.536	0.16	6.0902e-218
T_CD8_Proliferating	MAZ	4.77308e-222	0.404978	0.611	0.207	1.20664e-217
T_CD8_Proliferating	PSMD8	1.04841e-220	0.447903	0.757	0.313	2.65039e-216
T_CD8_Proliferating	ANXA5	1.43632e-220	0.545397	0.704	0.279	3.63102e-216
T_CD8_Proliferating	GMPS	2.27266e-219	0.272944	0.353	0.076	5.74529e-215
T_CD8_Proliferating	SNRPC	5.24572e-219	0.332575	0.493	0.14	1.32612e-214
T_CD8_Proliferating	STOML2	3.23255e-218	0.317367	0.425	0.108	8.17187e-214
T_CD8_Proliferating	VDAC3	2.92613e-216	0.386622	0.574	0.188	7.39726e-212
T_CD8_Proliferating	TPRKB	6.93115e-215	0.259921	0.381	0.088	1.75219e-210
T_CD8_Proliferating	PSMA5	3.39437e-214	0.442303	0.686	0.266	8.58097e-210
T_CD8_Proliferating	SNRPE	3.79605e-214	0.412563	0.567	0.186	9.59642e-210
T_CD8_Proliferating	MRPL13	9.92514e-214	0.290245	0.401	0.098	2.50908e-209
T_CD8_Proliferating	CCT5	4.82488e-213	0.421054	0.58	0.193	1.21973e-208
T_CD8_Proliferating	PMVK	3.97379e-212	0.284973	0.393	0.095	1.00457e-207
T_CD8_Proliferating	PARP1	1.17534e-211	0.452372	0.65	0.244	2.97127e-207
T_CD8_Proliferating	TPGS2	4.87087e-211	0.257258	0.343	0.075	1.23135e-206
T_CD8_Proliferating	HMGA1	1.47003e-209	0.358612	0.464	0.129	3.71624e-205
T_CD8_Proliferating	CYC1	4.78958e-209	0.291428	0.42	0.107	1.2108e-204
T_CD8_Proliferating	ITGAE	5.13177e-206	0.378511	0.539	0.171	1.29731e-201
T_CD8_Proliferating	GTF3C6	2.40505e-203	0.384058	0.561	0.187	6.07996e-199
T_CD8_Proliferating	PIN1	7.55076e-203	0.326054	0.539	0.17	1.90883e-198
T_CD8_Proliferating	ITGB1BP1	1.70832e-202	0.341602	0.5	0.152	4.31862e-198
T_CD8_Proliferating	NDUFS6	4.65728e-202	0.42445	0.664	0.256	1.17736e-197
T_CD8_Proliferating	PDIA6	8.54655e-202	0.500211	0.734	0.31	2.16057e-197
T_CD8_Proliferating	NASP	2.33406e-201	0.579983	0.792	0.411	5.9005e-197
T_CD8_Proliferating	HINT2	9.41675e-201	0.266403	0.368	0.088	2.38055e-196
T_CD8_Proliferating	CEP57	7.3212e-199	0.324703	0.492	0.147	1.8508e-194
T_CD8_Proliferating	H2AFX	2.7138e-197	0.498177	0.652	0.26	6.86048e-193
T_CD8_Proliferating	WDR1	3.02699e-197	0.371466	0.603	0.212	7.65224e-193
T_CD8_Proliferating	LDHB	3.24054e-197	0.558042	0.76	0.358	8.19209e-193
T_CD8_Proliferating	RCC2	3.73331e-197	0.255011	0.355	0.083	9.4378e-193
T_CD8_Proliferating	SRSF10	5.63185e-197	0.444753	0.736	0.311	1.42373e-192
T_CD8_Proliferating	PA2G4	3.5505e-196	0.463193	0.693	0.286	8.97566e-192
T_CD8_Proliferating	HNRNPF	3.96686e-196	0.520576	0.793	0.4	1.00282e-191
T_CD8_Proliferating	RABL6	4.90959e-196	0.278062	0.386	0.096	1.24115e-191
T_CD8_Proliferating	PMF1	5.59662e-196	0.31364	0.467	0.136	1.41483e-191
T_CD8_Proliferating	MRPL11	1.08094e-194	0.301486	0.417	0.113	2.73261e-190
T_CD8_Proliferating	ATP5PF	3.69686e-194	0.459108	0.757	0.343	9.34567e-190
T_CD8_Proliferating	FIBP	3.75091e-194	0.272969	0.413	0.109	9.48231e-190
T_CD8_Proliferating	CD38	8.08731e-194	0.335856	0.418	0.112	2.04447e-189
T_CD8_Proliferating	SRP9	2.62611e-193	0.400295	0.673	0.264	6.6388e-189
T_CD8_Proliferating	COPS3	3.06261e-193	0.284495	0.41	0.109	7.74229e-189
T_CD8_Proliferating	XRCC5	3.79453e-192	0.482756	0.753	0.346	9.59257e-188
T_CD8_Proliferating	RRP7A	6.81449e-192	0.258119	0.382	0.095	1.7227e-187
T_CD8_Proliferating	XRCC6	1.15616e-191	0.397866	0.658	0.256	2.92278e-187
T_CD8_Proliferating	ATP5F1C	1.62425e-191	0.380472	0.638	0.24	4.10611e-187
T_CD8_Proliferating	SNRPF	6.36091e-189	0.426412	0.651	0.26	1.60804e-184
T_CD8_Proliferating	MPHOSPH9	4.06379e-188	0.251775	0.35	0.083	1.02733e-183
T_CD8_Proliferating	GNG5	5.07388e-188	0.441318	0.782	0.352	1.28268e-183
T_CD8_Proliferating	ETFB	5.56317e-188	0.316268	0.502	0.156	1.40637e-183
T_CD8_Proliferating	MDH1	1.55928e-187	0.350966	0.552	0.188	3.94186e-183
T_CD8_Proliferating	DAZAP1	8.853e-187	0.3	0.472	0.141	2.23804e-182
T_CD8_Proliferating	PSMA2	1.12123e-186	0.361894	0.583	0.209	2.83448e-182
T_CD8_Proliferating	HNRNPM	1.30103e-186	0.450194	0.739	0.33	3.289e-182
T_CD8_Proliferating	SNRPG	1.34482e-186	0.481943	0.72	0.328	3.39971e-182
T_CD8_Proliferating	PGP	1.30623e-185	0.305113	0.442	0.128	3.30214e-181
T_CD8_Proliferating	UQCC2	1.50342e-185	0.258853	0.357	0.087	3.80065e-181
T_CD8_Proliferating	IFI16	1.894e-185	0.541439	0.84	0.473	4.78803e-181
T_CD8_Proliferating	MRPS16	7.21335e-185	0.252102	0.358	0.088	1.82353e-180
T_CD8_Proliferating	SSNA1	1.49034e-184	0.332431	0.537	0.181	3.76759e-180
T_CD8_Proliferating	ANP32A	4.03961e-184	0.391191	0.603	0.226	1.02121e-179
T_CD8_Proliferating	TIMM10	5.38685e-184	0.252831	0.333	0.078	1.3618e-179
T_CD8_Proliferating	CNTRL	1.85496e-182	0.346844	0.524	0.174	4.68935e-178
T_CD8_Proliferating	HSD17B10	1.12373e-181	0.264837	0.397	0.107	2.8408e-177
T_CD8_Proliferating	RTRAF	1.81537e-181	0.426984	0.707	0.31	4.58925e-177
T_CD8_Proliferating	HNRNPA3	4.11515e-181	0.502304	0.933	0.571	1.04031e-176
T_CD8_Proliferating	ATP5PO	1.524e-180	0.386939	0.652	0.26	3.85268e-176
T_CD8_Proliferating	DBF4	7.44669e-180	0.3115	0.476	0.146	1.88252e-175
T_CD8_Proliferating	PSMD2	1.32083e-179	0.302895	0.476	0.147	3.33905e-175
T_CD8_Proliferating	SET	5.9367e-179	0.52577	0.891	0.53	1.5008e-174
T_CD8_Proliferating	ATP5F1B	2.055e-178	0.438879	0.727	0.326	5.19504e-174
T_CD8_Proliferating	HNRNPAB	9.20997e-176	0.489895	0.708	0.325	2.32828e-171
T_CD8_Proliferating	NDUFAB1	9.63499e-176	0.37976	0.578	0.217	2.43572e-171
T_CD8_Proliferating	UBE2L3	1.00185e-175	0.379509	0.653	0.265	2.53267e-171
T_CD8_Proliferating	PSMA7	1.61103e-175	0.50241	0.896	0.554	4.07267e-171
T_CD8_Proliferating	NUDC	4.86175e-175	0.384594	0.634	0.247	1.22905e-170
T_CD8_Proliferating	NONO	7.60463e-175	0.353987	0.577	0.211	1.92245e-170
T_CD8_Proliferating	CTCF	1.0242e-174	0.324982	0.522	0.175	2.58917e-170
T_CD8_Proliferating	PRKDC	4.09552e-174	0.399249	0.57	0.213	1.03535e-169
T_CD8_Proliferating	NUDT5	6.17265e-174	0.273278	0.435	0.128	1.56045e-169
T_CD8_Proliferating	UFD1	3.14885e-173	0.299437	0.483	0.154	7.9603e-169
T_CD8_Proliferating	PSMD13	6.96337e-173	0.303247	0.533	0.182	1.76034e-168
T_CD8_Proliferating	GSTO1	1.47046e-170	0.334632	0.519	0.176	3.71732e-166
T_CD8_Proliferating	PDCD5	2.67942e-170	0.341891	0.529	0.186	6.77358e-166
T_CD8_Proliferating	GBP1	1.34727e-169	0.437594	0.483	0.162	3.4059e-165
T_CD8_Proliferating	ARPC5L	2.57891e-169	0.386285	0.599	0.234	6.51949e-165
T_CD8_Proliferating	MRPS34	3.27758e-168	0.314863	0.489	0.162	8.28573e-164
T_CD8_Proliferating	ATP5F1A	3.44891e-168	0.36984	0.609	0.238	8.71885e-164
T_CD8_Proliferating	PSMA1	3.94199e-168	0.363429	0.663	0.271	9.96535e-164
T_CD8_Proliferating	PPP4C	4.03665e-168	0.277583	0.461	0.144	1.02046e-163
T_CD8_Proliferating	UBE2I	1.7437e-167	0.367508	0.659	0.274	4.40808e-163
T_CD8_Proliferating	CCT6A	1.84878e-167	0.386568	0.596	0.232	4.67372e-163
T_CD8_Proliferating	SEPT7	3.11118e-167	0.494087	0.919	0.61	7.86506e-163
T_CD8_Proliferating	AIP	4.29032e-167	0.313371	0.524	0.182	1.08459e-162
T_CD8_Proliferating	NDUFB3	2.27239e-166	0.320268	0.523	0.182	5.7446e-162
T_CD8_Proliferating	TAF15	3.26198e-166	0.328105	0.504	0.172	8.24628e-162
T_CD8_Proliferating	TAP1	6.13604e-166	0.378027	0.642	0.26	1.55119e-161
T_CD8_Proliferating	PSMB6	1.72299e-165	0.366901	0.592	0.231	4.35572e-161
T_CD8_Proliferating	THRAP3	9.67608e-165	0.388223	0.699	0.308	2.44611e-160
T_CD8_Proliferating	YWHAQ	1.66142e-164	0.415597	0.699	0.316	4.20008e-160
T_CD8_Proliferating	AURKAIP1	2.68484e-164	0.363239	0.623	0.252	6.78727e-160
T_CD8_Proliferating	RAC2	3.40802e-163	0.478195	0.854	0.496	8.61547e-159
T_CD8_Proliferating	FKBP3	4.65272e-163	0.268591	0.395	0.114	1.17621e-158
T_CD8_Proliferating	PSMG2	6.18865e-163	0.289088	0.482	0.158	1.56449e-158
T_CD8_Proliferating	AKR7A2	7.19187e-163	0.255569	0.339	0.088	1.8181e-158
T_CD8_Proliferating	PPP1CC	8.94198e-163	0.307677	0.535	0.189	2.26053e-158
T_CD8_Proliferating	HTATSF1	1.22831e-161	0.255538	0.38	0.107	3.10517e-157
T_CD8_Proliferating	NUDCD2	3.8784e-161	0.257312	0.383	0.109	9.80458e-157
T_CD8_Proliferating	MRPL22	6.05456e-161	0.250155	0.382	0.108	1.53059e-156
T_CD8_Proliferating	PSMD7	2.4028e-160	0.312294	0.487	0.165	6.07429e-156
T_CD8_Proliferating	PSMB1	2.9447e-160	0.408009	0.749	0.364	7.4442e-156
T_CD8_Proliferating	ZNRF1	3.11241e-160	0.311987	0.439	0.137	7.86817e-156
T_CD8_Proliferating	LDHA	5.51086e-160	0.550817	0.911	0.617	1.39315e-155
T_CD8_Proliferating	ITM2A	7.45511e-160	0.603596	0.71	0.36	1.88465e-155
T_CD8_Proliferating	PCMT1	1.284e-159	0.297938	0.54	0.194	3.24596e-155
T_CD8_Proliferating	RBX1	2.32692e-159	0.382361	0.651	0.275	5.88244e-155
T_CD8_Proliferating	SMS	4.44925e-159	0.259405	0.387	0.11	1.12477e-154
T_CD8_Proliferating	APOBEC3G	5.47441e-159	0.506975	0.699	0.328	1.38393e-154
T_CD8_Proliferating	NDUFV1	6.10114e-159	0.254313	0.376	0.106	1.54237e-154
T_CD8_Proliferating	PLP2	1.58487e-158	0.369285	0.554	0.21	4.00655e-154
T_CD8_Proliferating	UBE2S	1.77437e-158	0.629794	0.85	0.544	4.48561e-154
T_CD8_Proliferating	PHB2	2.81262e-158	0.31574	0.494	0.171	7.11031e-154
T_CD8_Proliferating	MPC2	7.40399e-158	0.326	0.594	0.23	1.87173e-153
T_CD8_Proliferating	NAP1L4	8.52472e-158	0.344284	0.64	0.262	2.15505e-153
T_CD8_Proliferating	LAG3	1.44049e-157	0.347128	0.448	0.144	3.64157e-153
T_CD8_Proliferating	NDUFB10	4.04778e-156	0.377306	0.651	0.282	1.02328e-151
T_CD8_Proliferating	PTMS	5.57715e-156	0.444761	0.485	0.167	1.4099e-151
T_CD8_Proliferating	COPE	8.2524e-156	0.395234	0.745	0.357	2.08621e-151
T_CD8_Proliferating	VBP1	4.7636e-155	0.265136	0.426	0.133	1.20424e-150
T_CD8_Proliferating	POMP	8.00364e-155	0.408725	0.745	0.358	2.02332e-150
T_CD8_Proliferating	PSMD1	4.15598e-154	0.257865	0.355	0.098	1.05063e-149
T_CD8_Proliferating	TIPRL	6.09646e-154	0.267505	0.419	0.13	1.54119e-149
T_CD8_Proliferating	CYTOR	6.79637e-154	0.460576	0.735	0.354	1.71812e-149
T_CD8_Proliferating	DCK	3.83299e-152	0.271569	0.389	0.117	9.6898e-148
T_CD8_Proliferating	PDAP1	2.23975e-151	0.302041	0.515	0.187	5.66208e-147
T_CD8_Proliferating	CCT8	3.41816e-151	0.354112	0.534	0.204	8.64112e-147
T_CD8_Proliferating	NUP210	8.81273e-151	0.264253	0.396	0.12	2.22786e-146
T_CD8_Proliferating	TWF2	1.10344e-150	0.265429	0.409	0.127	2.78949e-146
T_CD8_Proliferating	ACP1	3.50616e-150	0.292643	0.493	0.174	8.86357e-146
T_CD8_Proliferating	TRIM28	1.33078e-149	0.281397	0.451	0.15	3.3642e-145
T_CD8_Proliferating	KHDRBS1	7.72784e-149	0.334454	0.633	0.263	1.9536e-144
T_CD8_Proliferating	CCT7	1.26542e-148	0.296372	0.484	0.17	3.19897e-144
T_CD8_Proliferating	KPNB1	1.52233e-148	0.353729	0.621	0.26	3.84845e-144
T_CD8_Proliferating	DCXR	1.52615e-148	0.284895	0.431	0.14	3.85811e-144
T_CD8_Proliferating	BLOC1S1	6.32266e-148	0.372736	0.649	0.284	1.59837e-143
T_CD8_Proliferating	CDC123	6.42194e-148	0.25262	0.384	0.115	1.62347e-143
T_CD8_Proliferating	HDAC1	8.8593e-148	0.280841	0.454	0.153	2.23963e-143
T_CD8_Proliferating	PSMC5	2.47849e-146	0.311856	0.542	0.207	6.26563e-142
T_CD8_Proliferating	RHOA	4.04275e-146	0.415898	0.844	0.481	1.02201e-141
T_CD8_Proliferating	PSMA3	4.22385e-146	0.356878	0.614	0.261	1.06779e-141
T_CD8_Proliferating	NDUFC2	2.07449e-145	0.335493	0.643	0.277	5.24431e-141
T_CD8_Proliferating	RBM17	4.38779e-144	0.310194	0.531	0.201	1.10923e-139
T_CD8_Proliferating	PSMB7	1.33436e-141	0.264857	0.466	0.162	3.37326e-137
T_CD8_Proliferating	MT2A	1.84232e-141	0.366021	0.731	0.373	4.65738e-137
T_CD8_Proliferating	ZCRB1	2.15854e-141	0.252398	0.425	0.138	5.45679e-137
T_CD8_Proliferating	CCT2	2.4385e-141	0.342059	0.55	0.219	6.16452e-137
T_CD8_Proliferating	UBA2	3.5399e-141	0.260359	0.421	0.138	8.94886e-137
T_CD8_Proliferating	SF3B6	1.15779e-140	0.326214	0.662	0.293	2.9269e-136
T_CD8_Proliferating	HP1BP3	1.31899e-140	0.448645	0.706	0.356	3.3344e-136
T_CD8_Proliferating	MRPL47	4.37914e-140	0.257962	0.449	0.153	1.10705e-135
T_CD8_Proliferating	ILF3	4.38228e-140	0.309335	0.546	0.215	1.10784e-135
T_CD8_Proliferating	SLC25A3	4.48798e-140	0.435676	0.86	0.518	1.13456e-135
T_CD8_Proliferating	GTF2A2	9.09099e-140	0.292578	0.532	0.204	2.2982e-135
T_CD8_Proliferating	PDS5B	1.55383e-139	0.254939	0.39	0.122	3.92807e-135
T_CD8_Proliferating	DUSP4	1.14042e-138	0.58232	0.688	0.339	2.88298e-134
T_CD8_Proliferating	TMEM160	2.21163e-137	0.291189	0.531	0.206	5.59101e-133
T_CD8_Proliferating	ANXA6	4.32625e-137	0.318948	0.603	0.256	1.09368e-132
T_CD8_Proliferating	BRK1	5.61808e-137	0.33051	0.667	0.3	1.42025e-132
T_CD8_Proliferating	NDUFV2	7.03777e-137	0.372399	0.659	0.307	1.77915e-132
T_CD8_Proliferating	RAB27A	2.92019e-136	0.353215	0.59	0.252	7.38223e-132
T_CD8_Proliferating	PUF60	7.373e-136	0.263199	0.415	0.138	1.86389e-131
T_CD8_Proliferating	SERBP1	9.09683e-136	0.443449	0.836	0.496	2.29968e-131
T_CD8_Proliferating	VDAC1	8.35424e-135	0.336059	0.573	0.236	2.11195e-130
T_CD8_Proliferating	EID1	1.51051e-134	0.370653	0.639	0.291	3.81856e-130
T_CD8_Proliferating	DBI	2.50015e-134	0.389978	0.755	0.391	6.32037e-130
T_CD8_Proliferating	CMC2	2.88975e-134	0.32051	0.584	0.246	7.3053e-130
T_CD8_Proliferating	ACTR3	4.66441e-134	0.424621	0.765	0.415	1.17916e-129
T_CD8_Proliferating	UBE2L6	7.97703e-134	0.279543	0.436	0.151	2.01659e-129
T_CD8_Proliferating	ADRM1	1.10419e-133	0.260133	0.46	0.164	2.7914e-129
T_CD8_Proliferating	TPR	1.79074e-133	0.371154	0.721	0.35	4.52698e-129
T_CD8_Proliferating	CCT3	3.90965e-133	0.366345	0.635	0.289	9.88359e-129
T_CD8_Proliferating	PPA1	4.30548e-133	0.386132	0.553	0.233	1.08843e-128
T_CD8_Proliferating	ATP5F1D	1.02882e-132	0.354933	0.764	0.392	2.60086e-128
T_CD8_Proliferating	FKBP1A	1.14304e-132	0.310395	0.578	0.237	2.88961e-128
T_CD8_Proliferating	RECQL	1.33758e-132	0.25373	0.409	0.136	3.3814e-128
T_CD8_Proliferating	MAP2K2	1.66224e-132	0.327302	0.627	0.281	4.20214e-128
T_CD8_Proliferating	LCP1	8.77377e-132	0.444702	0.886	0.594	2.21801e-127
T_CD8_Proliferating	NDUFB11	5.28324e-131	0.349884	0.731	0.368	1.3356e-126
T_CD8_Proliferating	GMFG	5.38472e-131	0.403569	0.843	0.489	1.36126e-126
T_CD8_Proliferating	CLIC1	7.73293e-131	0.431238	0.926	0.652	1.95489e-126
T_CD8_Proliferating	PRELID1	9.43249e-131	0.436258	0.692	0.358	2.38453e-126
T_CD8_Proliferating	RAB8A	1.79953e-129	0.262497	0.505	0.192	4.54922e-125
T_CD8_Proliferating	CCT4	2.26038e-129	0.320106	0.583	0.248	5.71423e-125
T_CD8_Proliferating	DNAJC8	5.63181e-129	0.313155	0.624	0.273	1.42372e-124
T_CD8_Proliferating	SEM1	1.53938e-128	0.351081	0.639	0.294	3.89155e-124
T_CD8_Proliferating	NAA38	2.56526e-128	0.28065	0.451	0.164	6.48497e-124
T_CD8_Proliferating	RFC1	3.34862e-128	0.286984	0.482	0.181	8.46531e-124
T_CD8_Proliferating	NDUFS8	6.81121e-128	0.264228	0.473	0.175	1.72187e-123
T_CD8_Proliferating	UQCRFS1	8.63604e-128	0.272851	0.48	0.181	2.18319e-123
T_CD8_Proliferating	CCAR1	1.26927e-127	0.279744	0.488	0.184	3.2087e-123
T_CD8_Proliferating	MAGOH	2.48368e-127	0.301695	0.581	0.25	6.27873e-123
T_CD8_Proliferating	NDUFA12	2.50141e-127	0.310307	0.542	0.224	6.32357e-123
T_CD8_Proliferating	ARL6IP4	3.60914e-127	0.352608	0.73	0.375	9.1239e-123
T_CD8_Proliferating	TRAPPC1	4.64019e-127	0.306216	0.598	0.259	1.17304e-122
T_CD8_Proliferating	ARL6IP1	5.17128e-127	0.587289	0.607	0.29	1.3073e-122
T_CD8_Proliferating	RHEB	2.45665e-126	0.320305	0.534	0.22	6.21042e-122
T_CD8_Proliferating	RAB5IF	1.42403e-125	0.283891	0.51	0.201	3.59994e-121
T_CD8_Proliferating	MTHFD2	2.22694e-125	0.273753	0.476	0.177	5.62971e-121
T_CD8_Proliferating	NHP2	9.14686e-124	0.251093	0.394	0.134	2.31233e-119
T_CD8_Proliferating	SRSF4	1.2405e-123	0.317177	0.604	0.27	3.13599e-119
T_CD8_Proliferating	APOBEC3C	1.24464e-123	0.283639	0.503	0.197	3.14644e-119
T_CD8_Proliferating	EIF2S2	1.52658e-122	0.328058	0.586	0.259	3.85919e-118
T_CD8_Proliferating	CSNK2B	4.02566e-122	0.256462	0.47	0.177	1.01769e-117
T_CD8_Proliferating	NAP1L1	1.89155e-121	0.42673	0.866	0.553	4.78184e-117
T_CD8_Proliferating	EIF3I	2.11826e-121	0.270585	0.517	0.209	5.35496e-117
T_CD8_Proliferating	HNRNPA1	5.18212e-121	0.405531	0.903	0.633	1.31004e-116
T_CD8_Proliferating	PPP1R14B	6.18802e-121	0.379946	0.479	0.192	1.56433e-116
T_CD8_Proliferating	TUFM	6.64729e-120	0.304354	0.516	0.214	1.68044e-115
T_CD8_Proliferating	EIF5A	9.99918e-120	0.37441	0.616	0.29	2.52779e-115
T_CD8_Proliferating	ARPC1B	1.42856e-119	0.381832	0.722	0.382	3.61139e-115
T_CD8_Proliferating	TPM3	3.86732e-119	0.408433	0.907	0.624	9.77659e-115
T_CD8_Proliferating	ATP5PB	2.38868e-118	0.274877	0.523	0.215	6.03857e-114
T_CD8_Proliferating	TXNL4A	3.82173e-118	0.277823	0.485	0.193	9.66133e-114
T_CD8_Proliferating	MBD2	3.94452e-118	0.297826	0.529	0.223	9.97176e-114
T_CD8_Proliferating	PSME1	4.16516e-116	0.374983	0.854	0.533	1.05295e-111
T_CD8_Proliferating	ATP5IF1	4.80243e-116	0.345126	0.717	0.372	1.21405e-111
T_CD8_Proliferating	TIGIT	7.29195e-116	0.302704	0.502	0.199	1.8434e-111
T_CD8_Proliferating	HMGN3	7.49683e-116	0.327864	0.585	0.265	1.8952e-111
T_CD8_Proliferating	RIF1	1.47e-114	0.256035	0.468	0.18	3.71616e-110
T_CD8_Proliferating	NFATC2IP	8.31341e-114	0.256808	0.465	0.18	2.10163e-109
T_CD8_Proliferating	SF3B5	8.97553e-114	0.28898	0.627	0.294	2.26902e-109
T_CD8_Proliferating	PTPN7	2.02003e-113	0.366799	0.718	0.381	5.10662e-109
T_CD8_Proliferating	ARHGDIB	4.10862e-113	0.424029	0.897	0.646	1.03866e-108
T_CD8_Proliferating	ATP5MF	8.59201e-113	0.330922	0.618	0.295	2.17206e-108
T_CD8_Proliferating	SRSF9	8.77292e-112	0.352093	0.721	0.393	2.21779e-107
T_CD8_Proliferating	SRI	9.49802e-112	0.324798	0.554	0.251	2.4011e-107
T_CD8_Proliferating	PHB	1.07237e-111	0.269901	0.409	0.153	2.71096e-107
T_CD8_Proliferating	ATP5MC1	6.38022e-111	0.285667	0.444	0.176	1.61292e-106
T_CD8_Proliferating	RNPS1	4.27015e-110	0.290256	0.603	0.278	1.07949e-105
T_CD8_Proliferating	EWSR1	5.36037e-110	0.259725	0.545	0.232	1.3551e-105
T_CD8_Proliferating	ABRACL	1.95117e-109	0.311171	0.635	0.309	4.93257e-105
T_CD8_Proliferating	CDK2AP2	3.70124e-109	0.296756	0.543	0.242	9.35673e-105
T_CD8_Proliferating	LCK	2.12909e-108	0.360572	0.651	0.346	5.38233e-104
T_CD8_Proliferating	LSP1	2.69699e-108	0.343931	0.735	0.401	6.818e-104
T_CD8_Proliferating	ENSA	3.12306e-108	0.27589	0.624	0.291	7.8951e-104
T_CD8_Proliferating	KIF2A	1.30263e-107	0.253974	0.479	0.195	3.29306e-103
T_CD8_Proliferating	UQCRH	1.65673e-107	0.354008	0.825	0.492	4.18822e-103
T_CD8_Proliferating	COX6A1	7.17513e-106	0.33496	0.782	0.448	1.81387e-101
T_CD8_Proliferating	C1QBP	1.22577e-104	0.381422	0.461	0.199	3.09874e-100
T_CD8_Proliferating	SYNCRIP	1.24102e-104	0.263411	0.496	0.208	3.13729e-100
T_CD8_Proliferating	RBBP4	4.01798e-104	0.254	0.51	0.215	1.01575e-99
T_CD8_Proliferating	SRSF3	4.22065e-104	0.360091	0.921	0.653	1.06698e-99
T_CD8_Proliferating	GZMB	1.76155e-103	0.798518	0.641	0.357	4.45319e-99
T_CD8_Proliferating	HADHA	4.55433e-103	0.256588	0.482	0.201	1.15133e-98
T_CD8_Proliferating	DCP2	1.25216e-102	0.250072	0.417	0.161	3.16546e-98
T_CD8_Proliferating	CTLA4	1.42382e-102	0.308768	0.428	0.165	3.59942e-98
T_CD8_Proliferating	EPSTI1	7.43478e-102	0.278042	0.417	0.162	1.87951e-97
T_CD8_Proliferating	BAX	1.71227e-101	0.315432	0.572	0.269	4.32861e-97
T_CD8_Proliferating	UBE2M	4.16712e-101	0.259832	0.513	0.225	1.05345e-96
T_CD8_Proliferating	UBE2D2	1.89636e-100	0.293741	0.698	0.368	4.794e-96
T_CD8_Proliferating	TPM4	2.33431e-100	0.347956	0.678	0.358	5.90114e-96
T_CD8_Proliferating	TXN	3.50136e-100	0.374228	0.683	0.372	8.85144e-96
T_CD8_Proliferating	H1FX	3.67681e-100	0.386208	0.621	0.32	9.29497e-96
T_CD8_Proliferating	MRPS6	1.74127e-99	0.288268	0.613	0.299	4.40194e-95
T_CD8_Proliferating	PTGES3	4.98532e-99	0.33096	0.812	0.491	1.26029e-94
T_CD8_Proliferating	ATP5MC2	9.15747e-99	0.34278	0.863	0.548	2.31501e-94
T_CD8_Proliferating	CD8A	1.31094e-98	0.438891	0.515	0.244	3.31405e-94
T_CD8_Proliferating	RGS10	1.34434e-97	0.273553	0.541	0.248	3.39849e-93
T_CD8_Proliferating	CD8B	3.62912e-97	0.274991	0.41	0.159	9.17442e-93
T_CD8_Proliferating	SEC11A	3.78658e-97	0.290227	0.652	0.328	9.57247e-93
T_CD8_Proliferating	ATP5MG	5.33564e-97	0.34482	0.912	0.661	1.34885e-92
T_CD8_Proliferating	VPS29	7.19341e-97	0.265274	0.554	0.257	1.81849e-92
T_CD8_Proliferating	CACYBP	1.77958e-96	0.397084	0.701	0.38	4.49879e-92
T_CD8_Proliferating	MRPL18	2.24981e-96	0.289642	0.524	0.232	5.68752e-92
T_CD8_Proliferating	UBE2N	2.7586e-95	0.260812	0.523	0.24	6.97375e-91
T_CD8_Proliferating	NDUFA4	3.64171e-95	0.335367	0.851	0.549	9.20623e-91
T_CD8_Proliferating	UBALD2	4.90913e-95	0.333901	0.565	0.282	1.24103e-90
T_CD8_Proliferating	PRDX6	6.18203e-95	0.25816	0.509	0.228	1.56282e-90
T_CD8_Proliferating	COX6C	1.11902e-94	0.353127	0.825	0.521	2.82888e-90
T_CD8_Proliferating	SUMO1	2.15155e-93	0.276346	0.659	0.343	5.43913e-89
T_CD8_Proliferating	ARHGDIA	2.81441e-92	0.259969	0.587	0.284	7.11483e-88
T_CD8_Proliferating	SF3B2	4.94841e-92	0.254538	0.564	0.269	1.25096e-87
T_CD8_Proliferating	IKZF3	2.21541e-91	0.319219	0.633	0.335	5.60057e-87
T_CD8_Proliferating	CKLF	3.72437e-91	0.309939	0.694	0.371	9.4152e-87
T_CD8_Proliferating	UQCRQ	4.88214e-91	0.268582	0.559	0.268	1.23421e-86
T_CD8_Proliferating	VDAC2	8.22752e-91	0.254161	0.535	0.252	2.07992e-86
T_CD8_Proliferating	ARPC4	1.01595e-90	0.291162	0.592	0.3	2.56833e-86
T_CD8_Proliferating	CAPZB	2.0297e-90	0.281487	0.67	0.357	5.13107e-86
T_CD8_Proliferating	CHD4	6.97108e-90	0.267424	0.569	0.273	1.76229e-85
T_CD8_Proliferating	EIF3A	1.26376e-89	0.313448	0.715	0.402	3.19478e-85
T_CD8_Proliferating	NOP56	1.95108e-89	0.276045	0.559	0.272	4.93233e-85
T_CD8_Proliferating	PAXX	2.00329e-89	0.280792	0.61	0.312	5.06432e-85
T_CD8_Proliferating	AHI1	2.76042e-89	0.25768	0.44	0.185	6.97834e-85
T_CD8_Proliferating	YWHAE	9.27843e-89	0.260057	0.562	0.268	2.34559e-84
T_CD8_Proliferating	BATF	1.15006e-88	0.309033	0.521	0.241	2.90736e-84
T_CD8_Proliferating	NDUFB8	3.8699e-88	0.276658	0.66	0.356	9.78312e-84
T_CD8_Proliferating	ZNF706	5.79968e-88	0.277481	0.581	0.29	1.46616e-83
T_CD8_Proliferating	GBP5	1.64613e-87	0.349547	0.509	0.243	4.16142e-83
T_CD8_Proliferating	NEDD8	2.59368e-86	0.268934	0.673	0.359	6.55682e-82
T_CD8_Proliferating	NOP58	3.2103e-85	0.253113	0.555	0.27	8.11564e-81
T_CD8_Proliferating	CAP1	7.26538e-85	0.285346	0.649	0.346	1.83669e-80
T_CD8_Proliferating	DRAP1	9.69936e-85	0.274326	0.677	0.368	2.452e-80
T_CD8_Proliferating	SSBP1	2.28291e-84	0.274256	0.618	0.328	5.7712e-80
T_CD8_Proliferating	MT-ND6	2.8283e-84	0.359452	0.587	0.309	7.14994e-80
T_CD8_Proliferating	PGK1	4.57317e-84	0.316183	0.741	0.432	1.1561e-79
T_CD8_Proliferating	PCBP2	9.20001e-83	0.291665	0.754	0.445	2.32576e-78
T_CD8_Proliferating	TCP1	1.89946e-82	0.264252	0.603	0.309	4.80184e-78
T_CD8_Proliferating	HNRNPC	4.47269e-82	0.309206	0.872	0.601	1.1307e-77
T_CD8_Proliferating	RBM3	5.34663e-82	0.290347	0.686	0.383	1.35163e-77
T_CD8_Proliferating	PTP4A2	2.89392e-81	0.262375	0.699	0.383	7.31583e-77
T_CD8_Proliferating	STAT1	4.09625e-81	0.296895	0.528	0.258	1.03553e-76
T_CD8_Proliferating	RPS27L	6.47661e-80	0.299621	0.636	0.339	1.63729e-75
T_CD8_Proliferating	YWHAB	1.75596e-79	0.284218	0.882	0.593	4.43907e-75
T_CD8_Proliferating	DDX46	1.98199e-79	0.253162	0.641	0.34	5.01047e-75
T_CD8_Proliferating	UBXN4	7.64135e-79	0.250135	0.675	0.366	1.93173e-74
T_CD8_Proliferating	HNRNPK	7.21965e-78	0.281968	0.829	0.527	1.82513e-73
T_CD8_Proliferating	ISG15	7.29324e-78	0.427072	0.644	0.372	1.84373e-73
T_CD8_Proliferating	LY6E	7.20014e-77	0.307552	0.684	0.39	1.8202e-72
T_CD8_Proliferating	BST2	1.89362e-75	0.268979	0.628	0.345	4.78707e-71
T_CD8_Proliferating	PPDPF	5.11832e-75	0.30648	0.744	0.455	1.29391e-70
T_CD8_Proliferating	TRIR	9.83312e-75	0.276362	0.792	0.499	2.48581e-70
T_CD8_Proliferating	RBM8A	1.13613e-73	0.261076	0.789	0.484	2.87214e-69
T_CD8_Proliferating	GNAI2	3.31544e-73	0.280684	0.767	0.474	8.38144e-69
T_CD8_Proliferating	CLEC2D	1.67789e-72	0.305839	0.734	0.454	4.2417e-68
T_CD8_Proliferating	UQCR10	8.28735e-72	0.262347	0.628	0.343	2.09504e-67
T_CD8_Proliferating	TLN1	1.10818e-71	0.259814	0.669	0.381	2.80148e-67
T_CD8_Proliferating	COX7B	1.96139e-71	0.25296	0.673	0.381	4.95839e-67
T_CD8_Proliferating	SNRPD2	2.72652e-71	0.256925	0.646	0.366	6.89264e-67
T_CD8_Proliferating	GTF3A	1.58543e-70	0.292971	0.599	0.341	4.00796e-66
T_CD8_Proliferating	COX7A2	3.15761e-68	0.269497	0.763	0.48	7.98244e-64
T_CD8_Proliferating	MSN	2.48365e-67	0.270255	0.747	0.466	6.27866e-63
T_CD8_Proliferating	CD96	9.34912e-67	0.254879	0.598	0.339	2.36346e-62
T_CD8_Proliferating	RBPJ	8.95466e-66	0.308033	0.622	0.363	2.26374e-61
T_CD8_Proliferating	TUBA4A	2.25938e-65	0.271032	0.681	0.41	5.71172e-61
T_CD8_Proliferating	SPCS2	1.17157e-60	0.262289	0.735	0.447	2.96173e-56
T_CD8_Proliferating	SOD1	8.28232e-58	0.267271	0.803	0.534	2.09377e-53
T_CD8_Proliferating	SYNE2	9.76403e-58	0.274279	0.704	0.445	2.46835e-53
NK_cells	GNLY	0	2.08037	0.891	0.201	0
NK_cells	NKG7	0	1.68218	0.998	0.382	0
NK_cells	SPON2	0	1.61969	0.897	0.066	0
NK_cells	FGFBP2	0	1.48054	0.872	0.041	0
NK_cells	PRF1	0	1.38811	0.942	0.205	0
NK_cells	FCER1G	0	1.35295	0.857	0.065	0
NK_cells	FCGR3A	0	1.26641	0.848	0.058	0
NK_cells	PTGDS	0	1.26579	0.331	0.011	0
NK_cells	KLRF1	0	1.25928	0.871	0.041	0
NK_cells	TYROBP	0	1.2347	0.896	0.125	0
NK_cells	KLRD1	0	1.21251	0.945	0.244	0
NK_cells	CD247	0	1.13088	0.898	0.284	0
NK_cells	CST7	0	1.0828	0.95	0.398	0
NK_cells	CCL4	0	1.05177	0.927	0.415	0
NK_cells	CCL3	0	1.04223	0.442	0.118	0
NK_cells	GZMB	0	1.00986	0.945	0.282	0
NK_cells	PLAC8	0	0.986275	0.776	0.123	0
NK_cells	MYOM2	0	0.908316	0.443	0.012	0
NK_cells	AREG	0	0.870407	0.656	0.318	0
NK_cells	KLRB1	0	0.847308	0.871	0.279	0
NK_cells	ARL4C	0	0.839373	0.904	0.487	0
NK_cells	EFHD2	0	0.830975	0.795	0.252	0
NK_cells	CTSW	0	0.807938	0.874	0.341	0
NK_cells	IFITM2	0	0.738724	0.849	0.475	0
NK_cells	ABHD17A	0	0.705234	0.779	0.307	0
NK_cells	CCL4L2	0	0.672197	0.404	0.139	0
NK_cells	GZMA	0	0.654792	0.942	0.442	0
NK_cells	PLEK	0	0.645023	0.56	0.084	0
NK_cells	ADGRG1	0	0.643969	0.554	0.053	0
NK_cells	CLIC3	0	0.639829	0.528	0.087	0
NK_cells	LITAF	0	0.638195	0.765	0.329	0
NK_cells	METRNL	0	0.635941	0.697	0.29	0
NK_cells	ITGB2	0	0.631083	0.769	0.329	0
NK_cells	CDC42SE1	0	0.610265	0.731	0.309	0
NK_cells	CX3CR1	0	0.595599	0.458	0.018	0
NK_cells	GZMM	0	0.595145	0.733	0.274	0
NK_cells	IGFBP7	0	0.592173	0.497	0.028	0
NK_cells	RAP1B	0	0.553101	0.797	0.454	0
NK_cells	CMC1	0	0.537928	0.483	0.155	0
NK_cells	PYHIN1	0	0.537571	0.595	0.195	0
NK_cells	CD7	0	0.520972	0.804	0.376	0
NK_cells	PTPN12	0	0.519169	0.491	0.067	0
NK_cells	ZEB2	0	0.512808	0.735	0.356	0
NK_cells	JAK1	0	0.506182	0.79	0.486	0
NK_cells	C1orf56	0	0.506156	0.573	0.213	0
NK_cells	CEP78	0	0.50115	0.461	0.079	0
NK_cells	FOSL2	0	0.495581	0.7	0.391	0
NK_cells	IL2RB	0	0.495206	0.624	0.24	0
NK_cells	AES	0	0.483198	0.764	0.441	0
NK_cells	RUNX3	0	0.47426	0.8	0.47	0
NK_cells	GPR65	0	0.472013	0.667	0.307	0
NK_cells	HOPX	0	0.471009	0.671	0.286	0
NK_cells	TXK	0	0.46926	0.43	0.047	0
NK_cells	SPN	0	0.457831	0.56	0.208	0
NK_cells	AKNA	0	0.457563	0.645	0.323	0
NK_cells	TRDC	0	0.456	0.485	0.064	0
NK_cells	GK5	0	0.454383	0.409	0.046	0
NK_cells	AKR1C3	0	0.453939	0.372	0.015	0
NK_cells	NFE2L2	0	0.452366	0.604	0.348	0
NK_cells	AC004687.1	0	0.437991	0.534	0.232	0
NK_cells	BIN2	0	0.437478	0.557	0.209	0
NK_cells	HCST	0	0.436768	0.863	0.596	0
NK_cells	PTPRE	0	0.436662	0.454	0.12	0
NK_cells	GNG2	0	0.432494	0.634	0.301	0
NK_cells	S1PR5	0	0.431642	0.388	0.019	0
NK_cells	KLF3	0	0.416089	0.451	0.114	0
NK_cells	CD47	0	0.415534	0.683	0.377	0
NK_cells	APMAP	0	0.414801	0.488	0.128	0
NK_cells	GZMH	0	0.409077	0.597	0.268	0
NK_cells	CCND3	0	0.406427	0.524	0.187	0
NK_cells	FLNA	0	0.406324	0.651	0.322	0
NK_cells	TLE4	0	0.397045	0.574	0.264	0
NK_cells	DSTN	0	0.396059	0.515	0.213	0
NK_cells	CEBPD	0	0.395758	0.384	0.083	0
NK_cells	TGFB1	0	0.3919	0.668	0.371	0
NK_cells	C1orf21	0	0.38768	0.392	0.043	0
NK_cells	SH2D1B	0	0.379355	0.342	0.012	0
NK_cells	MAPK1	0	0.377764	0.476	0.165	0
NK_cells	HIPK2	0	0.370642	0.399	0.091	0
NK_cells	SAMD3	0	0.365499	0.423	0.11	0
NK_cells	NDUFB2	0	0.358691	0.65	0.375	0
NK_cells	GSAP	0	0.357474	0.329	0.041	0
NK_cells	TTC38	0	0.356578	0.339	0.033	0
NK_cells	DBI	0	0.35535	0.635	0.366	0
NK_cells	SYNE1	0	0.353423	0.473	0.185	0
NK_cells	MBP	0	0.353422	0.654	0.381	0
NK_cells	PIP4K2A	0	0.353127	0.576	0.287	0
NK_cells	ITGAL	0	0.352988	0.519	0.228	0
NK_cells	TES	0	0.351767	0.45	0.154	0
NK_cells	MATK	0	0.350937	0.439	0.124	0
NK_cells	ATM	0	0.348413	0.584	0.313	0
NK_cells	GNPTAB	0	0.346061	0.413	0.118	0
NK_cells	FAM49B	0	0.336723	0.604	0.327	0
NK_cells	MYO1F	0	0.333366	0.442	0.166	0
NK_cells	PTPN4	0	0.330718	0.428	0.143	0
NK_cells	SYTL3	0	0.330345	0.639	0.381	0
NK_cells	RAP2B	0	0.32686	0.426	0.163	0
NK_cells	LPCAT1	0	0.326737	0.367	0.073	0
NK_cells	VPS37B	0	0.326597	0.564	0.309	0
NK_cells	GSTP1	0	0.324497	0.653	0.398	0
NK_cells	PTGDR	0	0.323872	0.306	0.035	0
NK_cells	MYBL1	0	0.321979	0.334	0.069	0
NK_cells	GFOD1	0	0.319817	0.322	0.045	0
NK_cells	MAP3K8	0	0.317246	0.401	0.144	0
NK_cells	PRSS23	0	0.314562	0.28	0.019	0
NK_cells	TFDP2	0	0.312458	0.395	0.124	0
NK_cells	TBX21	0	0.310116	0.341	0.088	0
NK_cells	LYN	0	0.309921	0.339	0.066	0
NK_cells	MAPRE2	0	0.309383	0.418	0.164	0
NK_cells	CHST2	0	0.3071	0.288	0.025	0
NK_cells	CD164	0	0.303679	0.569	0.312	0
NK_cells	CTBP2	0	0.301652	0.29	0.02	0
NK_cells	RAB29	0	0.300154	0.379	0.125	0
NK_cells	MTSS1	0	0.296594	0.31	0.046	0
NK_cells	KLF2	0	0.295041	0.683	0.386	0
NK_cells	HMGN3	0	0.29311	0.506	0.24	0
NK_cells	RASSF1	0	0.288406	0.407	0.156	0
NK_cells	CTSC	0	0.287295	0.578	0.314	0
NK_cells	C12orf75	0	0.284814	0.472	0.217	0
NK_cells	NCR3	0	0.282305	0.342	0.085	0
NK_cells	TPST2	0	0.280986	0.394	0.14	0
NK_cells	SORL1	0	0.275643	0.398	0.143	0
NK_cells	SLA	8.02589e-291	0.309249	0.606	0.35	2.02895e-286
B_cells	HLA-DRA	0	2.03841	0.998	0.585	0
B_cells	CD74	0	1.69911	1	0.713	0
B_cells	MS4A1	0	1.57017	0.896	0.011	0
B_cells	HLA-DRB1	0	1.4042	0.983	0.562	0
B_cells	CD83	0	1.32968	0.755	0.139	0
B_cells	HLA-DQB1	0	1.27832	0.891	0.185	0
B_cells	HLA-DPA1	0	1.25966	0.973	0.51	0
B_cells	HLA-DQA1	0	1.25482	0.844	0.147	0
B_cells	HLA-DPB1	0	1.24313	0.966	0.498	0
B_cells	BANK1	0	1.15433	0.797	0.005	0
B_cells	CD79A	0	1.00113	0.779	0.059	0
B_cells	CD37	0	0.969162	0.905	0.461	0
B_cells	MEF2C	0	0.866626	0.662	0.025	0
B_cells	MIR29B2CHG	0	0.834995	0.62	0.095	0
B_cells	IER5	0	0.813951	0.683	0.386	0
B_cells	SMIM14	0	0.770143	0.577	0.054	0
B_cells	TCF4	0	0.735401	0.567	0.026	0
B_cells	BASP1	0	0.731496	0.566	0.035	0
B_cells	POU2F2	0	0.716458	0.619	0.1	0
B_cells	TNFRSF13C	0	0.655481	0.55	0.015	0
B_cells	CD79B	0	0.640251	0.571	0.065	0
B_cells	RALGPS2	0	0.636714	0.526	0.027	0
B_cells	ID3	0	0.63657	0.454	0.101	0
B_cells	VPREB3	0	0.63266	0.446	0.004	0
B_cells	BCL11A	0	0.621337	0.474	0.003	0
B_cells	MARCKS	0	0.61445	0.468	0.041	0
B_cells	ARHGAP24	0	0.614135	0.511	0.002	0
B_cells	ADAM28	0	0.590173	0.484	0.025	0
B_cells	TNFRSF13B	0	0.587323	0.47	0.01	0
B_cells	HLA-DMA	0	0.585757	0.576	0.121	0
B_cells	SWAP70	0	0.578269	0.511	0.017	0
B_cells	HLA-DMB	0	0.552512	0.498	0.048	0
B_cells	LTB	0	0.533324	0.775	0.376	0
B_cells	CCDC50	0	0.51635	0.463	0.075	0
B_cells	LAPTM5	0	0.514018	0.8	0.507	0
B_cells	IGHM	0	0.480554	0.484	0.044	0
B_cells	CD40	0	0.479727	0.42	0.019	0
B_cells	MARCH1	0	0.470953	0.389	0.006	0
B_cells	IRF8	0	0.466544	0.413	0.044	0
B_cells	CTSH	0	0.452883	0.423	0.08	0
B_cells	RNASET2	0	0.431335	0.618	0.266	0
B_cells	CTSZ	0	0.415739	0.49	0.166	0
B_cells	LINC00926	0	0.41537	0.335	0.005	0
B_cells	TRIM38	0	0.410755	0.511	0.224	0
B_cells	NFKBID	0	0.407781	0.421	0.141	0
B_cells	GPR183	0	0.405007	0.465	0.176	0
B_cells	SNX2	0	0.400472	0.442	0.107	0
B_cells	SP110	0	0.398665	0.559	0.235	0
B_cells	PHACTR1	0	0.396449	0.274	0.016	0
B_cells	LY86	0	0.391614	0.356	0.004	0
B_cells	CD22	0	0.38963	0.317	0.002	0
B_cells	BCL2A1	0	0.388384	0.337	0.072	0
B_cells	LY9	0	0.388205	0.34	0.077	0
B_cells	SPIB	0	0.381306	0.324	0.003	0
B_cells	CD24	0	0.375257	0.323	0.018	0
B_cells	AIM2	0	0.357864	0.336	0.038	0
B_cells	CHCHD10	0	0.356585	0.483	0.185	0
B_cells	BLK	0	0.346256	0.314	0.005	0
B_cells	ORAI2	0	0.343952	0.385	0.119	0
B_cells	IFI30	0	0.342246	0.271	0.016	0
B_cells	SYPL1	0	0.340842	0.429	0.115	0
B_cells	HVCN1	0	0.340355	0.305	0.015	0
B_cells	NCOA3	0	0.340141	0.448	0.15	0
B_cells	PAX5	0	0.338004	0.298	0.001	0
B_cells	CIITA	0	0.337853	0.301	0.019	0
B_cells	LYN	0	0.334341	0.373	0.078	0
B_cells	CYBB	0	0.3338	0.305	0.021	0
B_cells	CD19	0	0.333037	0.301	0.003	0
B_cells	PKIG	0	0.332703	0.298	0.007	0
B_cells	STX7	0	0.332616	0.342	0.062	0
B_cells	FCMR	0	0.320726	0.386	0.119	0
B_cells	COBLL1	0	0.316494	0.291	0.019	0
B_cells	SESN3	0	0.312143	0.374	0.097	0
B_cells	SYNGR2	0	0.311901	0.353	0.087	0
B_cells	DAPP1	0	0.311281	0.334	0.062	0
B_cells	NCF1	0	0.31007	0.39	0.117	0
B_cells	SELL	0	0.298107	0.367	0.1	0
B_cells	TLR10	0	0.289074	0.257	0.002	0
B_cells	TMEM154	0	0.283872	0.32	0.064	0
B_cells	DRAM2	0	0.27691	0.341	0.086	0
B_cells	RIPOR2	1.13211e-305	0.343414	0.518	0.232	2.86198e-301
B_cells	NR4A1	1.00006e-303	0.426778	0.625	0.324	2.52815e-299
B_cells	KLF2	4.44485e-300	0.511551	0.717	0.4	1.12366e-295
B_cells	PRKCB	1.35194e-293	0.312658	0.468	0.201	3.4177e-289
B_cells	PARP14	1.19845e-279	0.38991	0.559	0.281	3.02968e-275
B_cells	CMTM6	3.62272e-277	0.336281	0.52	0.245	9.15824e-273
B_cells	PRDM2	2.22156e-254	0.357526	0.555	0.29	5.61609e-250
B_cells	CD55	9.57788e-252	0.394403	0.6	0.324	2.42129e-247
B_cells	ATP2B1	1.29679e-250	0.329301	0.519	0.253	3.27828e-246
Plasma	IGKC	0	5.853	0.95	0.403	0
Plasma	IGLC2	0	5.68257	0.809	0.257	0
Plasma	IGHA1	0	5.41434	0.881	0.238	0
Plasma	IGLC3	0	5.13079	0.529	0.148	0
Plasma	IGHG3	0	4.65159	0.622	0.118	0
Plasma	IGHG1	0	4.42092	0.568	0.082	0
Plasma	JCHAIN	0	4.41879	0.879	0.073	0
Plasma	IGHG4	0	3.54534	0.533	0.055	0
Plasma	IGHA2	0	3.05136	0.495	0.021	0
Plasma	IGHGP	0	2.81562	0.408	0.019	0
Plasma	IGHG2	0	2.78798	0.428	0.016	0
Plasma	MZB1	0	2.53024	0.998	0.053	0
Plasma	SSR4	0	2.08402	0.998	0.563	0
Plasma	HERPUD1	0	1.66695	0.989	0.554	0
Plasma	DERL3	0	1.5092	0.916	0.011	0
Plasma	XBP1	0	1.48092	0.963	0.313	0
Plasma	SEC11C	0	1.29735	0.948	0.226	0
Plasma	PRDX4	0	1.27392	0.92	0.069	0
Plasma	FKBP11	0	1.23249	0.946	0.205	0
Plasma	HSP90B1	0	1.19829	0.975	0.475	0
Plasma	CD79A	0	0.985619	0.805	0.069	0
Plasma	SSR3	0	0.91217	0.901	0.216	0
Plasma	SDF2L1	0	0.878905	0.861	0.174	0
Plasma	FKBP2	0	0.874987	0.869	0.186	0
Plasma	ITM2C	0	0.840682	0.777	0.122	0
Plasma	SPCS2	0	0.833691	0.96	0.423	0
Plasma	MANF	0	0.750256	0.798	0.204	0
Plasma	TNFRSF17	0	0.727418	0.629	0.008	0
Plasma	DNAJB9	0	0.723174	0.819	0.268	0
Plasma	SPCS1	0	0.686998	0.901	0.42	0
Plasma	SELENOS	0	0.654865	0.799	0.206	0
Plasma	LMAN1	0	0.648857	0.764	0.187	0
Plasma	FCRL5	0	0.598852	0.612	0.018	0
Plasma	CD27	0	0.571228	0.664	0.185	0
Plasma	MYDGF	0	0.560392	0.659	0.194	0
Plasma	UBE2J1	0	0.5517	0.601	0.139	0
Plasma	CD38	0	0.535553	0.617	0.089	0
Plasma	SEL1L	0	0.531348	0.616	0.104	0
Plasma	PDIA6	0	0.51848	0.775	0.292	0
Plasma	SELENOM	0	0.505075	0.618	0.125	0
Plasma	ISG20	0	0.503322	0.85	0.454	0
Plasma	PLPP5	0	0.502509	0.623	0.091	0
Plasma	IFI6	0	0.500792	0.506	0.172	0
Plasma	SPCS3	0	0.498427	0.754	0.284	0
Plasma	RABAC1	0	0.477224	0.827	0.373	0
Plasma	TMEM59	0	0.459547	0.856	0.421	0
Plasma	SDC1	0	0.440541	0.409	0.007	0
Plasma	RRBP1	0	0.429468	0.547	0.156	0
Plasma	CRELD2	0	0.427082	0.54	0.117	0
Plasma	KDELR2	0	0.423514	0.593	0.181	0
Plasma	RAB30	0	0.414444	0.382	0.057	0
Plasma	NUCB2	0	0.413251	0.567	0.174	0
Plasma	EAF2	0	0.40985	0.433	0.028	0
Plasma	TXNDC15	0	0.406422	0.541	0.104	0
Plasma	HM13	0	0.404046	0.581	0.163	0
Plasma	ERLEC1	0	0.402388	0.527	0.124	0
Plasma	JSRP1	0	0.394147	0.286	0.005	0
Plasma	RPN2	0	0.390179	0.594	0.191	0
Plasma	CLPTM1L	0	0.371854	0.513	0.115	0
Plasma	POU2AF1	0	0.369167	0.399	0.028	0
Plasma	SRPRB	0	0.352083	0.442	0.071	0
Plasma	ALG5	0	0.351339	0.484	0.101	0
Plasma	TPD52	0	0.345945	0.487	0.094	0
Plasma	PDK1	0	0.33565	0.378	0.051	0
Plasma	OSTC	0	0.334722	0.581	0.226	0
Plasma	SLAMF7	0	0.330691	0.46	0.103	0
Plasma	PIM2	0	0.324046	0.44	0.144	0
Plasma	TMEM208	0	0.319507	0.475	0.139	0
Plasma	FNDC3A	0	0.30026	0.41	0.102	0
Plasma	PDIA4	0	0.296711	0.38	0.086	0
Plasma	CADM1	0	0.294823	0.287	0.021	0
Plasma	SPATS2	0	0.29435	0.343	0.039	0
Plasma	DNAJC3	0	0.293048	0.481	0.163	0
Plasma	FBXW7	0	0.290855	0.456	0.161	0
Plasma	NANS	0	0.286001	0.418	0.107	0
Plasma	SRM	0	0.285832	0.392	0.11	0
Plasma	KDELR1	0	0.284247	0.42	0.112	0
Plasma	SPAG4	0	0.280295	0.3	0.014	0
Plasma	HSPA13	0	0.276116	0.378	0.072	0
Plasma	HDLBP	0	0.275401	0.385	0.114	0
Plasma	CREB3L2	0	0.258041	0.335	0.08	0
Plasma	MARCKS	0	0.25749	0.314	0.058	0
Plasma	DNAJC1	3.85096e-303	0.284696	0.533	0.209	9.73524e-299
Plasma	HSPA5	5.71044e-276	0.480219	0.86	0.514	1.4436e-271
Plasma	DERL1	2.43687e-275	0.261351	0.476	0.183	6.1604e-271
Plasma	DUSP5	2.699e-259	0.426398	0.554	0.256	6.82306e-255
Plasma	ANKRD28	1.0644e-252	0.395701	0.651	0.314	2.69081e-248
Plasma	SEC61B	8.10692e-242	0.347276	0.795	0.455	2.04943e-237
Plasma	TMED9	3.05984e-238	0.258406	0.483	0.202	7.73527e-234
Plasma	PPIB	5.66377e-207	0.374575	0.799	0.475	1.4318e-202
Plasma	TENT5C	1.63338e-190	0.264292	0.729	0.405	4.12918e-186
Plasma	SERP1	5.42833e-146	0.290735	0.82	0.554	1.37228e-141
