# Supplementary material for: Single-cell RNA sequencing reveals distinct tumor microenvironmental patterns in lung adenocarcinoma
Source: Oncogene. 2021 Oct 18;40(50):6748–58. doi: 10.1038/s41388-021-02054-3 (PMC8677623; doi:10.1038/s41388-021-02054-3)
Supplement: Supplementary file 12 — Supplementary Table 11 [file 41388_2021_2054_MOESM12_ESM.xlsx]

## Sheet: SuppTable9_1
Complete signatures		Simplified short signatures
N3MC	CP2E	N3MC	CP2E
SELENOP	CXCL9	SELENOP	CTHRC1
A2M	IGKC	A2M	POSTN
MARCKS	CXCL10	MARCKS	COL3A1
LGMN	SPP1	LGMN	CHI3L1
SCGB3A1	RNASE1	SCGB3A1	MMP11
RGS1	GBP1	LIMCH1	DSG2
ABCA1	G0S2	LTBP2	CAMK2N1
BMP5	CCL3	GPC3	FAM3C
LIMCH1	VAMP5	RGCC	KRT7
ROBO2	SOD2	PTGDS	IFI27
LTBP2	CD14
SCN7A	TMEM176B
PLEKHH2	GBP5
CES1	C15orf48
GPC3	IER3
ANGPT1	STAT1
ITGBL1	PSME2
DKK3	IL4I1
RGCC	ZNF331
NPNT	IL1B
ITGA8	LAP3
CDH11	FGL2
PTGDS	FCGR3A
LUM	PLEKHO1
GNLY	CCL3L1
NKG7	HSPD1
SPON2	MARCKS
FGFBP2	FCGR2A
PRF1	LDHA
FCER1G	TMEM176A
FCGR3A	TNFAIP3
KLRF1	TNFSF13B
TYROBP	MS4A6A
KLRD1	F13A1
CD247	FYB1
CST7	RGS1
CCL4	PPA1
CCL3	DUSP2
GZMB	FCGR2B
PLAC8	RGS2
MYOM2	PLTP
AREG	IRF1
KLRB1	ENO1
ARL4C	CTSH
EFHD2	GBP4
CTSW	MAFB
IFITM2	PLEK
ABHD17A	PSMB9
CCL4L2	NINJ1
GZMA	NR4A2
PLEK	TPI1
ADGRG1	EIF4A3
CLIC3	BCL2A1
LITAF	SOCS3
METRNL	RARRES3
ITGB2	RASSF4
CDC42SE1	TAGAP
CX3CR1	SIGLEC10
GZMM	SLAMF7
IGFBP7	EPSTI1
RAP1B	GPR183
CMC1	ICAM1
PYHIN1	ZFP36L1
CD7	LILRB4
PTPN12	GBP2
ZEB2	ATF5
JAK1	BASP1
C1orf56	PDIA3
CEP78	CALHM6
FOSL2	TAP1
IL2RB	TGFBI
AES	CEBPD
RUNX3	TNFSF10
GPR65	CSF1R
HOPX	GIMAP4
TXK	PNRC1
SPN	RNASET2
AKNA	SLC39A8
TRDC	IFITM3
GK5	BST2
AKR1C3	PLAU
NFE2L2	CD40
AC004687.1	CFLAR
BIN2	NR4A3
HCST	CD48
PTPRE	PPIF
GNG2	RGS10
S1PR5	CASP4
KLF3	GRB2
CD47	LIMS1
APMAP	SLAMF8
GZMH	MXD1
CCND3	VEGFA
FLNA	PRDM1
TLE4	ANKRD22
DSTN	PDE4B
CEBPD	FCGR1A
TGFB1	DSE
C1orf21	CLEC2B
SH2D1B	SNX6
MAPK1	STAB1
HIPK2	PSMB8
SAMD3	C4orf3
NDUFB2	LCP2
GSAP	IFNGR2
TTC38	MGAT4A
DBI	FPR3
SYNE1	PDIA6
MBP	ENPP2
PIP4K2A	P4HB
ITGAL	ADAP2
TES	CD38
MATK	ADAM8
ATM	ABCA1
GNPTAB	CAPZB
FAM49B	TLR2
MYO1F	C3AR1
PTPN4	GUK1
SYTL3	TNFAIP8
RAP2B	ITPR2
LPCAT1	RALA
VPS37B	PSTPIP2
GSTP1	GPR84
PTGDR	VSIR
MYBL1	C1orf54
GFOD1	PEA15
MAP3K8	ACP2
PRSS23	ZNF267
TFDP2	CD300A
TBX21	CMKLR1
LYN	UBE2L6
MAPRE2	LILRB1
CHST2	PPIB
CD164	KCTD12
CTBP2	RNASE6
RAB29	PRCP
MTSS1	ATG3
KLF2	BNIP3L
HMGN3	HERPUD1
RASSF1	NPL
CTSC	NFKB1
C12orf75	WARS
NCR3	CNDP2
TPST2	CHMP1B
SORL1	CASP1
SLA	DMXL2
S100B	MGAT1
FCER1A	SERPINB1
LTB	PSME1
GPR183	GK
CD1C	PPP1R15A
REL	AP1S2
HLA-DQB2	CTHRC1
HLA-DQA2	POSTN
CD1E	FAP
CXCR4	COL10A1
PKIB	INHBA
CLEC10A	ADAM12
PPA1	COL3A1
SERPINB9	COL5A2
CKLF	KIF26B
GRASP	COL11A1
NR4A3	COL5A1
FGL2	COL6A3
RGS10	SULF1
CFLAR	VCAN
MS4A6A	MXRA5
MEF2C	GREM1
LGALS2	MMP14
CIITA	TMEM158
OGFRL1	THBS2
ENTPD1	ADAMTS12
STK4	MMD
CLDN1	LOXL2
38961	SERPINH1
NDRG2	CHI3L1
PAK1	CTSB
CORO1A	EMILIN1
PLD4	SMYD3
PLEKHO1	LUM
CCND2	MMP11
CSF2RA	RCN3
AC058791.1	CDH11
PEA15	CTSK
STK17B	GJB2
RPL36A	ARL4C
IL7R	RAI14
ANXA1	TDO2
PIGR	KIAA1217
NAPSA	RCN1
C4BPA	WISP1
SCGB3A2	DIO2
HLA-DRA	TWIST1
CD74	PDPN
ADGRF5	MMP2
C16orf89	FNDC1
FOLR1	GOLM1
SELENBP1	NTM
HLA-DRB1	KDELR2
ID4	PTK7
MGP	COL12A1
AQP3	OSTC
CA2	ISLR
LHX9	KDELR3
HLA-DPB1	COL8A1
FMO5	TMEM45A
GKN2	IL32
C5	CLMP
MUC1	THY1
NPC2	PCOLCE
RNASE1	CALU
PIK3C2G	PPIC
SFTA2	FBXO32
SLC34A2	GGT5
HLA-DPA1	PLOD2
FGFR3	CERCAM
PGC	S100A16
	VCAM1
	MDK
	MFAP2
	TNFAIP6
	NXN
	RHOBTB3
	NFE2L3
	LXN
	HOPX
	TYMP
	PDGFC
	CREB3L1
	PKM
	SPHK1
	CHN1
	FKBP10
	GPC6
	TNC
	TPM4
	KCNQ1OT1
	LAMB1
	CLEC11A
	MYDGF
	PRDX4
	NNMT
	MXRA8
	SH3PXD2A
	EGLN3
	TUBB
	HTRA3
	SRPX2
	LOXL1
	SLC12A8
	EFEMP2
	FSCN1
	SOX4
	NUAK1
	CALR
	NBL1
	UNC5B
	RUNX1
	DYNLT1
	ADAMTS2
	HAPLN3
	P3H1
	MDFI
	CKAP4
	RAB13
	SERPINF1
	NRP2
	SSR3
	ANGPTL2
	SMIM3
	IKBIP
	GPX8
	PDLIM2
	ANTXR1
	TPM2
	VGLL4
	PRRX1
	STEAP1
	CYP1B1
	P3H4
	ARF4
	CPXM1
	CNN2
	TNS3
	GPX7
	PMEPA1
	AP2S1
	RRBP1
	TMEM208
	CA12
	SULF2
	FAM114A1
	LMAN1
	PPP1R14B
	ACTN1
	DPYSL3
	EVA1B
	AGTRAP
	PCDH7
	TCEAL9
	TMED9
	SPATS2L
	YIF1A
	TUBA1A
	MAGED1
	ISG15
	CYP7B1
	MYH9
	SFRP2
	CDC42EP5
	MYLK
	ENC1
	HDLBP
	RABAC1
	SH3PXD2B
	NREP
	PGAM1
	ITGA11
	NDUFC2
	MARCKSL1
	SSR2
	FHL2
	XAF1
	FRMD6
	FMOD
	PPFIBP1
	ITGAV
	TMEM167A
	BICC1
	PDGFRA
	RAB31
	OSBPL8
	ENAH
	PALLD
	CD82
	FOXO1
	FAM20C
	YIPF5
	PLK2
	COL16A1
	HSPH1
	ECM1
	TMED3
	TTC3
	PHLDA3
	HTRA1
	SLC39A7
	IL1R1
	FKBP11
	CISD1
	COL4A2
	F2R
	ITGB5
	PSMA7
	SEC31A
	VMP1
	MRC2
	GDI2
	ATOX1
	PARK7
	PDLIM7
	SLC44A1
	FSTL1
	PSMB5
	DNAJC15
	IGFBP5
	IGFBP2
	SPON2
	TSHZ2
	LY6E
	KRT10
	40787
	PSMA4
	DDR2
	PTTG1IP
	ARPC2
	COL4A1
	GXYLT2
	KDELR1
	P4HA2
	SURF4
	SUB1
	PPP1CC
	MAP4K4
	GALNT1
	LMCD1
	ZNF503
	ODF2L
	RTRAF
	GJA1
	PRELID1
	TUBA1C
	ITGBL1
	LOX
	PHPT1
	FILIP1L
	GZMB
	JCHAIN
	PTGDS
	TCF4
	IRF4
	IRF7
	LTB
	TCL1A
	ITM2C
	C12orf75
	PLAC8
	UGCG
	CLIC3
	CCDC50
	TSPAN13
	BCL11A
	PLD4
	DUSP5
	SPIB
	MZB1
	KRT5
	IL3RA
	LILRA4
	SMPD3
	SLC7A5
	MAP1A
	SEL1L3
	HCG18
	SCT
	N4BP2L1
	CYB561A3
	SELL
	SLC15A4
	RUBCN
	FCHSD2
	DERL3
	NEK8
	CD2AP
	TRAF4
	POLB
	INPP4A
	RUNX2
	GAS6
	LINC00996
	OFD1
	LAMP5
	RASD1
	FAM129C
	CLEC4C
	COBLL1
	PTCRA
	CXCR3
	ZBTB18
	ZFAT
	VASH2
	DNASE1L3
	ABHD15
	SLC38A1
	CBFA2T3
	CHAF1A
	IGHM
	GPM6B
	PHEX
	SEMA7A
	AC119428.2
	AFF3
	PACSIN1
	SCAMP5
	LRRC26
	PLXNA4
	SCN9A
	STRBP
	SHD
	MYBL2
	BLNK
	CIB2
	SMIM5
	CARD11
	SIDT1
	GNG7
	BCL7A
	AEBP1
	SLA2
	SETBP1
	GRAMD1B
	LDLRAD4
	P2RY14
	PPM1K
	ARID3A
	ERN1
	RBM38
	PAXX
	PRMT9
	AC009404.1
	GRASP
	FLNB
	ADAM19
	IRF8
	MAP2K6
	APP
	PIM2
	CCDC186
	SEC61B
	PLP2
	CDYL
	TSPYL2
	HS3ST3B1
	LPIN1
	CXCR4
	LINC00513
	MCOLN2
	AC058791.1
	PFKFB2
	DCK
	CYFIP2
	SLC20A1
	NUCB2
	HIVEP1
	MAPKAPK2
	SNHG7
	GAPT
	TNFRSF21
	ANKRD11
	AL121944.1
	PRKCB
	SEPHS1
	OGT
	SRSF7
	MED26
	IDH3A
	AC005224.3
	ATP2A3
	AC004687.1
	C12orf45
	NSMCE3
	ETV3
	ZDHHC17
	RUBCNL
	ST6GALNAC4
	IRF2BP2
	HYOU1
	MSL2
	AC016831.7
	TENT4A
	C3orf58
	ZC3HAV1
	SLC1A4
	ATG101
	SPCS1
	ACAP1
	ICOSLG
	LRCH3
	DAAM1
	CCDC69
	CREM
	BCL2L11
	MXD4
	NPIPB5
	REPIN1
	PDE7A
	BANP
	FYTTD1
	CORO7
	MEF2C
	GNL3
	RAB11FIP1
	RABGAP1L
	ODC1
	MALT1
	DDIT4
	EZR
	COQ7
	SEPT6
	ERO1B
	ZNRF2
	SMC6
	YPEL5
	NUTM2B-AS1
	NFKBID
	RGS13
	N4BP2
	AC016831.5
	NR3C1
	RGPD5
	GTPBP1
	DNAJB9
	ISG20
	NGLY1
	SLC35E1
	PNN
	SELENOS
	CBX6
	GPR65
	RPS6KA4
	DFFA
	MPEG1
	BTG2
	LUC7L3
	POLR2A
	ZNF791
	PNISR
	TUT4
	AHI1
	CENPC
	CBX4
	DDX24
	USP36
	SNRPN
	RALGAPA1
	NUDT22
	SIVA1
	REL
	NOP58
	IFRD1
	SINHCAF
	MDM4
	CDKN2D
	RBM6
	FAM53C
	JOSD1
	ERP29
	IKZF1
	MEF2D
	SUSD1
	ARGLU1
	SSR4
	TNRC6B
	JMY
	THUMPD3-AS1
	RASSF2
	TRABD
	POLR2J3.1
	UBE2S
	CDK2AP2
	CNOT6L
	TOB2
	MDFIC
	RBM39
	CORO1A
	AREG
	EDEM1
	RSRP1
	DDB1
	ARID1B
	CLN8
	CXXC5
	PTPRE
	IDI1
	CIITA
	HIGD1A
	CSNK1G2
	EIF2AK4
	KDM6B
	SMG1
	CSF2RB
	GPBP1
	KLF13
	MANF
	B4GALT1
	MED13L
	ZRANB2
	ANKRD12
	IFNAR2
	NFATC2IP
	CHML
	ARID4B
	DDX18
	PHB
	AC007952.4
	SFT2D2
	KPNA2
	EMB
	SRPRA
	A1BG
	SH3KBP1
	NFKB2
	ABCE1
	HNRNPUL1
	PCNX4
	AKAP9
	NASP
	CUX1
	BAG1
	PTPN1
	RANBP2
	OPN3
	MX1
	INTS6
	MAP3K2
	XBP1
	FUS
	SH2B3
	NOP56
	DENND4A
	RNF139
	ARIH1
	SRP19
	FKBP2
	PPP1R10
	STMN1
	UBE2J1
	CERS6
	PRPF38B
	ZMYM2
	CKS2
	HSPA5
	CDC42SE2
	SRSF6
	GGNBP2
	FOSL2
	UTRN
	ETV6
	THEMIS2
	CHD9
	TAF1D
	RBM25
	VEGFB
	NR4A1
	HSPA1A
	HSPA6
	HSPA1B
	DNAJB1
	CCL5
	IFNG
	GZMA
	HSPE1
	DUSP4
	ATF3
	CACYBP
	ZFAND2A
	GZMK
	CCL4
	BAG3
	FABP5
	CHORDC1
	CD8A
	DNAJB4
	HSPB1
	APOBEC3G
	DNAJA4
	NKG7
	SAA1
	PTMS
	CRTAM
	HLA-DRB1
	CSF1
	LAG3
	TNFSF9
	MRPL18
	CYTOR
	TNFRSF9
	RHOB
	TIGIT
	FKBP4
	DEDD2
	BICDL1
	CD8B
	PTPN22
	LYST
	GZMH
	AHSA1
	RAB27A
	LINC01871
	HLA-DPB1
	CD7
	COTL1
	ITM2A
	HLA-DPA1
	CTSW
	CST7
	KLRC2
	ALOX5AP
	ZBTB1
	ENTPD1
	CD3D
	FAM118A
	AKAP5
	CLEC2D
	EVL
	PDE3B
	RGCC
	TRAC
	METRNL
	ZEB2
	DSG2
	CAMK2N1
	FAM3C
	KRT7
	IFI27
	SLC2A1
	AHNAK2
	PERP
	S100A4
	KRT19
	COL6A1
	UACA
	COL17A1
	CDA
	KRT8
	PRSS23
	DST
	LAMC2
	S100P
	PRSS3
	LAMA3
	DSP
	ITGA3
	FAM83A
	ITGB4
