# Supplementary material for: Single-cell RNA sequencing reveals distinct tumor microenvironmental patterns in lung adenocarcinoma
Source: Oncogene. 2021 Oct 18;40(50):6748–58. doi: 10.1038/s41388-021-02054-3 (PMC8677623; doi:10.1038/s41388-021-02054-3)
Supplement: Supplementary file 13 — Supplementary Table 12 [file 41388_2021_2054_MOESM13_ESM.xlsx]

## Sheet: Tabelle1
Antibody	Manufacturer	Catalog No.	Dilution	Antigen retrieval buffer
rabbit anti-TFF3	Abcam, Cambridge, UK	ab108599	1:250	CC1
rabbit anti-EGFR	Roche, Basel, Switzerland	#790-4347	prediluted	CC1
mouse anti-p16	Roche, Basel, Switzerland	#805-4713	prediluted	CC1
mouse anti-SFTPA	Abcam, Cambridge, UK	ab51891	1:200	CC2
rabbit anti-CTHRC1	Abcam, Cambridge, UK	ab85739	1:200	CC2
rabbit anti-CXCL9	LSBio, Seattle, Washington, USA	LS-B13342	1:500	CC1
mouse anti-CD123	BD Pharmingen, Franklin Lakes, New Jersey, USA	#555642	1:10	CC1
rabbit anti-CD68, PE-conjugated	Cell Signaling, Danvers, Massachusetts, USA	#79594	1:100	CC1
rabbit anti-CK8, AF488-conjugated	Abcam, Cambridge, UK	ab192467	1:100	CC1
