# Supplementary material for: Single-cell RNA sequencing reveals distinct tumor microenvironmental patterns in lung adenocarcinoma
Source: Oncogene. 2021 Oct 18;40(50):6748–58. doi: 10.1038/s41388-021-02054-3 (PMC8677623; doi:10.1038/s41388-021-02054-3)
Supplement: Supplementary file 14 — Supplementary Table 13 [file 41388_2021_2054_MOESM14_ESM.xlsx]

## Sheet: Main_cell_type marker genes
Main cell types				Epithelial cell types							Stromal cell types							Immune cell types
Epithelial	Immune	Stromal		Alveolar type 1	Alveolar type 2	Club cells	Basal cells	Ciliated cells	Neuroendocrine		Endothelial cells	Lymphatic endothelial cells	Fibroblasts	Myofibroblasts	Smooth muscle cells	Mesothelial cells		Alveolar Macrophages	Monocyte-derived macrophages	Monocytes	Myeloid dendritic cells	Plasmacytoid dendritic cells	Mast cells	Conventional T cells	Regulatory T cells	CD8+ T cells	NK cells	B cells	Plasma cells
EPCAM	PTPRC	PECAM1		AGER	ABCA3	SCGB1A1	KRT5	FOXJ1	ASCL1		VWF	CCL21	PDGFRA	PDGFRA	MYLK	UPK3B		CD68	CD69	LYZ	CD1C	LILRA4	KIT	CD3E	CD3E	CD3E	NKG7	MS4A1	JCHAIN
CDH1	CD68	VWF		PDPN	SFTPB	MUC5B	KRT17	TMEM190	CALCA		PECAM1	PROX1	LUM	LUM	ACTA2	WT1		LYZ	LYZ	S100A12	FCER1A	IL3RA	GATA2	IL7R	FOXP3	CD8A	KLRD1	CD79A	IGKC
KRT7	KIT	ACTA2			SFTPC		NGFR	CAPS	CHGA					MYLK	PDGFRB			FABP4	LGMN	FCN1	CLEC9A	CLEC4C	CPA3	CD40LG	CD40LG	CCL5	KLRB1	CD19	IGHG1
KRT19	JCHAIN						TRP63							ACTA2	MYH11			MARCO	CSF1R	S100A9		JCHAIN					NCR1
	MS4A1													PDGFRB				C1QA	CD14	CD14
																		APOC1
